# Supplementary material for: Dissecting the RecA-(In)dependent Response to Mitomycin C in Mycobacterium tuberculosis Using Transcriptional Profiling and Proteomics Analyses
Source: Cells. 2021 May 11;10(5):1168. doi: 10.3390/cells10051168 (PMC8151990; doi:10.3390/cells10051168)
Supplement: Supplementary file 1 [file cells-10-01168-s001.zip]

Archive with 5 entries (5 files):
- Supplementary files Figures-Tables.pdf
- Table S4 SNP variation.xlsx
- Table S5.xlsx
- Table S6.xlsx
- Table S7.xlsx
