# Supplementary material for: Dissecting the RecA-(In)dependent Response to Mitomycin C in Mycobacterium tuberculosis Using Transcriptional Profiling and Proteomics Analyses
Source: Cells. 2021 May 11;10(5):1168. doi: 10.3390/cells10051168 (PMC8151990; doi:10.3390/cells10051168)
Supplement: Supplementary file 1 [file cells-10-01168-s001.zip › Table S4 SNP variation.xlsx]

## Sheet: alkA
CDS	CDS Position	Change	CDS Codon Number	Amino Acid Change	Protein Effect	Polymorphism Type	Variant Frequency	Variant Raw Frequency
alkA CDS	16	G -> A	6	E -> K	Substitution	SNP (transition)	0.03%	1
alkA CDS	18	A -> G	6		None	SNP (transition)	0.03%	1
alkA CDS	31	G -> A	11	A -> T	Substitution	SNP (transition)	0.1%	4
alkA CDS	34	A -> G	12	I -> V	Substitution	SNP (transition)	34.0%	1289
alkA CDS	53	-GGTTCGACGGCT	18	RFDGW -> R	Deletion	Deletion	0.3%	10
alkA CDS	149	T -> C	50	F -> S	Substitution	SNP (transition)	0.03%	1
alkA CDS	180	G -> C	60	E -> D	Substitution	SNP (transversion)	0.2%	9
alkA CDS	223	G -> A	75	G -> R	Substitution	SNP (transition)	0.1%	4
alkA CDS	243	G -> A	81		None	SNP (transition)	0.03%	1
alkA CDS	269	T -> C	90	M -> T	Substitution	SNP (transition)	0.1%	2
alkA CDS	281	C -> T	94	A -> V	Substitution	SNP (transition)	0.03%	1
alkA CDS	344	G -> T	115	R -> L	Substitution	SNP (transversion)	0.03%	1
alkA CDS	387	G -> A	129		None	SNP (transition)	0.03%	1
alkA CDS	418	A -> G	140	T -> A	Substitution	SNP (transition)	0.03%	1
alkA CDS	427	G -> A	143	V -> M	Substitution	SNP (transition)	0.1%	2
alkA CDS	436	G -> A	146	E -> K	Substitution	SNP (transition)	0.03%	1
alkA CDS	488	G -> A	163	S -> N	Substitution	SNP (transition)	0.03%	1
alkA CDS	501	C -> T	167		None	SNP (transition)	0.03%	1
alkA CDS	515	G -> A	172	R -> H	Substitution	SNP (transition)	0.3%	13
alkA CDS	519	G -> T	173		None	SNP (transversion)	0.03%	1
alkA CDS	546	G -> A	182		None	SNP (transition)	0.03%	1
alkA CDS	554	G -> T	185	R -> L	Substitution	SNP (transversion)	0.03%	1
alkA CDS	605	T -> G	202	L -> R	Substitution	SNP (transversion)	0.1%	2
alkA CDS	621	T -> C	207		None	SNP (transition)	0.6%	22
alkA CDS	640	G -> A	214	G -> S	Substitution	SNP (transition)	0.1%	4
alkA CDS	684	A -> C	228	E -> D	Substitution	SNP (transversion)	0.1%	4
alkA CDS	720	G -> C	240		None	SNP (transversion)	0.1%	4
alkA CDS	734	A -> T	245	N -> I	Substitution	SNP (transversion)	0.1%	2
alkA CDS	762	C -> A	254		None	SNP (transversion)	1.6%	60
alkA CDS	807	G -> A	269		None	SNP (transition)	0.1%	3
alkA CDS	842	A -> C	281	D -> A	Substitution	SNP (transversion)	0.1%	3
alkA CDS	891	G -> A	297		None	SNP (transition)	0.03%	1
alkA CDS	897	G -> C	299		None	SNP (transversion)	0.4%	14
alkA CDS	922	G -> C	308	G -> R	Substitution	SNP (transversion)	0.03%	1
alkA CDS	937	C -> T	313	R -> C	Substitution	SNP (transition)	1.1%	42
alkA CDS	951	G -> C	317	E -> D	Substitution	SNP (transversion)	0.03%	1
alkA CDS	1042	C -> A	348		None	SNP (transversion)	0.03%	1
alkA CDS	1084	C -> G	362	P -> A	Substitution	SNP (transversion)	0.03%	1
alkA CDS	1098	G -> A	366		None	SNP (transition)	0.03%	1
alkA CDS	1106	A -> G	369	E -> G	Substitution	SNP (transition)	0.1%	2
alkA CDS	1106	A -> T	369	E -> V	Substitution	SNP (transversion)	0.1%	3
alkA CDS	1125	G -> C	375		None	SNP (transversion)	0.03%	1
alkA CDS	1180	G -> A	394	D -> N	Substitution	SNP (transition)	0.1%	2
alkA CDS	1253	T -> C	418	V -> A	Substitution	SNP (transition)	0.03%	1
alkA CDS	1256	G -> C	419	G -> A	Substitution	SNP (transversion)	0.03%	1
alkA CDS	1301	C -> T	434	P -> L	Substitution	SNP (transition)	0.1%	5
alkA CDS	1340	C -> G	447	A -> G	Substitution	SNP (transversion)	0.1%	3
alkA CDS	1342	G -> A	448	A -> T	Substitution	SNP (transition)	0.03%	1
alkA CDS	1345	A -> C	449	K -> Q	Substitution	SNP (transversion)	0.03%	1
alkA CDS	1385	T -> G	462	V -> G	Substitution	SNP (transversion)	0.03%	1
alkA CDS	1430	A -> G	477	H -> R	Substitution	SNP (transition)	0.03%	1
alkA CDS	1435	T -> C	479	W -> R	Substitution	SNP (transition)	0.03%	1
alkA CDS	1457	TA -> GT	486	V -> G	Substitution	Substitution	0.03%	1
alkA CDS	1473	G -> T	491		None	SNP (transversion)	0.03%	1

## Sheet: dnaB
CDS	CDS Position	Change	CDS Codon Number	Amino Acid Change	Protein Effect	Polymorphism Type	Variant Frequency	Variant Raw Frequency
dnaB CDS	14	A -> G	5	D -> G	Substitution	SNP (transition)	0.03%	1
dnaB CDS	19	C -> T	7		None	SNP (transition)	0.03%	1
dnaB CDS	23	C -> G	8	A -> G	Substitution	SNP (transversion)	0.03%	1
dnaB CDS	52	G -> A	18	E -> K	Substitution	SNP (transition)	0.03%	1
dnaB CDS	61	G -> A	21	G -> S	Substitution	SNP (transition)	0.03%	1
dnaB CDS	61	G -> C	21	G -> R	Substitution	SNP (transversion)	0.1%	3
dnaB CDS	131	(C)2 -> (C)3	44		Frame Shift	Insertion (tandem repeat)	0.03%	1
dnaB CDS	201	C -> T	67		None	SNP (transition)	0.03%	1
dnaB CDS	241	G -> A	81	A -> T	Substitution	SNP (transition)	0.03%	1
dnaB CDS	247	A -> G	83	T -> A	Substitution	SNP (transition)	0.1%	2
dnaB CDS	274	G -> A	92	G -> R	Substitution	SNP (transition)	0.1%	2
dnaB CDS	365	T -> C	122	I -> T	Substitution	SNP (transition)	0.03%	1
dnaB CDS	367	+G	123		Frame Shift	Insertion	0.03%	1
dnaB CDS	416	T -> G	139	V -> G	Substitution	SNP (transversion)	0.03%	1
dnaB CDS	443	A -> G	148	E -> G	Substitution	SNP (transition)	0.03%	1
dnaB CDS	452	A -> G	151	D -> G	Substitution	SNP (transition)	0.03%	1
dnaB CDS	456	G -> A	152		None	SNP (transition)	0.03%	1
dnaB CDS	507	G -> A	169		None	SNP (transition)	0.03%	1
dnaB CDS	507	G -> C	169		None	SNP (transversion)	0.03%	1
dnaB CDS	530	C -> G	177	A -> G	Substitution	SNP (transversion)	0.1%	2
dnaB CDS	534	T -> G	178		None	SNP (transversion)	0.03%	1
dnaB CDS	535	G -> T	179		Truncation	SNP (transversion)	0.03%	1
dnaB CDS	539	A -> G	180	D -> G	Substitution	SNP (transition)	0.03%	1
dnaB CDS	562	G -> C	188	E -> Q	Substitution	SNP (transversion)	0.03%	1
dnaB CDS	570	T -> A	190	D -> E	Substitution	SNP (transversion)	0.03%	1
dnaB CDS	578	C -> G	193	A -> G	Substitution	SNP (transversion)	0.03%	1
dnaB CDS	578	C -> T	193	A -> V	Substitution	SNP (transition)	0.1%	2
dnaB CDS	605	T -> G	202	V -> G	Substitution	SNP (transversion)	0.1%	2
dnaB CDS	608	C -> T	203	A -> V	Substitution	SNP (transition)	0.03%	1
dnaB CDS	612	C -> T	204		None	SNP (transition)	0.03%	1
dnaB CDS	634	G -> C	212	V -> L	Substitution	SNP (transversion)	0.03%	1
dnaB CDS	636	C -> T	212		None	SNP (transition)	0.03%	1
dnaB CDS	652	C -> A	218	P -> T	Substitution	SNP (transversion)	0.03%	1
dnaB CDS	660	G -> T	220	Q -> H	Substitution	SNP (transversion)	0.03%	1
dnaB CDS	719	T -> C	240	M -> T	Substitution	SNP (transition)	0.1%	5
dnaB CDS	786	G -> C	262	E -> D	Substitution	SNP (transversion)	0.2%	8
dnaB CDS	854	G -> A	285	S -> N	Substitution	SNP (transition)	0.03%	1
dnaB CDS	863	A -> G	288	D -> G	Substitution	SNP (transition)	0.03%	1
dnaB CDS	896	TC -> AA	299	I -> K	Substitution	Substitution	0.03%	1
dnaB CDS	963	G -> C	321		None	SNP (transversion)	0.03%	1
dnaB CDS	970	CT -> AG	324	L -> R	Substitution	Substitution	0.03%	1
dnaB CDS	1027	-T	343		Frame Shift	Deletion	0.03%	1
dnaB CDS	1043	-A	348		Frame Shift	Deletion	0.03%	1
dnaB CDS	1055	T -> G	352	V -> G	Substitution	SNP (transversion)	0.2%	9
dnaB CDS	1056	G -> C	352		None	SNP (transversion)	0.3%	13
dnaB CDS	1058	A -> G	353	E -> G	Substitution	SNP (transition)	0.2%	7
dnaB CDS	1061	T -> G	354	V -> G	Substitution	SNP (transversion)	0.3%	11
dnaB CDS	1062	G -> C	354		None	SNP (transversion)	0.03%	1
dnaB CDS	1063	T -> G	355	S -> A	Substitution	SNP (transversion)	0.1%	2
dnaB CDS	1064	C -> G	355	S -> W	Substitution	SNP (transversion)	0.03%	1
dnaB CDS	1067	A -> G	356	E -> G	Substitution	SNP (transition)	0.1%	5
dnaB CDS	1071	C -> G	357	F -> L	Substitution	SNP (transversion)	0.03%	1
dnaB CDS	1088	T -> C	363	L -> P	Substitution	SNP (transition)	0.03%	1
dnaB CDS	1447	T -> C	483		None	SNP (transition)	0.3%	13
dnaB CDS	1451	C -> A	484	A -> E	Substitution	SNP (transversion)	0.03%	1
dnaB CDS	1549	C -> T	517	R -> C	Substitution	SNP (transition)	0.03%	1
dnaB CDS	1552	A -> C	518	M -> L	Substitution	SNP (transversion)	0.1%	5
dnaB CDS	1574	T -> G	525	L -> R	Substitution	SNP (transversion)	0.03%	1
dnaB CDS	1575	G -> A	525		None	SNP (transition)	0.03%	1
dnaB CDS	1578	G -> A	526		None	SNP (transition)	0.03%	1
dnaB CDS	1580	A -> C	527	N -> T	Substitution	SNP (transversion)	0.03%	1
dnaB CDS	1586	C -> T	529	P -> L	Substitution	SNP (transition)	2.2%	83
dnaB CDS	1590	C -> T	530		None	SNP (transition)	0.03%	1
dnaB CDS	1606	G -> A	536	D -> N	Substitution	SNP (transition)	0.03%	1
dnaB CDS	1617	C -> T	539		None	SNP (transition)	1.3%	50
dnaB CDS	1620	G -> C	540		None	SNP (transversion)	0.03%	1
dnaB CDS	1634	T -> C	545	V -> A	Substitution	SNP (transition)	0.1%	2
dnaB CDS	1654	A -> G	552	R -> G	Substitution	SNP (transition)	99.3%	3768
dnaB CDS	1726	C -> T	576	R -> C	Substitution	SNP (transition)	0.03%	1
dnaB CDS	1728	C -> T	576		None	SNP (transition)	0.03%	1
dnaB CDS	1747	G -> A	583	A -> T	Substitution	SNP (transition)	0.03%	1
dnaB CDS	1765	C -> T	589		None	SNP (transition)	0.4%	15
dnaB CDS	1786	A -> G	596	S -> G	Substitution	SNP (transition)	0.1%	2
dnaB CDS	1830	T -> C	610		None	SNP (transition)	0.03%	1
dnaB CDS	1831	G -> A	611	D -> N	Substitution	SNP (transition)	3.2%	123
dnaB CDS	1852	C -> A	618		None	SNP (transversion)	0.03%	1
dnaB CDS	1869	T -> C	623		None	SNP (transition)	0.03%	1
dnaB CDS	1949	A -> G	650	D -> G	Substitution	SNP (transition)	0.4%	14
dnaB CDS	1969	C -> A	657		None	SNP (transversion)	0.03%	1
dnaB CDS	1982	T -> C	661	F -> S	Substitution	SNP (transition)	0.1%	2
dnaB CDS	2032	C -> G	678	L -> V	Substitution	SNP (transversion)	0.03%	1
dnaB CDS	2043	T -> C	681		None	SNP (transition)	0.03%	1
dnaB CDS	2069	(T)2 -> (T)3	690		Frame Shift	Insertion (tandem repeat)	0.03%	1
dnaB CDS	2111	A -> C	704	Q -> P	Substitution	SNP (transversion)	0.03%	1
dnaB CDS	2127	G -> A	709		None	SNP (transition)	0.03%	1
dnaB CDS	2189	T -> C	730	V -> A	Substitution	SNP (transition)	0.03%	1
dnaB CDS	2203	T -> C	735	S -> P	Substitution	SNP (transition)	0.1%	4
dnaB CDS	2234	A -> G	745	H -> R	Substitution	SNP (transition)	0.03%	1
dnaB CDS	2262	G -> A	754		None	SNP (transition)	17.9%	680
dnaB CDS	2264	G -> A	755	S -> N	Substitution	SNP (transition)	0.03%	1
dnaB CDS	2273	GG -> AC	758	R -> N	Substitution	Substitution	0.03%	1
dnaB CDS	2277	G -> C	759		None	SNP (transversion)	0.03%	1
dnaB CDS	2279	A -> G	760	H -> R	Substitution	SNP (transition)	0.03%	1
dnaB CDS	2282	G -> C	761	R -> P	Substitution	SNP (transversion)	0.03%	1
dnaB CDS	2284	G -> A	762	A -> T	Substitution	SNP (transition)	0.03%	1
dnaB CDS	2284	G -> C	762	A -> P	Substitution	SNP (transversion)	0.03%	1
dnaB CDS	2287	G -> A	763	E -> K	Substitution	SNP (transition)	0.03%	1
dnaB CDS	2289	G -> C	763	E -> D	Substitution	SNP (transversion)	0.03%	1
dnaB CDS	2329	-G	777		Frame Shift	Deletion	0.03%	1
dnaB CDS	2364	C -> G	788		None	SNP (transversion)	0.03%	1
dnaB CDS	2368	A -> G	790	I -> V	Substitution	SNP (transition)	0.03%	1
dnaB CDS	2373	A -> G	791		None	SNP (transition)	0.1%	3
dnaB CDS	2431	A -> G	811	I -> V	Substitution	SNP (transition)	0.2%	8
dnaB CDS	2509	G -> A	837	D -> N	Substitution	SNP (transition)	0.03%	1
dnaB CDS	2512	C -> A	838	P -> T	Substitution	SNP (transversion)	0.03%	1
dnaB CDS	2528	C -> T	843	A -> V	Substitution	SNP (transition)	0.03%	1

## Sheet: dnaE2
CDS	CDS Position	Change	CDS Codon Number	Amino Acid Change	Protein Effect	Polymorphism Type	Variant Frequency	Variant Raw Frequency
dnaE2 CDS	22	A -> G	8	K -> E	Substitution	SNP (transition)	0.03%	1
dnaE2 CDS	26	C -> T	9	P -> L	Substitution	SNP (transition)	0.1%	2
dnaE2 CDS	65	A -> G	22	D -> G	Substitution	SNP (transition)	0.1%	3
dnaE2 CDS	118	G -> A	40	V -> I	Substitution	SNP (transition)	0.1%	2
dnaE2 CDS	140	C -> T	47	A -> V	Substitution	SNP (transition)	0.1%	2
dnaE2 CDS	161	C -> T	54	A -> V	Substitution	SNP (transition)	0.03%	1
dnaE2 CDS	181	G -> T	61	A -> S	Substitution	SNP (transversion)	0.03%	1
dnaE2 CDS	244	A -> G	82	T -> A	Substitution	SNP (transition)	0.03%	1
dnaE2 CDS	249	C -> T	83		None	SNP (transition)	0.1%	4
dnaE2 CDS	321	C -> T	107		None	SNP (transition)	0.2%	7
dnaE2 CDS	338	G -> A	113	G -> D	Substitution	SNP (transition)	0.03%	1
dnaE2 CDS	421	T -> G	141	L -> V	Substitution	SNP (transversion)	0.03%	1
dnaE2 CDS	461	A -> G	154	E -> G	Substitution	SNP (transition)	0.03%	1
dnaE2 CDS	531	T -> C	177		None	SNP (transition)	0.1%	3
dnaE2 CDS	536	G -> A	179	C -> Y	Substitution	SNP (transition)	2.2%	82
dnaE2 CDS	561	G -> A	187		None	SNP (transition)	0.03%	1
dnaE2 CDS	575	G -> C	192	G -> A	Substitution	SNP (transversion)	0.03%	1
dnaE2 CDS	577	C -> T	193	P -> S	Substitution	SNP (transition)	0.1%	4
dnaE2 CDS	580	G -> C	194	A -> P	Substitution	SNP (transversion)	0.03%	1
dnaE2 CDS	582	C -> T	194		None	SNP (transition)	0.03%	1
dnaE2 CDS	593	G -> T	198	R -> L	Substitution	SNP (transversion)	0.03%	1
dnaE2 CDS	598	C -> T	200		None	SNP (transition)	0.03%	1
dnaE2 CDS	694	G -> A	232	A -> T	Substitution	SNP (transition)	0.03%	1
dnaE2 CDS	730	G -> A	244	A -> T	Substitution	SNP (transition)	2.6%	99
dnaE2 CDS	733	A -> G	245	T -> A	Substitution	SNP (transition)	0.03%	1
dnaE2 CDS	804	G -> A	268		None	SNP (transition)	0.6%	21
dnaE2 CDS	864	C -> T	288		None	SNP (transition)	0.03%	1
dnaE2 CDS	888	C -> T	296		None	SNP (transition)	0.03%	1
dnaE2 CDS	900	C -> T	300		None	SNP (transition)	0.03%	1
dnaE2 CDS	939	C -> G	313	C -> W	Substitution	SNP (transversion)	0.1%	2
dnaE2 CDS	1008	C -> T	336		None	SNP (transition)	0.1%	2
dnaE2 CDS	1027	G -> A	343	V -> I	Substitution	SNP (transition)	1.0%	36
dnaE2 CDS	1038	C -> G	346		None	SNP (transversion)	0.03%	1
dnaE2 CDS	1040	C -> T	347	A -> V	Substitution	SNP (transition)	0.1%	3
dnaE2 CDS	1045	G -> C	349	E -> Q	Substitution	SNP (transversion)	0.03%	1
dnaE2 CDS	1061	C -> T	354	P -> L	Substitution	SNP (transition)	0.03%	1
dnaE2 CDS	1075	C -> G	359	R -> G	Substitution	SNP (transversion)	0.03%	1
dnaE2 CDS	1077	G -> A	359		None	SNP (transition)	0.03%	1
dnaE2 CDS	1080	G -> T	360		None	SNP (transversion)	0.03%	1
dnaE2 CDS	1123	A -> C	375		None	SNP (transversion)	0.5%	17
dnaE2 CDS	1159	A -> G	387	T -> A	Substitution	SNP (transition)	0.03%	1
dnaE2 CDS	1189	T -> G	397	C -> G	Substitution	SNP (transversion)	0.03%	1
dnaE2 CDS	1192	C -> T	398		Truncation	SNP (transition)	0.03%	1
dnaE2 CDS	1211	C -> G	404	A -> G	Substitution	SNP (transversion)	0.03%	1
dnaE2 CDS	1213	A -> C	405	N -> H	Substitution	SNP (transversion)	0.03%	1
dnaE2 CDS	1228	T -> C	410	Y -> H	Substitution	SNP (transition)	0.03%	1
dnaE2 CDS	1233	C -> T	411		None	SNP (transition)	0.1%	5
dnaE2 CDS	1264	-A	422		Frame Shift	Deletion	0.03%	1
dnaE2 CDS	1374	C -> T	458		None	SNP (transition)	0.03%	1
dnaE2 CDS	1457	C -> T	486	A -> V	Substitution	SNP (transition)	0.03%	1
dnaE2 CDS	1464	C -> G	488		None	SNP (transversion)	0.1%	2
dnaE2 CDS	1580	A -> G	527	N -> S	Substitution	SNP (transition)	0.03%	1
dnaE2 CDS	1600	A -> C	534	I -> L	Substitution	SNP (transversion)	0.8%	29
dnaE2 CDS	1683	C -> T	561		None	SNP (transition)	17.8%	673
dnaE2 CDS	1712	C -> T	571	A -> V	Substitution	SNP (transition)	0.03%	1
dnaE2 CDS	1752	C -> T	584		None	SNP (transition)	0.03%	1
dnaE2 CDS	1786	G -> C	596	V -> L	Substitution	SNP (transversion)	0.03%	1
dnaE2 CDS	1795	C -> T	599	H -> Y	Substitution	SNP (transition)	0.03%	1
dnaE2 CDS	1800	(G)3 -> (G)2	600		Frame Shift	Deletion (tandem repeat)	0.03%	1
dnaE2 CDS	1809	-G	603		Frame Shift	Deletion	0.03%	1
dnaE2 CDS	1813	GAC -> A	605		Frame Shift	Deletion	0.03%	1
dnaE2 CDS	1862	(C)3 -> (C)2	621		Frame Shift	Deletion (tandem repeat)	0.03%	1
dnaE2 CDS	1900	C -> T	634	R -> C	Substitution	SNP (transition)	0.03%	1
dnaE2 CDS	1912	G -> C	638	A -> P	Substitution	SNP (transversion)	0.03%	1
dnaE2 CDS	1915	A -> C	639	T -> P	Substitution	SNP (transversion)	0.03%	1
dnaE2 CDS	1916	(C)3 -> (C)2	639		Frame Shift	Deletion (tandem repeat)	0.03%	1
dnaE2 CDS	1936	C -> A	646		None	SNP (transversion)	0.1%	3
dnaE2 CDS	1977	+GC	659		Frame Shift	Insertion	0.03%	1
dnaE2 CDS	2140	G -> A	714	G -> S	Substitution	SNP (transition)	0.3%	11
dnaE2 CDS	2187	C -> T	729		None	SNP (transition)	0.1%	3
dnaE2 CDS	2273	-T	758		Frame Shift	Deletion	0.03%	1
dnaE2 CDS	2331	C -> T	777		None	SNP (transition)	0.1%	3
dnaE2 CDS	2342	T -> G	781	F -> C	Substitution	SNP (transversion)	0.1%	3
dnaE2 CDS	2384	A -> C	795	H -> P	Substitution	SNP (transversion)	0.03%	1
dnaE2 CDS	2394	G -> T	798		None	SNP (transversion)	0.03%	1
dnaE2 CDS	2407	C -> T	803		None	SNP (transition)	0.03%	1
dnaE2 CDS	2416	G -> C	806	A -> P	Substitution	SNP (transversion)	0.1%	2
dnaE2 CDS	2422	-C	808		Frame Shift	Deletion	0.03%	1
dnaE2 CDS	2450	T -> G	817	L -> R	Substitution	SNP (transversion)	0.03%	1
dnaE2 CDS	2455	G -> C	819	A -> P	Substitution	SNP (transversion)	0.03%	1
dnaE2 CDS	2459	A -> C	820	D -> A	Substitution	SNP (transversion)	0.1%	3
dnaE2 CDS	2461	G -> C	821	A -> P	Substitution	SNP (transversion)	0.1%	2
dnaE2 CDS	2483	T -> G	828	V -> G	Substitution	SNP (transversion)	0.03%	1
dnaE2 CDS	2523	G -> C	841		None	SNP (transversion)	0.03%	1
dnaE2 CDS	2562	C -> T	854		None	SNP (transition)	0.1%	3
dnaE2 CDS	2573	A -> C	858	Y -> S	Substitution	SNP (transversion)	0.03%	1
dnaE2 CDS	2618	C -> T	873	A -> V	Substitution	SNP (transition)	0.03%	1
dnaE2 CDS	2735	-A	912		Frame Shift	Deletion	0.03%	1
dnaE2 CDS	2763	C -> T	921		None	SNP (transition)	0.03%	1
dnaE2 CDS	2769	C -> A	923		None	SNP (transversion)	0.1%	2
dnaE2 CDS	2788	G -> C	930	G -> R	Substitution	SNP (transversion)	0.1%	5
dnaE2 CDS	2817	G -> A	939		None	SNP (transition)	0.1%	2
dnaE2 CDS	2821	C -> G	941	P -> A	Substitution	SNP (transversion)	0.1%	2
dnaE2 CDS	2850	C -> G	950		None	SNP (transversion)	0.03%	1
dnaE2 CDS	2860	T -> G	954	W -> G	Substitution	SNP (transversion)	0.03%	1
dnaE2 CDS	2877	C -> A	959		None	SNP (transversion)	0.03%	1
dnaE2 CDS	2899	T -> G	967	F -> V	Substitution	SNP (transversion)	0.1%	2
dnaE2 CDS	2906	(G)3 -> (G)2	969		Frame Shift	Deletion (tandem repeat)	26.2%	988
dnaE2 CDS	2909	C -> GCG	970		Frame Shift	Insertion	26.2%	989
dnaE2 CDS	2911	GA -> A	971		Frame Shift	Deletion	26.2%	988
dnaE2 CDS	2911	GA -> AC	971	D -> T	Substitution	Substitution	0.03%	1
dnaE2 CDS	2957	T -> G	986	V -> G	Substitution	SNP (transversion)	0.03%	1
dnaE2 CDS	2975	T -> G	992	V -> G	Substitution	SNP (transversion)	0.03%	1
dnaE2 CDS	2992	G -> T	998	V -> L	Substitution	SNP (transversion)	0.03%	1
dnaE2 CDS	3000	T -> G	1000	H -> Q	Substitution	SNP (transversion)	0.03%	1
dnaE2 CDS	3006	G -> A	1002		None	SNP (transition)	0.1%	2
dnaE2 CDS	3029	T -> G	1010	V -> G	Substitution	SNP (transversion)	0.03%	1
dnaE2 CDS	3088	G -> A	1030	V -> M	Substitution	SNP (transition)	0.03%	1
dnaE2 CDS	3098	G -> A	1033	R -> Q	Substitution	SNP (transition)	0.03%	1
dnaE2 CDS	3140	G -> A	1047	R -> H	Substitution	SNP (transition)	0.03%	1
dnaE2 CDS	3147	G -> A	1049		None	SNP (transition)	0.2%	7
dnaE2 CDS	3157	G -> A	1053	A -> T	Substitution	SNP (transition)	0.03%	1
dnaE2 CDS	3166	G -> A	1056	A -> T	Substitution	SNP (transition)	0.03%	1
dnaE2 CDS	3177	C -> A	1059		None	SNP (transversion)	0.1%	4
dnaE2 CDS	3183	C -> G	1061		None	SNP (transversion)	0.03%	1

## Sheet: lexA
CDS	CDS Position	Change	CDS Codon Number	Amino Acid Change	Protein Effect	Polymorphism Type	Variant Frequency	Variant Raw Frequency
lexA CDS	18	C -> A	6	D -> E	Substitution	SNP (transversion)	0.03%	1
lexA CDS	23	C -> T	8	S -> L	Substitution	SNP (transition)	0.03%	1
lexA CDS	30	C -> G	10		None	SNP (transversion)	0.03%	1
lexA CDS	33	C -> T	11		None	SNP (transition)	0.03%	1
lexA CDS	43	G -> A	15	G -> S	Substitution	SNP (transition)	0.03%	1
lexA CDS	45	T -> G	15		None	SNP (transversion)	0.03%	1
lexA CDS	50	A -> G	17	D -> G	Substitution	SNP (transition)	0.03%	1
lexA CDS	59	T -> G	20	V -> G	Substitution	SNP (transversion)	0.03%	1
lexA CDS	67	G -> A	23	A -> T	Substitution	SNP (transition)	0.03%	1
lexA CDS	69	A -> C	23		None	SNP (transversion)	0.03%	1
lexA CDS	76	G -> A	26	A -> T	Substitution	SNP (transition)	0.03%	1
lexA CDS	93	A -> G	31		None	SNP (transition)	0.2%	6
lexA CDS	198	G -> A	66		None	SNP (transition)	0.1%	2
lexA CDS	255	C -> T	85		None	SNP (transition)	0.03%	1
lexA CDS	300	G -> A	100		None	SNP (transition)	0.03%	1
lexA CDS	325	G -> C	109	D -> H	Substitution	SNP (transversion)	0.03%	1
lexA CDS	331	T -> G	111	L -> V	Substitution	SNP (transversion)	0.03%	1
lexA CDS	350	T -> C	117	V -> A	Substitution	SNP (transition)	0.1%	5
lexA CDS	364	C -> A	122	R -> S	Substitution	SNP (transversion)	0.1%	2
lexA CDS	380	G -> C	127	G -> A	Substitution	SNP (transversion)	0.03%	1
lexA CDS	419	C -> A	140	P -> Q	Substitution	SNP (transversion)	0.2%	6
lexA CDS	453	G -> T	151		None	SNP (transversion)	0.1%	4
lexA CDS	520	G -> A	174	V -> M	Substitution	SNP (transition)	0.1%	2
lexA CDS	560	C -> T	187	A -> V	Substitution	SNP (transition)	0.03%	1
lexA CDS	574	G -> A	192	G -> S	Substitution	SNP (transition)	0.1%	2
lexA CDS	585	C -> T	195		None	SNP (transition)	0.1%	2
lexA CDS	696	G -> C	232		None	SNP (transversion)	0.03%	1
lexA CDS	701	G -> A	234	R -> H	Substitution	SNP (transition)	0.1%	2
lexA CDS	708	C -> A	236		None	SNP (transversion)	0.1%	4

## Sheet: pafB
CDS	Polymorphism Type	Variant Frequency	Variant Raw Frequency	Amino Acid Change	CDS Codon Number	CDS Position	Change	Protein Effect
pafB CDS	SNP (transversion)	0.2%	9		8	22	C -> A	None
pafB CDS	SNP (transversion)	0.03%	1	V -> G	10	29	T -> G	Substitution
pafB CDS	SNP (transition)	0.03%	1	I -> T	14	41	T -> C	Substitution
pafB CDS	SNP (transversion)	0.03%	1		15	45	C -> G	None
pafB CDS	SNP (transition)	0.03%	1		15	45	C -> T	None
pafB CDS	SNP (transition)	0.1%	2	I -> V	28	82	A -> G	Substitution
pafB CDS	SNP (transition)	0.03%	1	A -> V	33	98	C -> T	Substitution
pafB CDS	SNP (transversion)	0.5%	20	L -> I	62	184	C -> A	Substitution
pafB CDS	SNP (transversion)	0.03%	1	V -> G	67	200	T -> G	Substitution
pafB CDS	SNP (transversion)	0.03%	1	T -> P	73	217	A -> C	Substitution
pafB CDS	SNP (transversion)	0.03%	1	V -> E	98	293	T -> A	Substitution
pafB CDS	SNP (transition)	0.03%	1	Q -> R	115	344	A -> G	Substitution
pafB CDS	SNP (transition)	0.03%	1		152	456	G -> A	None
pafB CDS	SNP (transition)	30.6%	1163	S -> P	174	520	T -> C	Substitution
pafB CDS	SNP (transversion)	0.03%	1		185	555	C -> G	None
pafB CDS	SNP (transition)	0.03%	1	V -> A	191	572	T -> C	Substitution
pafB CDS	SNP (transition)	0.03%	1	R -> C	196	586	C -> T	Substitution
pafB CDS	SNP (transition)	0.1%	2		217	651	C -> T	None
pafB CDS	SNP (transversion)	0.03%	1	P -> T	223	667	C -> A	Substitution
pafB CDS	SNP (transversion)	0.03%	1		243	729	G -> T	None
pafB CDS	SNP (transition)	0.03%	1		248	744	G -> A	None
pafB CDS	SNP (transversion)	0.03%	1	Q -> P	254	761	A -> C	Substitution
pafB CDS	SNP (transition)	0.2%	7		259	777	A -> G	None
pafB CDS	SNP (transition)	0.03%	1	T -> I	265	794	C -> T	Substitution
pafB CDS	SNP (transition)	0.03%	1	A -> T	266	796	G -> A	Substitution
pafB CDS	SNP (transition)	0.1%	2	T -> I	302	905	C -> T	Substitution
pafB CDS	SNP (transversion)	0.03%	1		329	987	A -> C	None

## Sheet: pafC
CDS	Polymorphism Type	Variant Frequency	Variant Raw Frequency	Amino Acid Change	CDS Codon Number	CDS Position	Change	Protein Effect
pafC CDS	SNP (transversion)	0.03%	1	N -> H	13	37	A -> C	Substitution
pafC CDS	SNP (transversion)	0.1%	2	T -> P	25	73	A -> C	Substitution
pafC CDS	SNP (transition)	0.03%	1	A -> V	27	80	C -> T	Substitution
pafC CDS	SNP (transition)	0.03%	1		50	150	C -> T	None
pafC CDS	SNP (transition)	0.03%	1		78	234	C -> T	None
pafC CDS	SNP (transition)	0.03%	1	A -> T	89	265	G -> A	Substitution
pafC CDS	SNP (transition)	0.03%	1		94	282	G -> A	None
pafC CDS	SNP (transition)	0.03%	1		132	396	A -> G	None
pafC CDS	SNP (transversion)	0.03%	1	T -> P	134	400	A -> C	Substitution
pafC CDS	SNP (transition)	0.03%	1	T -> I	134	401	C -> T	Substitution
pafC CDS	SNP (transversion)	0.03%	1	L -> V	152	454	C -> G	Substitution
pafC CDS	SNP (transversion)	0.03%	1	T -> P	153	457	A -> C	Substitution
pafC CDS	SNP (transversion)	0.03%	1	H -> D	180	538	C -> G	Substitution
pafC CDS	Substitution	0.03%	1	H -> G	180	538	CA -> GG	Substitution
pafC CDS	SNP (transversion)	0.03%	1	H -> P	180	539	A -> C	Substitution
pafC CDS	SNP (transversion)	0.03%	1	S -> R	181	541	A -> C	Substitution
pafC CDS	SNP (transversion)	0.2%	7	L -> F	183	549	G -> T	Substitution
pafC CDS	Deletion	0.03%	1		183	549	-G	Frame Shift
pafC CDS	SNP (transversion)	0.03%	1	S -> A	187	559	T -> G	Substitution
pafC CDS	SNP (transversion)	0.03%	1		187	560	C -> A	Truncation
pafC CDS	SNP (transversion)	0.1%	2	V -> G	193	578	T -> G	Substitution
pafC CDS	SNP (transition)	0.03%	1	R -> C	194	580	C -> T	Substitution
pafC CDS	SNP (transition)	0.03%	1	A -> V	205	614	C -> T	Substitution
pafC CDS	SNP (transversion)	0.1%	3	P -> A	210	628	C -> G	Substitution
pafC CDS	SNP (transversion)	0.03%	1	A -> S	211	631	G -> T	Substitution
pafC CDS	SNP (transversion)	0.03%	1	D -> E	228	684	C -> A	Substitution
pafC CDS	SNP (transversion)	0.03%	1	G -> A	229	686	G -> C	Substitution
pafC CDS	SNP (transition)	0.03%	1		230	690	C -> T	None
pafC CDS	SNP (transition)	0.03%	1		234	702	G -> A	None
pafC CDS	SNP (transversion)	0.1%	2	A -> P	236	706	G -> C	Substitution
pafC CDS	SNP (transition)	0.1%	2		259	775	C -> T	None
pafC CDS	SNP (transition)	0.03%	1	P -> S	260	778	C -> T	Substitution
pafC CDS	SNP (transversion)	0.3%	11	D -> A	286	857	A -> C	Substitution
pafC CDS	SNP (transition)	0.03%	1	D -> G	301	902	A -> G	Substitution
pafC CDS	SNP (transition)	4.7%	179		301	903	C -> T	None
pafC CDS	SNP (transversion)	0.1%	2	A -> S	302	904	G -> T	Substitution
pafC CDS	SNP (transition)	0.5%	18	T -> A	304	910	A -> G	Substitution
pafC CDS	SNP (transversion)	1.6%	61	Q -> E	311	931	C -> G	Substitution

## Sheet: recA
CDS	Polymorphism Type	Variant Frequency	Variant Raw Frequency	Amino Acid Change	CDS Codon Number	CDS Position	Change	Protein Effect
recA CDS	SNP (transition)	0.1%	5		16	48	C -> T	None
recA CDS	SNP (transversion)	0.03%	1	D -> A	32	95	A -> C	Substitution
recA CDS	SNP (transition)	0.1%	2	R -> H	35	104	G -> A	Substitution
recA CDS	SNP (transition)	3.2%	122		42	126	G -> A	None
recA CDS	SNP (transition)	0.3%	13		81	243	G -> A	None
recA CDS	SNP (transversion)	0.1%	2	A -> D	86	257	C -> A	Substitution
recA CDS	SNP (transition)	3.4%	128		119	357	G -> A	None
recA CDS	SNP (transition)	0.03%	1		225	675	C -> T	None
recA CDS	SNP (transition)	0.2%	7	V -> I	273	817	G -> A	Substitution
recA CDS	SNP (transversion)	0.1%	3		277	831	C -> A	None
recA CDS	SNP (transversion)	0.1%	5	K -> T	287	860	A -> C	Substitution
recA CDS	SNP (transversion)	0.03%	1	V -> G	296	887	T -> G	Substitution
recA CDS	Substitution	0.03%	1	R -> G	333	997	CGT -> GGG	Substitution
recA CDS	SNP (transition)	0.03%	1	R -> C	333	997	C -> T	Substitution
recA CDS	SNP (transversion)	0.03%	1	R -> S	339	1015	C -> A	Substitution
recA CDS	SNP (transversion)	0.03%	1	D -> A	342	1025	A -> C	Substitution
recA CDS	SNP (transversion)	0.1%	2	D -> Y	355	1063	G -> T	Substitution
recA CDS	Deletion	0.03%	1		371	1112	-T	Frame Shift
recA CDS	SNP (transition)	0.1%	3		374	1122	C -> T	None
recA CDS	SNP (transversion)	0.03%	1		377	1131	T -> G	None
recA CDS	SNP (transition)	0.03%	1	V -> A	379	1136	T -> C	Substitution
recA CDS	SNP (transversion)	0.1%	2	V -> G	379	1136	T -> G	Substitution
recA CDS	SNP (transition)	0.03%	1	G -> S	381	1141	G -> A	Substitution
recA CDS	SNP (transition)	0.03%	1	V -> I	390	1168	G -> A	Substitution
recA CDS	SNP (transition)	0.1%	2	L -> F	405	1213	C -> T	Substitution
recA CDS	SNP (transition)	0.1%	2	P -> L	411	1232	C -> T	Substitution
recA CDS	SNP (transversion)	0.03%	1		414	1242	T -> G	None
recA CDS	SNP (transition)	0.03%	1	A -> V	420	1259	C -> T	Substitution
recA CDS	SNP (transition)	0.1%	3	Q -> R	434	1301	A -> G	Substitution
recA CDS	SNP (transversion)	0.03%	1	D -> H	473	1417	G -> C	Substitution
recA CDS	SNP (transition)	0.1%	3	D -> G	473	1418	A -> G	Substitution
recA CDS	SNP (transversion)	0.1%	2	R -> G	478	1432	C -> G	Substitution
recA CDS	SNP (transition)	0.03%	1		530	1590	C -> T	None
recA CDS	SNP (transition)	0.5%	18	R -> Q	540	1619	G -> A	Substitution
recA CDS	SNP (transition)	0.03%	1		552	1656	G -> A	None
recA CDS	SNP (transition)	0.03%	1	M -> I	556	1668	G -> A	Substitution
recA CDS	SNP (transition)	0.1%	5		580	1740	A -> G	None
recA CDS	SNP (transition)	0.03%	1	V -> M	592	1774	G -> A	Substitution
recA CDS	SNP (transversion)	0.1%	2	A -> P	613	1837	G -> C	Substitution
recA CDS	Deletion (tandem repeat)	0.03%	1		616	1848	(C)5 -> (C)4	Frame Shift
recA CDS	SNP (transition)	0.03%	1	R -> C	629	1885	C -> T	Substitution
recA CDS	SNP (transition)	0.1%	2	A -> T	639	1915	G -> A	Substitution
recA CDS	SNP (transition)	0.03%	1		651	1953	G -> A	None
recA CDS	SNP (transition)	0.03%	1		729	2187	T -> C	None
recA CDS	SNP (transition)	0.03%	1	T -> I	775	2324	C -> T	Substitution

## Sheet: ruvA
CDS	Polymorphism Type	Variant Frequency	Variant Raw Frequency	Amino Acid Change	CDS Codon Number	CDS Position	Change	Protein Effect
ruvA CDS	SNP (transition)	1.0%	38		6	18	C -> T	None
ruvA CDS	SNP (transition)	0.03%	1		13	39	G -> A	None
ruvA CDS	SNP (transition)	0.03%	1	I -> V	19	55	A -> G	Substitution
ruvA CDS	SNP (transition)	0.03%	1	E -> G	20	59	A -> G	Substitution
ruvA CDS	SNP (transition)	0.03%	1		21	63	C -> T	None
ruvA CDS	SNP (transition)	1.6%	59	R -> W	39	115	C -> T	Substitution
ruvA CDS	SNP (transition)	0.03%	1		40	118	C -> T	Truncation
ruvA CDS	SNP (transition)	0.03%	1	M -> V	50	148	A -> G	Substitution
ruvA CDS	SNP (transversion)	0.03%	1	T -> P	58	172	A -> C	Substitution
ruvA CDS	SNP (transition)	0.03%	1		59	175	C -> T	None
ruvA CDS	Deletion	0.03%	1		60	179	-A	Frame Shift
ruvA CDS	SNP (transversion)	0.1%	2		61	183	G -> T	None
ruvA CDS	SNP (transition)	0.1%	2		62	186	T -> C	None
ruvA CDS	SNP (transversion)	0.1%	2	D -> E	64	192	C -> G	Substitution
ruvA CDS	SNP (transition)	0.1%	3	E -> K	66	196	G -> A	Substitution
ruvA CDS	SNP (transversion)	0.1%	2	T -> P	67	199	A -> C	Substitution
ruvA CDS	Deletion (tandem repeat)	0.03%	1		67	199	(A)3 -> (A)2	Frame Shift
ruvA CDS	SNP (transition)	0.03%	1	S -> L	76	227	C -> T	Substitution
ruvA CDS	SNP (transversion)	0.03%	1		87	261	G -> C	None
ruvA CDS	SNP (transversion)	0.03%	1		91	273	G -> C	None
ruvA CDS	SNP (transition)	0.03%	1		106	318	C -> T	None
ruvA CDS	SNP (transition)	0.1%	2		109	325	C -> T	None
ruvA CDS	SNP (transition)	0.4%	17		120	360	C -> T	None

## Sheet: ruvX
CDS	Polymorphism Type	Variant Frequency	Variant Raw Frequency	Amino Acid Change	CDS Codon Number	CDS Position	Change	Protein Effect
ruvX	SNP (transition)	0.03%	1		57	171	C -> T	None
ruvX	SNP (transition)	0.3%	11	G -> D	58	173	G -> A	Substitution
ruvX	SNP (transition)	0.03%	1	K -> R	59	176	A -> G	Substitution
ruvX	SNP (transversion)	0.03%	1	R -> P	62	185	G -> C	Substitution
ruvX	SNP (transition)	0.03%	1	A -> V	66	197	C -> T	Substitution
ruvX	SNP (transition)	0.03%	1	L -> F	80	238	C -> T	Substitution
ruvX	SNP (transition)	0.03%	1		113	337	C -> T	None
ruvX	SNP (transition)	0.03%	1	A -> V	114	341	C -> T	Substitution
ruvX	SNP (transition)	0.03%	1	V -> I	121	361	G -> A	Substitution
ruvX	SNP (transversion)	0.1%	4	V -> G	132	395	T -> G	Substitution
ruvX	SNP (transition)	0.3%	13	R -> W	133	397	C -> T	Substitution
ruvX	SNP (transition)	0.03%	1		135	405	C -> T	None

## Sheet: uvrA
CDS	Polymorphism Type	Variant Frequency	Variant Raw Frequency	Amino Acid Change	CDS Codon Number	CDS Position	Change	Protein Effect
uvrA CDS	SNP (transition)	0.03%	1		13	39	C -> T	None
uvrA CDS	SNP (transition)	0.1%	5	R -> C	16	46	C -> T	Substitution
uvrA CDS	SNP (transversion)	0.03%	1	T -> S	45	133	A -> T	Substitution
uvrA CDS	SNP (transversion)	0.03%	1	R -> G	53	157	C -> G	Substitution
uvrA CDS	SNP (transversion)	0.03%	1	V -> G	55	164	T -> G	Substitution
uvrA CDS	SNP (transversion)	0.03%	1		58	174	G -> T	None
uvrA CDS	SNP (transition)	0.03%	1		60	180	C -> T	None
uvrA CDS	SNP (transversion)	0.1%	2	Y -> S	61	182	A -> C	Substitution
uvrA CDS	SNP (transversion)	0.1%	5	A -> P	62	184	G -> C	Substitution
uvrA CDS	Deletion	0.03%	1		62	184	-G	Frame Shift
uvrA CDS	SNP (transition)	0.03%	1	A -> V	62	185	C -> T	Substitution
uvrA CDS	Deletion (tandem repeat)	0.03%	1		65	193	(T)3 -> (T)2	Frame Shift
uvrA CDS	Deletion	0.03%	1		71	213	-G	Frame Shift
uvrA CDS	SNP (transition)	0.1%	4		107	321	C -> T	None
uvrA CDS	SNP (transversion)	0.03%	1	T -> S	123	368	C -> G	Substitution
uvrA CDS	SNP (transition)	0.03%	1	A -> V	129	386	C -> T	Substitution
uvrA CDS	SNP (transversion)	1.0%	39	Q -> K	135	403	C -> A	Substitution
uvrA CDS	SNP (transition)	0.9%	35	D -> G	200	599	A -> G	Substitution
uvrA CDS	SNP (transition)	0.1%	3		205	615	G -> A	None
uvrA CDS	SNP (transversion)	0.03%	1		214	642	C -> A	None
uvrA CDS	SNP (transversion)	0.03%	1	K -> T	215	644	A -> C	Substitution
uvrA CDS	SNP (transition)	0.1%	2		233	699	G -> A	None
uvrA CDS	SNP (transition)	0.03%	1	E -> G	248	743	A -> G	Substitution
uvrA CDS	SNP (transversion)	0.1%	2	E -> V	248	743	A -> T	Substitution
uvrA CDS	SNP (transition)	0.03%	1		249	747	G -> A	None
uvrA CDS	SNP (transition)	0.1%	3	H -> Y	261	781	C -> T	Substitution
uvrA CDS	SNP (transition)	0.1%	4	D -> G	266	797	A -> G	Substitution
uvrA CDS	SNP (transition)	0.03%	1		274	822	G -> A	None
uvrA CDS	SNP (transition)	0.1%	3		275	825	C -> T	None
uvrA CDS	SNP (transition)	0.1%	2		279	837	C -> T	None
uvrA CDS	SNP (transversion)	0.03%	1	A -> P	281	841	G -> C	Substitution
uvrA CDS	SNP (transversion)	0.1%	3	L -> M	298	892	C -> A	Substitution
uvrA CDS	SNP (transition)	1.6%	61	V -> M	299	895	G -> A	Substitution
uvrA CDS	SNP (transversion)	0.03%	1		310	930	T -> G	None
uvrA CDS	SNP (transition)	0.1%	2		322	966	G -> A	None
uvrA CDS	SNP (transversion)	0.3%	13	E -> Q	333	997	G -> C	Substitution
uvrA CDS	SNP (transition)	0.03%	1	A -> V	334	1001	C -> T	Substitution
uvrA CDS	SNP (transversion)	0.03%	1	A -> S	348	1042	G -> T	Substitution
uvrA CDS	SNP (transversion)	0.03%	1	K -> N	352	1056	G -> C	Substitution
uvrA CDS	SNP (transversion)	0.1%	2	L -> M	355	1063	C -> A	Substitution
uvrA CDS	SNP (transition)	0.03%	1		370	1110	C -> T	None
uvrA CDS	SNP (transversion)	0.3%	13	G -> A	382	1145	G -> C	Substitution
uvrA CDS	SNP (transversion)	0.1%	2	A -> S	430	1288	G -> T	Substitution
uvrA CDS	SNP (transversion)	0.03%	1	S -> A	433	1297	T -> G	Substitution
uvrA CDS	SNP (transversion)	0.1%	2	K -> N	434	1302	G -> C	Substitution
uvrA CDS	SNP (transversion)	0.4%	14	P -> R	464	1391	C -> G	Substitution
uvrA CDS	SNP (transversion)	0.1%	2	G -> W	471	1411	G -> T	Substitution
uvrA CDS	SNP (transition)	0.1%	4		479	1437	G -> A	None
uvrA CDS	SNP (transversion)	0.1%	2		481	1443	C -> G	None
uvrA CDS	Deletion (tandem repeat)	0.03%	1		483	1447	(T)3 -> (T)2	Frame Shift
uvrA CDS	SNP (transversion)	0.03%	1		484	1452	G -> T	None
uvrA CDS	SNP (transition)	0.2%	9		491	1473	C -> T	None
uvrA CDS	SNP (transversion)	0.03%	1		504	1512	T -> G	None
uvrA CDS	SNP (transversion)	0.03%	1	E -> A	505	1514	A -> C	Substitution
uvrA CDS	SNP (transversion)	0.03%	1	V -> G	520	1559	T -> G	Substitution
uvrA CDS	SNP (transversion)	0.03%	1		522	1566	G -> T	None
uvrA CDS	SNP (transition)	0.1%	5		523	1569	C -> T	None
uvrA CDS	SNP (transversion)	0.03%	1		536	1608	C -> A	None
uvrA CDS	SNP (transition)	0.03%	1		561	1683	C -> T	None
uvrA CDS	SNP (transversion)	0.03%	1		583	1749	C -> G	None
uvrA CDS	SNP (transition)	0.03%	1		590	1770	C -> T	None
uvrA CDS	SNP (transition)	0.1%	4	L -> P	595	1784	T -> C	Substitution
uvrA CDS	SNP (transition)	0.03%	1	Y -> H	605	1813	T -> C	Substitution
uvrA CDS	SNP (transition)	0.03%	1		691	2073	G -> A	None
uvrA CDS	Insertion	0.03%	1		726	2176	+A	Frame Shift
uvrA CDS	SNP (transversion)	0.1%	2		731	2193	C -> A	None
uvrA CDS	SNP (transversion)	0.5%	19		760	2280	C -> G	None
uvrA CDS	SNP (transition)	0.03%	1	T -> I	761	2282	C -> T	Substitution
uvrA CDS	SNP (transition)	0.1%	2		784	2352	C -> T	None
uvrA CDS	SNP (transition)	0.03%	1		785	2355	C -> T	None
uvrA CDS	SNP (transition)	0.2%	8	I -> T	806	2417	T -> C	Substitution
uvrA CDS	SNP (transversion)	0.03%	1	E -> A	807	2420	A -> C	Substitution
uvrA CDS	SNP (transversion)	0.1%	3	F -> L	813	2439	C -> G	Substitution
uvrA CDS	SNP (transversion)	0.03%	1		865	2595	C -> G	None
uvrA CDS	SNP (transversion)	0.03%	1		866	2598	C -> A	None
uvrA CDS	SNP (transition)	0.03%	1		884	2652	G -> A	None
uvrA CDS	SNP (transition)	0.03%	1		894	2682	G -> A	None
uvrA CDS	SNP (transversion)	0.03%	1		899	2697	C -> A	None
uvrA CDS	SNP (transition)	0.1%	4	V -> A	900	2699	T -> C	Substitution
uvrA CDS	SNP (transition)	0.03%	1		906	2718	C -> T	None
uvrA CDS	SNP (transversion)	0.03%	1	I -> S	908	2723	T -> G	Substitution
uvrA CDS	SNP (transition)	0.03%	1	I -> T	914	2741	T -> C	Substitution
uvrA CDS	SNP (transversion)	0.3%	12		962	2886	G -> C	None
uvrA CDS	SNP (transition)	0.03%	1	N -> S	969	2906	A -> G	Substitution
