# Supplementary material for: Dissecting the RecA-(In)dependent Response to Mitomycin C in Mycobacterium tuberculosis Using Transcriptional Profiling and Proteomics Analyses
Source: Cells. 2021 May 11;10(5):1168. doi: 10.3390/cells10051168 (PMC8151990; doi:10.3390/cells10051168)
Supplement: Supplementary file 1 [file cells-10-01168-s001.zip › Table S5.xlsx]

## Sheet: RecAmito vs RvMITO
Supplementary Table A: Genes differentialy expressed between H37Rv and ΔrecA strains cultured in the presence of 5ng/ml Mitomycin C
Legend:	DNA repair associated proteins, known and putative	ArsR family transcriptional regulators						Log2FC:	<-2	0	>2
Results:			Log2FC	Log2FC						RNA Seq read counts												RNA Seq CPM values
gene	Annotation	Rv	Rv_MITO	RecA_MITO	Difference RecA - Rv	SOS box present*	FDR	AveExpr	P value	Rv1	Rv2	Rv3	Rv1MITO	Rv2MITO	Rv3MITO	RecA1	RecA2	RecA3	RecA1MITO	RecA2MITO	RecA3MITO	Rv1 CPM	Rv2 CPM	Rv3 CPM	Rv1MITO CPM	Rv2MITO CPM	Rv3MITO CPM	RecA1 CPM	RecA2 CPM	RecA3 CPM	RecA1MITO CPM	RecA2MITO CPM	RecA3MITO CPM			SOS regulon Smallett et al. and Davis et al.
MTB000026	sRNA	0	0.14386	2.24724	2.10338		0.000112238	16.8754	1.30885e-05	411549	478733	498536	486920	491780	381925	671287	1897428	1097292	2046005	1930562	1831971	78018.2	95891.6	88050.4	96153.5	103038	69836.7	93220.8	141996	119768	249935	238363	211913			Rv0071
MTB000029	sRNA	0	1.16378	3.84049	2.67671		2.78904e-06	1.73256	1.32e-07	5	7	9	10	12	22	27	27	26	90	86	99	0.948	1.402	1.59	1.975	2.514	4.023	3.749	2.021	2.838	10.994	10.618	11.452			Rv0095c
MTB000042	sRNA	0	0.363827	2.02534	1.66151		0.000623003	16.6858	0.000112776	295615	474768	600793	483887	421262	621297	561027	975481	815098	1512051	1514106	1720693	56040.3	95097.4	106111	95554.5	88263.1	113607	77909.1	RNA Seq read counts+W5:AG5	88967.2	184708	186944	199041			Rv0335c
MTB000067	sRNA	0	0.267263	-3.83915	-4.10642		4.83e-07	8.71424	1.57e-08	9015	7282	7160	8565	8343	7914	1203	3718	2290	515	443	481	1708.99	1458.61	1264.58	1691.36	1748.03	1447.11	167.059	278.24	249.951	62.911	54.696	55.64			Rv0336
MTB000078	sRNA	0	0.579706	2.55718	1.97748		0.00306423	15.6342	0.000793536	91236	119720	129380	156576	139521	150708	506268	2961167	2160491	586381	580720	580948	17295.8	23980.3	22850.8	30919.5	29232.5	27557.6	70304.8	221602	235816	71630.8	71700.4	67201.2			Rv0515
MTB000126	sRNA	0	0.242758	2.2387	1.99594		0.000147951	6.76159	1.82998e-05	415	322	312	338	268	522	988	2429	1842	1307	1294	1780	78.672	64.498	55.105	66.746	56.152	95.45	137.202	181.777	201.053	159.66	159.768	205.902			Rv1000c
MTB000128	sRNA	0	-0.962819	-3.88437	-2.92155		0.000137446	2.02465	1.67993e-05	191	98	111	52	61	62	16	14	4	10	4	9	36.208	19.63	19.605	10.269	12.781	11.337	2.222	1.048	0.437	1.222	0.494	1.041			Rv1001
Rv0027	hypothetical protein	0	0.315771	2.25992	1.94415		1.16e-07	4.35208	2.17e-09	81	83	79	82	75	113	155	179	121	352	322	355	15.355	16.625	13.953	16.193	15.714	20.663	21.525	13.396	13.207	42.999	39.757	41.065			Rv1057
Rv0054	single-strand DNA-binding protein Ssb	0	1.94286	4.36029	2.41743		5.7e-09	8.46916	3.89e-11	736	651	710	2137	2065	3035	1788	1861	1272	12143	11642	14277	139.525	130.397	125.399	421.999	432.66	554.963	248.297	139.27	138.838	1483.36	1437.42	1651.49			Rv1377c
Rv0055	30S ribosomal protein S18 RpsR1; K02963 small subunit ribosomal protein S18	0	1.62614	3.59725	1.97112		2.49e-08	7.44281	2.83e-10	467	367	419	1065	984	1399	1029	1123	715	4706	3771	4929	88.53	73.511	74.003	210.309	206.168	255.813	142.896	84.041	78.042	574.873	465.598	570.163			Rv1378c
Rv0060	hypothetical protein	0	1.31084	3.58702	2.27617		4.16e-08	8.97326	5.78e-10	1471	1179	1415	2726	2471	3857	2856	2717	1790	14045	13013	15947	278.86	236.157	249.914	538.311	517.726	705.27	396.609	203.33	195.377	1715.7	1606.69	1844.67			Rv1379
Rv0096	PPE family protein PPE1	0	1.09364	2.95856	1.86492		0.0403517	4.1769	0.0184777	23	27	19	43	38	49	577	2805	1805	156	151	168	4.36	5.408	3.356	8.491	7.962	8.96	80.127	209.915	197.014	19.057	18.644	19.433			Rv1588c
Rv0100	hypothetical protein	0	0.334555	2.68174	2.34718		1.04853e-05	3.12437	6.52e-07	27	28	20	35	22	27	103	183	101	147	107	178	5.118	5.608	3.532	6.912	4.609	4.937	14.303	13.695	11.024	17.957	13.211	20.59			Rv1702c
Rv0114	d-alpha,beta-d-heptose-1,7-biphosphate phosphatase GmhB; K03273 D-glycero-D-manno-heptose 1,7-bisphosphate phosphatase [EC:3.1.3.82 3.1.3.83]	0	-0.185334	-1.78007	-1.59474		1.57631e-05	3.55976	1.07466e-06	146	130	153	124	87	125	76	89	53	42	26	43	27.678	26.039	27.023	24.487	18.228	22.857	10.554	6.66	5.785	5.131	3.21	4.974			Rv2018
Rv0133	N-acetyltransferase	0	1.30335	2.90565	1.6023		3.47e-07	8.5283	1.01e-08	1349	1121	1225	2552	2571	2939	1875	1591	1123	7854	8057	8413	255.733	224.54	216.357	503.951	538.678	537.409	260.379	119.064	122.574	959.424	994.783	973.175			Rv2099c
Rv0140	hypothetical protein	0	0.233004	3.41418	3.18117		1.09078e-06	6.46635	4.38e-08	286	201	234	288	187	280	636	1722	895	2203	2066	2477	54.218	40.261	41.329	56.872	39.18	51.199	88.32	128.868	97.688	269.113	255.085	286.527			Rv2100
Rv0142	hypothetical protein	0	0.162297	2.06726	1.90496		8.55712e-06	6.38237	5.16e-07	282	292	334	332	309	261	807	1395	973	1058	1229	1065	53.459	58.488	58.99	65.561	64.742	47.725	112.067	104.396	106.202	129.243	151.742	123.194			Rv2517c
Rv0184	hypothetical protein	0	2.31111	4.40775	2.09664		2.1e-07	8.74565	4.72e-09	790	786	879	3488	3488	3792	2140	1715	1180	15155	14871	15802	149.762	157.438	155.247	688.785	730.809	693.384	297.179	128.344	128.796	1851.3	1836.09	1827.9			Rv2578c
Rv0186A	Metallothionein MymT	0	0.2054	4.4146	4.2092		9.33705e-06	7.32596	5.69e-07	422	291	390	346	330	446	639	2718	2110	6402	6141	8170	79.999	58.288	68.881	68.326	69.142	81.553	88.737	203.404	230.305	782.052	758.218	945.066			Rv2579
Rv0190	hypothetical protein	0	-0.418382	1.17151	1.58989		1.78933e-05	7.0277	1.26593e-06	772	759	900	531	508	566	651	1303	856	1431	1522	1891	146.35	152.03	158.956	104.858	106.437	103.496	90.404	97.511	93.432	174.807	187.918	218.742			Rv2592c
Rv0196	transcriptional regulator	0	-1.37004	0.344486	1.71452		0.000149608	3.74593	1.87603e-05	143	133	158	43	52	53	106	52	38	145	161	180	27.109	26.64	27.906	8.491	10.895	9.691	14.72	3.891	4.148	17.713	19.878	20.822			Rv2593c
Rv0244c	acyl-CoA dehydrogenase FadE5	0	-0.419383	1.28332	1.7027		1.28281e-06	8.59935	5.29e-08	2533	1800	2228	1450	1230	1647	4417	3815	2292	4731	4584	4605	480.186	360.545	393.505	286.336	257.711	301.161	613.383	285.5	250.17	577.927	565.978	532.684			Rv2594c
Rv0252	nitrite reductase [NAD(P)H] large subunit NirB; K00362 nitrite reductase (NADH) large subunit [EC:1.7.1.15]	0	0.0945557	-1.54562	-1.64017		4.51e-07	5.98373	1.42e-08	829	890	776	767	778	807	224	275	151	246	254	252	157.155	178.27	137.056	151.462	163.007	147.564	31.107	20.58	16.482	30.051	31.361	29.15			Rv2595
Rv0264c	hypothetical protein	0	-0.220865	1.44805	1.66892		0.000664345	6.04241	0.000121718	268	212	259	189	181	189	871	2505	1537	567	575	632	50.805	42.464	45.744	37.322	37.923	34.56	120.955	187.464	167.762	69.263	70.994	73.107			Rv2719c
Rv0331	oxidoreductase; K17218 sulfide:quinone oxidoreductase [EC:1.8.5.-]	0	0.432106	2.04999	1.61789		1.59685e-05	4.85879	1.09609e-06	123	104	117	147	127	137	168	320	226	421	409	428	23.317	20.831	20.664	29.029	26.609	25.051	23.33	23.948	24.668	51.428	50.498	49.509			Rv2720
Rv0336	13E12 repeat family protein | putative HNH endonuclease	0	2.2103	0.0291708	-2.18113	SOS box	2.33e-07	8.50089	5.86e-09	1782	1632	1955	7083	7620	7211	1430	2307	1683	1449	1649	1728	337.817	326.894	345.288	1398.7	1596.55	1318.56	198.582	172.647	183.698	177.006	203.599	199.887			Rv2736c
Rv0341	isoniazid inducible protein IniB	0	0.795024	4.63401	3.83898		0.000101429	7.71146	1.16548e-05	387	320	400	493	608	601	828	4810	3861	7923	9370	6972	73.364	64.097	70.647	97.354	127.389	109.896	114.983	359.961	421.425	967.853	1156.9	806.487			Rv2737c
Rv0342	isoniazid inducible protein IniA	0	0.131963	2.01474	1.88277		1.9187e-05	7.48767	1.39959e-06	775	640	694	675	585	792	1270	2580	2017	2398	2664	2434	146.918	128.194	122.573	133.294	122.57	144.821	176.363	193.077	220.154	292.933	328.919	281.553			Rv3073c
Rv0467	isocitrate lyase Icl; K01637 isocitrate lyase [EC:4.1.3.1]	0	0.668768	2.65441	1.98564		1.34e-07	8.77007	2.74e-09	1582	1583	1630	2405	2000	2360	2084	3187	2226	8809	8793	8975	299.903	317.079	287.887	474.922	419.042	431.537	289.402	238.503	242.966	1076.08	1085.65	1038.18			Rv3074
Rv0515	13E12 repeat family protein | putative HNH endonuclease	0	2.15612	0.0130405	-2.14307	SOS box	9.83e-07	8.521	3.77e-08	1775	1742	1932	6947	7470	7040	1444	2456	1847	1505	1728	1613	336.49	348.928	341.226	1371.84	1565.12	1287.3	200.526	183.797	201.598	183.847	213.353	186.584			Rv3164c
Rv0621	membrane protein	0	1.89508	3.62662	1.73153		4.47e-09	6.87598	2.84e-11	262	206	255	775	777	821	844	980	675	2535	2508	2813	49.668	41.262	45.038	153.041	162.798	150.124	117.205	73.339	73.676	309.669	309.658	325.394			Rv3260c
Rv0846c	oxidoreductase	0	-0.430271	1.46701	1.89728		0.00013969	5.63873	1.71077e-05	250	217	245	149	147	171	376	1003	631	522	564	654	47.393	43.466	43.271	29.423	30.8	31.268	52.215	75.061	68.873	63.766	69.636	75.652			Rv3261
Rv0847	lipoprotein LpqS	0	-0.30463	2.84016	3.14479		0.000600299	6.64542	0.000107494	314	276	410	223	198	293	441	2715	2018	2019	1967	2257	59.526	55.284	72.413	44.036	41.485	53.576	61.241	203.18	220.263	246.636	242.862	261.079			Rv3370c
Rv0848	cysteine synthase A CysK2; K01738 cysteine synthase A [EC:2.5.1.47]	0	-0.167811	1.7612	1.92901		0.00943898	5.41766	0.00316743	213	173	199	144	135	183	141	838	594	532	612	606	40.379	34.652	35.147	28.436	28.285	33.462	19.58	62.713	64.835	64.988	75.562	70.099			Rv3371
Rv0887c	protein PhnB; K04750 PhnB protein	0	1.01168	3.05107	2.03939		8.48446e-06	4.30784	5.05e-07	70	66	41	90	96	124	95	171	139	399	412	455	13.27	13.22	7.241	17.773	20.114	22.674	13.193	12.797	15.172	48.741	50.869	52.632			Rv3394c
Rv0967	copper-sensing transcriptional repressor CsoR	0	0.211616	3.25843	3.04682		0.00278881	5.95865	0.000706217	201	168	176	171	154	240	155	1538	1016	1436	1539	1623	38.104	33.651	31.085	33.768	32.266	43.885	21.525	115.098	110.895	175.418	190.017	187.741			Rv3395c
Rv0968	hypothetical protein	0	0.180619	2.01451	1.8339		0.000207178	6.33407	2.79e-05	370	262	349	303	297	380	428	1203	815	1051	1148	1276	70.142	52.479	61.64	59.834	62.228	69.485	59.436	90.028	88.956	128.387	141.741	147.601			Rv3534c
Rv0991c	serine rich protein	0	0.916262	3.35539	2.43913		0.000952488	5.60575	0.000190777	112	81	109	181	119	213	344	1780	837	879	799	1054	21.232	16.225	19.251	35.743	24.933	38.948	47.771	133.208	91.358	107.376	98.651	121.922			Rv3776
Rv1000c	alkylated DNA repair protein AlkB	0	2.53238	-0.977796	-3.51017	SOS box	4.44e-09	6.36679	2.69e-11	594	399	566	2380	2583	2947	424	344	229	220	222	247	112.606	79.921	99.966	469.985	541.192	538.872	58.88	25.744	24.995	26.875	27.41	28.572			MTS1082
Rv1034c	transposase	0	1.91802	3.85016	1.93214		1.00602e-05	2.17235	6.21e-07	11	9	7	35	30	28	36	33	13	114	111	131	2.085	1.803	1.236	6.912	6.286	5.12	4.999	2.47	1.419	13.926	13.705	15.153			MTS2823
Rv1037c	ESAT-6 like protein EsxI	0	0.382473	2.04038	1.6579		8.43192e-06	3.80442	4.98e-07	64	35	41	53	46	59	222	230	167	161	133	211	12.133	7.011	7.241	10.466	9.638	10.788	30.829	17.212	18.228	19.667	16.421	24.407
Rv1038c	ESAT-6 like protein EsxJ	0	-0.227861	1.82704	2.0549		4.08032e-05	3.78012	3.72296e-06	67	40	36	35	26	45	273	384	323	156	126	156	12.701	8.012	6.358	6.912	5.448	8.228	37.911	28.737	35.255	19.057	15.557	18.045
Rv1040c	PE family protein PE8	0	0.461081	3.3547	2.89362		3.49e-08	4.74603	4.42e-10	68	49	56	76	71	64	657	580	381	469	495	606	12.891	9.815	9.891	15.008	14.876	11.703	91.237	43.405	41.586	57.292	61.117	70.099
Rv1052	hypothetical protein	0	0.125456	1.90533	1.77987		1.25768e-06	5.89454	5.15e-08	371	217	262	236	228	353	454	463	297	883	824	1057	70.331	43.466	46.274	46.604	47.771	64.548	63.046	34.649	32.417	107.865	101.738	122.269
Rv1057	hypothetical protein	0	-0.179844	1.46052	1.64036	SOS box positive regulation	5.94938e-06	6.79946	3.32e-07	733	571	734	499	537	548	433	758	554	1577	1702	1636	138.956	114.373	129.638	98.539	112.513	100.204	60.13	56.726	60.469	192.642	210.143	189.244
Rv1131	methylcitrate synthase PrpC; K01647 citrate synthase [EC:2.3.3.1]	0	0.389252	-1.8507	-2.23995		1.57e-08	8.93317	1.45e-10	4798	3873	4245	5104	4306	5584	6124	6297	4308	1125	1044	979	909.567	775.773	749.743	1007.9	902.197	1021.06	850.432	471.243	470.214	137.427	128.901	113.246
Rv1148c	hypothetical protein	0	2.6903	4.57252	1.88222		8.97e-08	8.75495	1.55e-09	713	540	728	3467	3254	4652	2375	2598	1787	13668	13744	13767	135.165	108.164	128.578	684.638	681.781	850.639	329.813	194.424	195.049	1669.65	1696.95	1592.5
Rv1180	polyketide beta-ketoacyl synthase Pks3	0	-0.0822016	-3.1907	-3.10849		4.44e-09	5.06233	2.61e-11	893	899	872	719	648	873	50	54	38	75	97	86	169.288	180.072	154.011	141.983	135.769	159.632	6.943	4.041	4.148	9.162	11.976	9.948
Rv1181	polyketide beta-ketoacyl synthase Pks4; K12432 polyketide synthase 3/4	0	-0.209611	-2.80392	-2.5943		1.34e-09	6.99127	2.28e-12	2732	2622	2727	2022	1903	2272	333	356	225	296	319	412	517.911	525.194	481.637	399.29	398.718	415.445	46.243	26.642	24.559	36.159	39.386	47.658
Rv1182	polyketide synthase associated protein PapA3	0	-0.312843	-1.93861	-1.62576		1.8525e-06	6.20495	8.13e-08	1347	1054	1170	839	695	1026	301	255	168	255	224	348	255.354	211.119	206.643	165.68	145.617	187.609	41.799	19.083	18.337	31.15	27.657	40.255
Rv1183	transmembrane transporter MmpL10; K06994 putative drug exporter of the RND superfamily	0	-0.701825	-3.14658	-2.44475		2.09e-09	6.12302	7.65e-12	1785	1740	1760	986	869	1025	190	189	139	162	173	191	338.386	348.527	310.848	194.708	182.074	187.426	26.385	14.144	15.172	19.789	21.36	22.094
Rv1184c	exported protein	0	-0.350419	-3.08048	-2.73006		2.09e-09	6.00718	7.4e-12	1841	1663	1646	1274	1012	1304	106	114	85	159	157	224	349.002	333.104	290.713	251.58	212.035	238.442	14.72	8.531	9.278	19.423	19.384	25.911
Rv1185c	fatty-acid-AMP ligase FadD21; K12423 fatty acid CoA ligase FadD21	0	-0.0114104	-2.37488	-2.36347		2.21e-08	8.01383	2.34e-10	5190	4131	4445	3817	3380	4999	701	844	522	779	606	983	983.879	827.451	785.067	753.754	708.18	914.09	97.347	63.162	56.976	95.161	74.822	113.709
Rv1221	RNA polymerase sigma factor SigE; K03088 RNA polymerase sigma-70 factor, ECF subfamily	0	-0.604526	1.09105	1.69558		0.000501834	8.44453	8.64648e-05	1852	1836	2164	1236	954	1227	2120	7271	3977	3560	3384	4037	351.087	367.756	382.201	244.076	199.883	224.362	294.402	544.133	434.086	434.88	417.816	466.98
Rv1277	hypothetical protein	0	2.46317	4.25993	1.79675		4.86e-07	8.7372	1.59e-08	759	715	889	3510	3473	4601	2178	1962	1352	12279	14016	13454	143.885	143.217	157.013	693.13	727.666	841.314	302.456	146.828	147.57	1499.97	1730.53	1556.29
Rv1348	iron-regulated transporter IrtA; K14698 ATP-binding cassette, subfamily B, bacterial IrtA [EC:3.6.3.-]	0	2.36765	0.695832	-1.67181		0.000980321	6.57306	0.000198025	346	299	363	1309	1521	1801	369	1213	830	426	475	540	65.592	59.891	64.112	258.492	318.681	329.321	51.243	90.776	90.594	52.039	58.647	62.465
Rv1349	iron-regulated transporter IrtB; K14699 ATP-binding cassette, subfamily B, bacterial IrtB [EC:3.6.3.-]	0	1.6331	-0.186152	-1.81925		0.000901586	6.14577	0.000178162	359	325	363	857	973	1051	296	1050	685	258	274	279	68.056	65.098	64.112	169.234	203.864	192.18	41.105	78.578	74.767	31.517	33.83	32.273
Rv1376	hypothetical protein	0	1.73021	-0.0847402	-1.81495	transcriptional run-on	7.61e-08	6.13018	1.21e-09	374	329	390	995	1032	1184	524	464	350	292	298	317	70.9	65.9	68.881	196.485	216.225	216.5	72.767	34.724	38.202	35.67	36.793	36.669
Rv1377c	transferase	0	2.58067	0.172373	-2.4083	operon	2.07e-09	5.94193	4.5e-12	262	225	270	1298	1339	1364	362	457	292	238	249	264	49.668	45.068	47.687	256.32	280.548	249.414	50.27	34.2	31.872	29.073	30.744	30.538
Rv1378c	hypothetical protein | HNH endonuclease	0	3.644	-0.364532	-4.00854	SOS box	7.59e-10	7.64667	9.26e-13	945	828	945	9611	10570	9828	754	668	469	615	634	610	179.146	165.851	166.904	1897.91	2214.64	1797.09	104.707	49.99	51.191	75.127	78.279	70.562
Rv1406	methionyl-tRNA formyltransferase Fmt; K00604 methionyl-tRNA formyltransferase [EC:2.1.2.9]	0	2.25139	3.858	1.60661		8.97e-08	7.20746	1.58e-09	332	303	347	1299	1313	1532	525	655	470	3995	4394	4144	62.938	60.692	61.286	256.517	275.101	280.133	72.906	49.018	51.3	488.019	542.519	479.358
Rv1460	transcriptional regulator	0	0.839962	2.63967	1.79971		1.92e-07	7.25179	4.22e-09	511	394	499	712	687	818	1104	1800	1164	2486	2473	2717	96.871	78.919	88.132	140.601	143.941	149.575	153.311	134.705	127.05	303.683	305.337	314.289
Rv1528c	polyketide synthase associated protein PapA4	0	-0.524235	2.09328	2.61751		3.26e-07	2.99709	9.22e-09	50	31	40	27	18	29	60	76	43	130	134	195	9.479	6.209	7.065	5.332	3.771	5.303	8.332	5.688	4.693	15.88	16.545	22.557
Rv1639c	hypothetical protein	0	0.450332	-2.26747	-2.7178		9.82e-09	7.68587	8.38e-11	2425	2319	2403	3087	2705	2856	1097	1715	1144	453	417	439	459.712	464.502	424.413	609.599	566.754	522.232	152.339	128.344	124.867	55.337	51.486	50.781
Rv1735c	membrane protein	0	2.41109	4.0285	1.61742		0.0016891	3.30753	0.000381995	17	11	16	74	59	78	44	156	108	227	217	204	3.223	2.203	2.826	14.613	12.362	14.263	6.11	11.674	11.788	27.73	26.793	23.598
Rv1755c	phospholipase C4 PlcD; K01114 phospholipase C [EC:3.1.4.3]	0	0.301782	1.93923	1.63745		0.000127954	2.47667	1.53042e-05	27	18	14	18	19	26	98	80	54	68	62	67	5.118	3.605	2.473	3.555	3.981	4.754	13.609	5.987	5.894	8.307	7.655	7.75
Rv1764	transposase	0	0.338867	1.97368	1.63482		1.02515e-06	3.72245	3.95e-08	56	51	62	67	58	64	103	95	80	183	200	205	10.616	10.215	10.95	13.231	12.152	11.703	14.303	7.109	8.732	22.355	24.694	23.713
Rv1765c	hypothetical protein	0	2.22312	3.85654	1.63342		6.24e-08	8.32029	9.59e-10	762	605	752	2739	2674	3345	1299	1448	980	8643	9351	8915	144.454	121.183	132.817	540.878	560.259	611.648	180.39	108.363	106.966	1055.81	1154.55	1031.24
Rv1801	PPE family protein PPE29	0	1.40449	3.32394	1.91945		4.93e-07	4.15729	1.64e-08	38	46	48	113	93	103	111	138	119	384	391	391	7.204	9.214	8.478	22.314	19.485	18.834	15.414	10.327	12.989	46.908	48.276	45.229
Rv1804c	hypothetical protein	0	1.38657	3.48761	2.10104		0.000416457	4.60117	6.83766e-05	71	40	42	111	79	170	145	514	247	449	468	573	13.46	8.012	7.418	21.919	16.552	31.085	20.136	38.466	26.96	54.849	57.783	66.282
Rv1806	PE family protein PE20	0	1.19202	3.05308	1.86106		0.000654322	1.52618	0.000119277	7	4	8	13	10	16	22	66	28	44	51	49	1.327	0.801	1.413	2.567	2.095	2.926	3.055	4.939	3.056	5.375	6.297	5.668
Rv1813c	hypothetical protein	0	0.668757	2.41964	1.75088		0.00452472	8.11251	0.00127902	988	638	958	1050	960	1669	1310	5508	4312	4062	3868	4034	187.297	127.793	169.2	207.346	201.14	305.184	181.918	412.197	470.651	496.203	477.575	466.633
Rv1833c	haloalkane dehalogenase 2; K01563 haloalkane dehalogenase [EC:3.8.1.5]	0	2.85353	4.86466	2.01112		1.73e-08	7.97307	1.64e-10	360	334	387	2236	1997	2728	1080	1310	993	8990	9131	9587	68.246	66.901	68.351	441.549	418.413	498.827	149.978	98.035	108.385	1098.19	1127.39	1108.98
Rv1856c	oxidoreductase	0	-0.977272	0.743492	1.72076		2.49e-08	7.62053	2.98e-10	1428	1411	1458	637	637	657	1792	1854	1363	1928	2111	2316	270.709	282.627	257.509	125.79	133.465	120.135	248.853	138.746	148.77	235.519	260.641	267.904
Rv1907c	hypothetical protein	0	1.63725	4.03869	2.40144		2.18e-08	6.02046	2.24e-10	124	132	162	344	344	465	372	395	316	1905	2056	2060	23.507	26.44	28.612	67.931	72.075	85.027	51.659	29.56	34.491	232.71	253.85	238.291
Rv1909c	ferric uptake regulation protein FurA; K03711 Fur family transcriptional regulator, ferric uptake regulator	0	0.025813	1.71895	1.69313		9.06413e-06	3.9533	5.48e-07	69	73	76	58	50	93	105	162	108	211	198	225	13.08	14.622	13.423	11.453	10.476	17.005	14.581	12.123	11.788	25.775	24.447	26.027
Rv1945	hypothetical protein	0	2.96308	4.98438	2.0213		1.87e-08	8.46425	1.82e-10	511	394	464	2833	2881	3777	1974	2182	1482	12873	12498	12622	96.871	78.919	81.951	559.441	603.629	690.641	274.127	163.292	161.759	1572.53	1543.11	1460.05
Rv1946c	lipoprotein LppG	0	1.24153	3.00741	1.76588		4.54e-07	6.25188	1.44e-08	267	192	222	448	413	566	548	446	316	1542	1380	1923	50.616	38.458	39.209	88.468	86.532	103.496	76.1	33.377	34.491	188.367	170.386	222.443
Rv1948c	hypothetical protein	0	0.305653	2.87404	2.56838		5.28e-07	5.01917	1.78e-08	133	115	97	125	79	190	251	253	183	723	629	884	25.213	23.035	17.132	24.684	16.552	34.742	34.856	18.934	19.974	88.32	77.661	102.257
Rv1954c	hypothetical protein	0	1.97051	5.747	3.77649		1.05033e-06	6.83557	4.11e-08	128	152	149	496	421	573	418	1133	961	6192	6643	7436	24.265	30.446	26.316	97.947	88.208	104.776	58.047	84.789	104.892	756.399	820.199	860.16
Rv1955	toxin	0	1.20205	4.58165	3.3796		2.93e-07	4.36343	7.64e-09	42	32	39	86	52	99	111	225	180	749	754	910	7.962	6.41	6.888	16.983	10.895	18.103	15.414	16.838	19.647	91.496	93.095	105.264
Rv1956	antitoxin HigA	0	2.33115	5.10015	2.769		4.32e-08	5.20587	6.11e-10	67	33	61	227	181	302	189	278	175	1437	1408	1953	12.701	6.61	10.774	44.826	37.923	55.222	26.246	20.804	19.101	175.54	173.843	225.913
Rv1957	hypothetical protein	0	1.50275	3.23307	1.73033		1.15e-07	4.94242	2.13e-09	96	72	75	201	178	231	152	217	161	647	636	732	18.199	14.422	13.246	39.692	37.295	42.239	21.108	16.239	17.573	79.036	78.526	84.674
Rv1958c	hypothetical protein	0	1.85569	3.67152	1.81583		2.27e-07	5.41723	5.43e-09	103	84	113	331	307	321	163	249	197	1085	1012	1281	19.526	16.825	19.958	65.364	64.323	58.696	22.636	18.634	21.502	132.541	124.95	148.18
Rv1961	hypothetical protein	0	1.18065	3.29325	2.1126		3.96e-08	5.29401	5.27e-10	113	107	132	259	229	219	220	216	126	989	929	1128	21.422	21.432	23.314	51.145	47.98	40.045	30.551	16.165	13.753	120.814	114.702	130.482
Rv1985c	transcriptional regulator LysR-family; K05596 LysR family transcriptional regulator, chromosome initiation inhibitor	0	1.05645	2.65686	1.60041		2.95e-07	6.46716	7.91e-09	363	269	314	560	478	714	495	466	316	1607	1750	1884	68.815	53.881	55.458	110.585	100.151	130.558	68.74	34.874	34.491	196.307	216.069	217.932
Rv1989c	NAD(+) phosphorylase MbcT	0	0.246723	1.96249	1.71577		5.83605e-05	5.49926	5.79476e-06	191	129	154	156	156	182	445	972	628	540	491	589	36.208	25.839	27.199	30.806	32.685	33.28	61.797	72.741	68.546	65.965	60.623	68.133
Rv1990A	oxidoreductase	0	-0.445967	1.74593	2.1919		7.68636e-06	4.53485	4.5e-07	101	115	128	66	66	91	159	303	211	361	284	373	19.147	23.035	22.607	13.033	13.828	16.64	22.08	22.675	23.03	44.099	35.065	43.147
Rv1990c	transcriptional regulator	0	0.0168575	2.45185	2.43499		2.95456e-06	6.09172	1.41e-07	245	171	235	185	166	230	752	1630	1039	1041	1009	1065	46.445	34.252	41.505	36.532	34.78	42.057	104.429	121.983	113.406	127.166	124.579	123.194
Rv1991A	antitoxin MazE6; K07172 antitoxin MazE	0	0.426121	2.58772	2.1616		8.12862e-06	4.1169	4.78e-07	66	42	61	77	59	64	125	268	162	284	269	341	12.512	8.413	10.774	15.205	12.362	11.703	17.359	20.056	17.682	34.693	33.213	39.445
Rv1991c	toxin MazF6; K07171 mRNA interferase MazF [EC:3.1.-.-]	0	0.0431927	1.81354	1.77035		1.6308e-06	3.81317	6.96e-08	86	55	55	49	57	71	113	129	92	195	193	212	16.303	11.017	9.714	9.676	11.943	12.983	15.692	9.654	10.042	23.821	23.829	24.523
Rv1993c	hypothetical protein	0	0.299084	2.45819	2.15911		1.59685e-05	3.73867	1.09859e-06	50	41	55	47	56	56	72	165	113	232	223	255	9.479	8.212	9.714	9.281	11.733	10.24	9.999	12.348	12.334	28.341	27.533	29.497
Rv1994c	ArsR family transcriptional regulator CmtR	0	-0.00981654	2.37454	2.38436		4.9638e-06	4.73053	2.7e-07	129	80	124	96	94	98	141	320	182	484	534	488	24.455	16.024	21.901	18.957	19.695	17.92	19.58	23.948	19.865	59.124	65.932	56.449
Rv2013	transposase	0	3.73429	5.44751	1.71322		8.49e-08	4.42241	1.39e-09	27	26	22	284	298	313	58	87	45	904	1009	1013	5.118	5.208	3.886	56.082	62.437	57.233	8.054	6.511	4.912	110.43	124.579	117.179
Rv2016	hypothetical protein	0	0.926795	2.51871	1.59192		0.000222467	5.85436	3.06851e-05	211	153	180	287	254	380	306	810	456	884	744	1149	40	30.646	31.791	56.675	53.218	69.485	42.494	60.617	49.772	107.987	91.86	132.911
Rv2024c	hypothetical protein / damage-inducible helicase	0	1.43216	3.13334	1.70117		2.49e-08	7.99713	2.96e-10	739	697	694	1700	1577	1812	1604	1613	1036	5266	5438	5755	140.094	139.611	122.573	335.704	330.414	331.332	222.745	120.711	113.078	643.281	671.42	665.71
Rv2034	repressor protein ArsR	0	1.25221	5.76821	4.516		2.21e-08	3.91953	2.38e-10	17	16	24	36	35	50	113	227	153	843	933	993	3.223	3.205	4.239	7.109	7.333	9.143	15.692	16.988	16.7	102.979	115.196	114.865
Rv2035	hypothetical protein	0	0.471235	3.36207	2.89083		4.49687e-05	3.90155	4.21582e-06	53	24	29	42	34	49	145	390	261	306	293	329	10.047	4.807	5.122	8.294	7.124	8.96	20.136	29.186	28.488	37.38	36.176	38.057
Rv2087	transposase	0	-0.134223	2.04192	2.17614		0.000178327	1.18015	2.30141e-05	17	12	12	11	8	14	12	11	2	43	51	58	3.223	2.404	2.119	2.172	1.676	2.56	1.666	0.823	0.218	5.253	6.297	6.709
Rv2119	exonuclease RecB- like	0	0.909424	2.84507	1.93565		2.62312e-06	6.63896	1.24e-07	365	314	328	543	508	625	815	513	365	2055	1977	2354	69.194	62.895	57.931	107.228	106.437	114.284	113.178	38.391	39.839	251.033	244.096	272.299
Rv2167c	transposase	0	0.435564	2.3843	1.94874		4.77e-07	4.43066	1.52e-08	85	70	65	97	70	97	271	236	154	322	314	378	16.114	14.021	11.48	19.155	14.666	17.737	37.633	17.661	16.809	39.335	38.769	43.725
Rv2253	secreted protein	0	1.30291	4.01784	2.71493		2.29e-07	2.90272	5.6e-09	12	14	10	22	27	31	140	118	90	162	172	194	2.275	2.804	1.766	4.344	5.657	5.668	19.442	8.831	9.823	19.789	21.237	22.441
Rv2308	hypothetical protein	0	1.29633	3.141	1.84467		4.16e-08	6.18485	5.68e-10	202	177	201	391	391	483	577	586	354	1559	1425	1527	38.294	35.454	35.5	77.212	81.923	88.319	80.127	43.854	38.639	190.443	175.942	176.636
Rv2312	hypothetical protein	0	0.942679	3.83271	2.89003		2.98e-09	5.44538	1.16e-11	128	86	98	175	141	216	371	397	245	1291	1173	1442	24.265	17.226	17.309	34.558	29.542	39.497	51.52	29.71	26.742	157.705	144.828	166.804
Rv2329c	nitrite extrusion protein 1 NarK1; K02575 MFS transporter, NNP family, nitrate/nitrite transporter	0	-0.442037	-3.30338	-2.86135		2.09e-09	5.18492	5.84e-12	1057	1067	1148	689	662	782	56	56	39	88	89	115	200.378	213.723	202.757	136.059	138.703	142.992	7.777	4.191	4.257	10.75	10.989	13.303
Rv2331	hypothetical protein	0	-0.0190766	-3.35982	-3.34075		5.27e-07	3.39978	1.76e-08	444	254	263	305	241	271	15	14	7	24	24	31	84.17	50.877	46.451	60.229	50.495	49.554	2.083	1.048	0.764	2.932	2.963	3.586
Rv2331A	hypothetical protein	0	0.244273	-2.23476	-2.47903		2.49e-08	3.19821	2.92e-10	171	142	157	162	146	185	21	24	15	30	29	28	32.417	28.443	27.729	31.991	30.59	33.828	2.916	1.796	1.637	3.665	3.581	3.239
Rv2376c	antigen CFP2	0	-0.284847	-2.51705	-2.23221		6.24e-08	6.6789	9.16e-10	1489	1275	1488	965	939	1192	962	821	535	204	202	248	282.273	255.386	262.807	190.561	196.74	217.963	133.592	61.44	58.395	24.92	24.941	28.687
Rv2377c	protein MbtH; K05375 MbtH protein	0	0.916544	-1.20045	-2.11699		3.19925e-06	3.15398	1.55e-07	72	47	51	87	90	105	128	137	93	26	15	24	13.649	9.414	9.008	17.18	18.857	19.2	17.775	10.253	10.151	3.176	1.852	2.776
Rv2379c	peptide synthetase MbtF; K04792 mycobactin peptide synthetase MbtF	0	0.720164	-1.12483	-1.84499		2.95e-07	7.29218	7.84e-09	1343	1145	1278	1717	1809	1958	912	1552	996	482	457	586	254.595	229.347	225.718	339.061	379.023	358.029	126.648	116.146	108.712	58.88	56.425	67.786
Rv2380c	peptide synthetase MbtE; K04789 mycobactin peptide synthetase MbtE	0	1.08575	-0.950146	-2.0359		0.000502522	6.98319	8.67982e-05	875	840	832	1451	1564	1782	506	1891	1213	374	372	416	165.876	168.254	146.946	286.533	327.691	325.847	70.268	141.515	132.398	45.687	45.93	48.121
Rv2381c	mycobactin polyketide synthetase MbtD; K04791 mycobactin polyketide synthetase MbtD	0	2.54602	-0.811411	-3.35743		0.000501464	5.70176	8.60969e-05	240	192	215	967	1153	1235	208	1252	852	114	109	102	45.497	38.458	37.973	190.956	241.577	225.825	28.885	93.695	92.995	13.926	13.458	11.799
Rv2382c	mycobactin polyketide synthetase MbtC; K04790 mycobactin polyketide synthetase MbtC	0	2.76665	-0.891013	-3.65766		2.49732e-05	5.45984	1.95961e-06	180	164	181	884	1163	1140	255	905	612	84	88	78	34.123	32.85	31.968	174.566	243.673	208.454	35.412	67.727	66.799	10.261	10.865	9.023
Rv2383c	phenyloxazoline synthase MbtB; K04788 mycobactin phenyloxazoline synthetase	0	3.04035	0.256529	-2.78383		0.000281106	6.57444	4.0736e-05	299	245	324	1826	2134	2363	389	1836	1268	308	293	309	56.682	49.074	57.224	360.585	447.117	432.085	54.02	137.399	138.401	37.624	36.176	35.744
Rv2384	salicyl-AMP ligase MbtA; K04787 mycobactin salicyl-AMP ligase [EC:6.3.2.-]	0	2.40587	0.694208	-1.71166		0.00036511	4.07254	5.81646e-05	64	51	55	237	262	305	79	229	149	74	78	91	12.133	10.215	9.714	46.801	54.894	55.771	10.971	17.137	16.263	9.04	9.631	10.526
Rv2385	acetyl hydrolase MbtJ	0	2.10265	-0.544937	-2.64759		3.48355e-05	3.98328	3.02456e-06	66	68	64	250	234	271	123	319	209	36	33	51	12.512	13.621	11.304	49.368	49.028	49.554	17.081	23.873	22.812	4.398	4.074	5.899
Rv2386c	isochorismate synthase MbtI; K04781 salicylate synthetase [EC:5.4.4.2 4.2.99.21]	0	3.53481	0.345548	-3.18927		0.000230303	4.06726	3.20255e-05	44	44	53	455	470	529	51	270	195	50	56	52	8.341	8.813	9.361	89.85	98.475	96.73	7.082	20.206	21.284	6.108	6.914	6.015
Rv2391	ferredoxin-dependent sulfite reductase SirA; K00392 sulfite reductase (ferredoxin) [EC:1.8.7.1]	0	-0.400157	-2.00689	-1.60673		1.1e-07	9.45291	2e-09	9250	9988	10196	6778	6130	6841	4195	4456	2806	2063	1866	2582	1753.54	2000.62	1800.8	1338.47	1284.36	1250.91	582.554	333.469	306.272	252.011	230.392	298.673
Rv2393	ferrochelatase Che1	0	0.0959117	-1.81283	-1.90874		1.2e-07	6.51606	2.28e-09	1054	999	1066	993	1010	946	671	630	430	223	260	303	199.809	200.103	188.275	196.091	211.616	172.98	93.181	47.147	46.934	27.241	32.102	35.05
Rv2395B	acid and phagosome regulated protein B AprB	0	0.663574	-3.18031	-3.84388		2.27e-07	5.58374	5.48e-09	1054	652	681	1265	1080	947	128	241	179	76	73	77	199.809	130.597	120.277	249.803	226.282	173.163	17.775	18.035	19.538	9.284	9.013	8.907
Rv2396	PE-PGRS family protein PE_PGRS41	0	0.943424	-1.01497	-1.9584		3.07e-07	8.2942	8.39e-09	2695	2073	2367	3935	4213	3918	1838	2894	1814	1046	1073	977	510.897	415.228	418.055	777.056	882.711	716.424	255.241	216.576	197.996	127.777	132.481	113.015
Rv2466c	hypothetical protein	0	1.47693	4.89499	3.41806		1.08546e-06	6.2833	4.32e-08	110	114	113	297	234	303	502	1506	841	2822	2844	3191	20.853	22.835	19.958	58.649	49.028	55.405	69.712	112.703	91.794	344.728	351.143	369.119
Rv2518c	l,d-transpeptidase LdtB	0	0.435777	2.74328	2.30751		4.17e-09	8.10867	2.05e-11	1091	900	953	1131	1097	1292	2226	2206	1373	5797	5569	5944	206.823	180.273	168.317	223.342	229.844	236.248	309.122	165.088	149.862	708.146	687.594	687.573
Rv2578c	hypothetical protein | putative DNA repair photolyase	0	2.09942	-1.00279	-3.10221	SOS box	9.1e-09	4.25524	7.42e-11	116	105	124	419	428	463	126	116	94	58	46	48	21.99	21.032	21.901	82.741	89.675	84.662	17.497	8.681	10.26	7.085	5.68	5.552
Rv2579	haloalkane dehalogenase 3; K01563 haloalkane dehalogenase [EC:3.8.1.5]	0	1.8068	-0.608915	-2.41571	SOS box	4.1e-09	6.24128	1.7e-11	381	398	383	1151	1119	1333	681	887	514	211	221	239	72.227	79.721	67.645	227.291	234.454	243.745	94.57	66.38	56.103	25.775	27.286	27.646
Rv2590	fatty-acid-CoA ligase FadD9; K12421 fatty acid CoA ligase FadD9	0	0.0196772	-1.71224	-1.73192		2.21019e-06	9.41442	1e-07	8196	8115	9068	7537	7191	8030	2492	4307	3067	2127	2321	2376	1553.73	1625.46	1601.57	1488.35	1506.66	1468.32	346.061	322.319	334.76	259.829	286.569	274.844
Rv2640c	transcriptional regulator ArsR-family	0	0.52086	2.49284	1.97198		2.17e-07	5.54499	4.98e-09	193	114	155	182	198	198	427	573	411	732	751	776	36.587	22.835	27.376	35.94	41.485	36.205	59.297	42.881	44.86	89.419	92.725	89.764
Rv2641	cadmium-induced protein CadI	0	0.288067	2.60245	2.31438		0.000723367	5.68256	0.000136061	146	138	181	176	147	177	314	1219	913	776	791	915	27.678	27.642	31.968	34.755	30.8	32.365	43.605	91.225	99.653	94.794	97.663	105.843
Rv2642	transcriptional regulator ArsR-family	0	0.334844	2.68521	2.35036		0.00226012	3.99781	0.000549729	47	44	44	39	54	60	102	430	295	250	282	243	8.91	8.813	7.771	7.701	11.314	10.971	14.165	32.18	32.199	30.539	34.818	28.109
Rv2660c	hypothetical protein	0	0.487042	4.36348	3.87644		1.44308e-06	4.55654	6.06e-08	74	28	31	56	39	58	292	696	390	708	683	853	14.028	5.608	5.475	11.058	8.171	10.606	40.55	52.086	42.568	86.487	84.329	98.671
Rv2661c	hypothetical protein	0	1.38387	3.79115	2.40728		2.11584e-06	3.2755	9.5e-08	25	17	15	52	37	43	71	138	91	237	201	263	4.739	3.405	2.649	10.269	7.752	7.863	9.86	10.327	9.933	28.951	24.817	30.423
Rv2720	repressor LexA; K01356 repressor LexA [EC:3.4.21.88]	0	1.66123	-1.43183	-3.09306	SOS box	2.07e-09	8.62795	5.06e-12	2962	2905	3236	8396	8526	8509	1813	2702	1812	968	943	1062	561.512	581.88	571.536	1657.98	1786.37	1555.91	251.769	202.207	197.778	118.248	116.43	122.847
Rv2722	hypothetical protein	0	1.11999	3.24404	2.12404		4.46e-07	3.94898	1.38e-08	51	31	39	79	64	89	143	126	91	312	276	434	9.668	6.209	6.888	15.6	13.409	16.274	19.858	9.429	9.933	38.113	34.077	50.203
Rv2734	hypothetical protein	0	3.08406	4.85354	1.76948		1.11213e-06	7.42233	4.5e-08	256	198	234	1668	1383	2190	1050	852	602	5563	5043	7069	48.53	39.66	41.329	329.385	289.767	400.451	145.812	63.76	65.708	679.562	622.65	817.707
Rv2736c	regulatory protein RecX; K03565 regulatory protein	0	2.56431	-0.101213	-2.66553	SOS box operon	6.47e-09	6.27535	4.97e-11	545	460	496	2715	2764	2377	136	190	115	420	406	406	103.317	92.139	87.602	536.139	579.115	434.645	18.886	14.219	12.552	51.306	50.128	46.964
Rv2814c	transposase	0	0.413455	2.12693	1.71347		2.02281e-06	4.54725	9.03e-08	107	71	93	124	90	105	241	235	131	356	325	358	20.284	14.222	16.425	24.487	18.857	19.2	33.467	17.586	14.299	43.488	40.127	41.412
Rv2932	phenolpthiocerol synthesis type-I polyketide synthase PpsB; K12441 phthiocerol/phenolphthiocerol synthesis type-I polyketide synthase B	0	0.224543	2.62637	2.40183		6.47e-09	7.82616	5.05e-11	744	656	693	747	634	787	2703	3834	2604	3762	3900	3704	141.042	131.399	122.396	147.512	132.836	143.906	375.362	286.921	284.224	459.556	481.526	428.461
Rv2933	phenolpthiocerol synthesis type-I polyketide synthase PpsC; K12442 phthiocerol/phenolphthiocerol synthesis type-I polyketide synthase C	0	0.450534	2.41443	1.96389		6.24e-08	9.33762	9.34e-10	2236	2088	2297	2605	2436	2985	6370	7540	4961	10341	11379	9393	423.883	418.232	405.691	514.417	510.393	545.821	884.594	564.264	541.489	1263.23	1404.94	1086.54
Rv2963	ABC transporter permease; K07089	0	-0.487856	1.6933	2.18116		0.00212486	6.9849	0.000510609	598	448	601	343	277	423	727	3860	2478	1503	1472	1691	113.364	89.736	106.147	67.733	58.037	77.347	100.958	288.867	270.471	183.603	181.745	195.607
Rv3020c	ESAT-6 like protein EsxS	0	1.4632	3.3097	1.8465		0.00213358	0.359597	0.000513226	1	4	3	5	6	9	8	17	10	19	29	27	0.19	0.801	0.53	0.987	1.257	1.646	1.111	1.272	1.091	2.321	3.581	3.123
Rv3054c	hypothetical protein	0	0.694922	4.14677	3.45185		1.05033e-06	4.21742	4.13e-08	36	29	46	62	36	63	157	373	208	582	573	575	6.825	5.809	8.124	12.243	7.543	11.52	21.802	27.914	22.703	71.096	70.747	66.513
Rv3074	hypothetical protein | HNH endonuclease	0	3.61237	-0.801591	-4.41397	SOS box	8.67e-11	7.4629	4.23e-14	1038	850	965	9715	10808	10258	531	511	328	460	469	510	196.776	170.257	170.436	1918.45	2264.5	1875.72	73.739	38.241	35.801	56.192	57.907	58.994
Rv3135	PPE family protein PPE50	0	0.687604	-1.65139	-2.33899		5.88e-09	6.49981	4.16e-11	1357	1210	1147	1681	1650	1963	170	229	179	334	331	375	257.249	242.366	202.581	331.952	345.709	358.943	23.608	17.137	19.538	40.801	40.868	43.378
Rv3136	PPE family protein PPE51	0	0.497152	-1.62738	-2.12453		2.09e-09	7.72526	6.76e-12	2677	2491	2731	3213	3206	3439	629	847	551	727	698	831	507.484	498.954	482.344	634.48	671.724	628.837	87.348	63.386	60.141	88.808	86.181	96.126
Rv3136A	hypothetical protein	0	0.594075	-1.51517	-2.10924		6.24e-08	5.28502	9.32e-10	428	367	376	504	527	531	179	275	169	120	117	123	81.137	73.511	66.408	99.526	110.417	97.096	24.857	20.58	18.446	14.659	14.446	14.228
Rv3137	histidinol-phosphatase; K05602 histidinol-phosphatase [EC:3.1.3.15]	0	0.025364	-1.59415	-1.61952		4.83e-07	5.77011	1.57e-08	663	512	628	526	542	548	375	426	241	154	193	179	125.686	102.555	110.916	103.871	113.56	100.204	52.076	31.88	26.305	18.812	23.829	20.706
Rv3174	oxidoreductase	0	-1.07826	0.802766	1.88102		0.000614496	3.46461	0.000110936	58	91	72	31	24	35	87	207	124	95	106	133	10.995	18.228	12.716	6.122	5.028	6.4	12.082	15.491	13.534	11.605	13.088	15.385
Rv3183	transcriptional regulator	0	0.155819	1.78826	1.63244		0.000148403	2.36819	1.84837e-05	29	25	20	33	20	21	42	35	24	75	56	99	5.498	5.008	3.532	6.517	4.19	3.84	5.832	2.619	2.62	9.162	6.914	11.452
Rv3188	hypothetical protein	0	0.850588	3.04304	2.19246		2.95e-07	4.10095	7.89e-09	46	40	57	68	81	79	133	207	117	371	290	384	8.72	8.012	10.067	13.428	16.971	14.446	18.47	15.491	12.77	45.32	35.806	44.419
Rv3191c	transposase; K07482 transposase, IS30 family	0	2.01904	3.68309	1.66405		1.40766e-06	8.19297	5.84e-08	644	601	762	2193	2076	2988	1584	1389	1039	7221	7861	7513	122.084	120.382	134.583	433.058	434.965	546.369	219.968	103.947	113.406	882.098	970.583	869.067
Rv3197A	transcriptional regulator WhiB-like WhiB7	0	1.76009	3.61675	1.85666		2.33e-07	5.45126	5.83e-09	95	82	86	274	218	303	297	471	327	969	877	1010	18.009	16.425	15.189	54.108	45.676	55.405	41.244	35.248	35.692	118.371	108.282	116.832
Rv3226c	hypothetical protein	0	1.76481	3.80082	2.03602		4.44e-09	7.12598	2.42e-11	325	282	315	880	902	991	806	889	625	3553	3928	3836	61.611	56.485	55.635	173.776	188.988	181.209	111.928	66.529	68.218	434.025	484.983	443.73
Rv3312A	secreted protein antigen	0	-0.152263	-3.51786	-3.36559		6.47e-09	3.28482	4.8e-11	305	267	287	244	207	233	17	13	10	20	19	26	57.819	53.481	50.689	48.183	43.371	42.605	2.361	0.973	1.091	2.443	2.346	3.008
Rv3326	transposase	0	0.312967	1.97892	1.66595		1.27604e-05	3.87836	8.31e-07	73	44	74	66	54	89	138	113	78	212	211	232	13.839	8.813	13.07	13.033	11.314	16.274	19.164	8.456	8.514	25.897	26.052	26.837
Rv3332	N-acetylglucosamine-6-phosphate deacetylase NagA; K01443 N-acetylglucosamine-6-phosphate deacetylase [EC:3.5.1.25]	0	-0.25908	-2.9072	-2.64812		2.39e-08	7.25851	2.62e-10	2547	2159	2323	1834	1829	1537	1159	1299	795	260	302	265	482.84	432.454	410.283	362.165	383.214	281.047	160.949	97.212	86.774	31.761	37.287	30.654
Rv3370c	error-prone DNA polymerase III alpha subunit DnaE2 | mutasome component	0	4.1339	0.819653	-3.31425	SOS box	2.09e-09	7.80554	6.4e-12	723	651	784	10676	11685	11066	562	738	530	1070	1198	1084	137.061	130.397	138.468	2108.22	2448.25	2023.47	78.044	55.229	57.849	130.708	147.915	125.392
Rv3394c	hypothetical protein | ImuB, Y-family DNA polymerase, mutasome component	0	3.86367	0.239808	-3.62386	operon	2.07e-09	6.19125	4.82e-12	273	241	311	3340	3919	3347	269	244	167	268	275	313	51.753	48.273	54.928	659.559	821.112	612.014	37.356	18.26	18.228	32.738	33.954	36.206
Rv3395c	hypothetical protein | ImuA', mutasome component	0	4.00196	-0.449727	-4.45169	SOS box	7.59e-10	5.71063	8.21e-13	261	218	277	3316	3695	3683	139	135	72	154	177	157	49.478	43.666	48.923	654.82	774.179	673.453	19.303	10.103	7.859	18.812	21.854	18.161
Rv3402c	hypothetical protein	0	2.05638	0.389107	-1.66727		0.00332623	5.82423	0.000875581	208	174	194	675	694	752	345	1319	879	214	207	244	39.431	34.853	34.264	133.294	145.407	137.507	47.91	98.709	95.942	26.142	25.558	28.225
Rv3445c	ESAT-6 like protein EsxU	0	0.196418	1.99888	1.80246		5.87e-07	3.54251	2.01e-08	52	45	53	49	42	62	103	100	64	166	153	216	9.858	9.014	9.361	9.676	8.8	11.337	14.303	7.484	6.986	20.278	18.891	24.986
Rv3448	ESX-4 secretion system protein EccD4	0	0.484502	2.11466	1.63016		3.28462e-05	3.089	2.81264e-06	38	40	37	42	51	50	53	41	30	149	165	132	7.204	8.012	6.535	8.294	10.686	9.143	7.36	3.068	3.274	18.201	20.372	15.269
Rv3449	membrane-anchored mycosin MycP4; K14743 membrane-anchored mycosin MYCP [EC:3.4.21.-]	0	2.27017	4.59964	2.32947		9.1e-09	6.17073	7.55e-11	115	118	112	488	496	490	469	460	330	2506	2457	2413	21.801	23.636	19.781	96.367	103.922	89.599	65.129	34.425	36.019	306.126	303.361	279.124
Rv3463	hypothetical protein	0	0.70603	3.95048	3.24444		6.99e-07	6.26124	2.46e-08	175	152	171	257	201	264	524	1413	763	2305	2206	2277	33.175	30.446	30.202	50.751	42.114	48.274	72.767	105.743	83.281	281.573	272.371	263.392
Rv3477	PE family protein PE31	0	0.145926	-3.23813	-3.38405		2.9e-08	7.13602	3.54e-10	2569	2501	2628	2459	2377	2708	801	602	337	212	226	284	487.011	500.957	464.152	485.586	498.031	495.17	111.234	45.051	36.783	25.897	27.904	32.852
Rv3478	PE family protein PPE60	0	0.162535	-2.6755	-2.83803		4.87e-09	9.73984	3.21e-11	12848	12565	13983	13394	13099	12472	4633	4151	2699	1709	1789	1937	2435.62	2516.8	2469.65	2644.95	2744.51	2280.56	643.379	310.644	294.593	208.767	220.884	224.063
Rv3479	transmembrane protein	0	0.392317	-1.41223	-1.80455		1.35e-08	7.29278	1.22e-10	1804	1606	1647	1992	1796	2087	836	793	536	531	516	630	341.988	321.686	290.89	393.366	376.299	381.617	116.094	59.345	58.504	64.866	63.71	72.875
Rv3485c	oxidoreductase	0	0.223486	-1.96554	-2.18903		4.17e-09	6.18511	2.09e-11	1086	1032	1034	1095	1005	1159	229	280	171	251	222	239	205.875	206.713	182.623	216.233	210.568	211.928	31.801	20.954	18.664	30.662	27.41	27.646
Rv3486	hypothetical protein	0	-0.0604985	-2.6127	-2.5522		4.17e-09	5.70057	1.92e-11	783	719	721	679	525	692	332	397	242	102	95	123	148.435	144.018	127.342	134.084	109.998	126.535	46.104	29.71	26.414	12.46	11.729	14.228
Rv3487c	esterase/lipase LipF	0	-0.222413	-4.78849	-4.56607		8.67e-11	7.0942	4.11e-14	5090	4605	4285	3679	3126	3810	329	396	227	139	124	185	964.922	922.395	756.808	726.503	654.962	696.676	45.688	29.635	24.777	16.98	15.31	21.4
Rv3517	hypothetical protein / Abi_Ei_antitoxin	0	2.77828	4.50752	1.72924		8.97e-08	6.33852	1.52e-09	125	122	150	778	741	891	390	334	272	2454	2499	3021	23.697	24.437	26.493	153.634	155.255	162.923	54.159	24.995	29.689	299.774	308.547	349.455
Rv3574	transcriptional regulator KstR	0	-0.793339	1.20026	1.99359		3.73e-07	6.54511	1.12e-08	605	419	582	234	242	345	1072	1288	882	1077	1132	1012	114.691	83.927	102.792	46.209	50.704	63.085	148.867	96.389	96.269	131.564	139.766	117.063
Rv3640c	transposase	0	1.76432	3.66963	1.90531		2.97523e-06	3.92926	1.43e-07	28	42	35	101	91	121	90	98	60	350	460	368	5.308	8.413	6.182	19.945	19.066	22.125	12.498	7.334	6.549	42.755	56.795	42.568
Rv3641c	cell filamentation protein Fic; K04095 cell filamentation protein	0	1.2617	2.96251	1.70082		1.87e-08	6.4889	1.87e-10	317	294	278	626	546	721	373	429	316	1913	2006	2188	60.094	58.889	49.1	123.618	114.398	131.838	51.798	32.105	34.491	233.687	247.677	253.097
Rv3642c	hypothetical protein	0	0.71479	2.91519	2.2004		2.1e-07	6.49681	4.71e-09	376	208	323	468	383	438	576	691	486	1867	1583	2554	71.279	41.663	57.048	92.417	80.246	80.09	79.988	51.712	53.046	228.068	195.45	295.434
Rv3686c	hypothetical protein	0	-0.0184687	-2.85313	-2.83466		4.44e-09	5.67962	2.71e-11	1160	955	971	962	903	826	139	147	105	121	112	142	219.904	191.289	171.496	189.969	189.197	151.038	19.303	11.001	11.461	14.781	13.828	16.426
Rv3714c	hypothetical protein	0	1.9248	4.07272	2.14792		4.17e-09	6.76763	2.14e-11	227	224	241	741	712	879	578	551	381	3326	3194	3761	43.033	44.868	42.565	146.327	149.179	160.729	80.266	41.235	41.586	406.295	394.357	435.054
Rv3729	transferase; K06937	0	0.443693	2.08418	1.64049		4.46e-07	7.41219	1.39e-08	678	566	593	834	624	761	1522	2319	1562	2254	2243	2350	128.53	113.371	104.734	164.692	130.741	139.152	211.358	173.545	170.491	275.343	276.939	271.837
Rv3743c	cation transporter P-type ATPase CtpJ	0	0.24794	2.27038	2.02244		2.27e-07	5.57719	5.41e-09	183	135	150	176	150	164	774	798	475	711	650	627	34.692	27.041	26.493	34.755	31.428	29.988	107.484	59.719	51.846	86.854	80.254	72.528
Rv3767c	s-adenosylmethionine-dependent methyltransferase	0	0.0503225	-1.54149	-1.59181		1.89e-07	5.53963	4.01e-09	749	690	622	600	568	722	124	124	93	191	189	244	141.989	138.209	109.856	118.484	119.008	132.021	17.22	9.28	10.151	23.332	23.335	28.225
Rv3776	hypothetical protein | HNH endonuclease	0	3.31465	0.226107	-3.08854	SOS box	1.13e-09	6.91474	1.65e-12	595	463	596	4449	4612	5481	356	328	241	525	571	602	112.795	92.74	105.264	878.557	966.31	1002.23	49.437	24.546	26.305	64.133	70.5	69.636
Rv3788	hypothetical protein	0	0.308171	2.17078	1.86261		6.24e-08	5.0967	9.44e-10	112	114	121	133	131	117	462	531	333	444	426	511	21.232	22.835	21.371	26.264	27.447	21.394	64.157	39.738	36.347	54.238	52.597	59.11
Rv3822	membrane-associated acyltransferase	0	-0.285119	-1.94061	-1.65549		1.22e-07	6.91251	2.36e-09	1873	1816	1664	1393	1155	1345	558	579	342	379	385	467	355.068	363.75	293.892	275.08	241.997	245.939	77.489	43.33	37.329	46.298	47.535	54.02
Rv3824c	acyltransferase PapA1	0	-0.176571	-2.67461	-2.49804		1.91e-07	5.1677	4.15e-09	623	587	578	470	347	614	175	193	115	80	74	92	118.103	117.578	102.085	92.812	72.704	112.273	24.302	14.443	12.552	9.773	9.137	10.642
Rv3825c	polyketide synthase Pks2; K12431 polyketide synthase 2	0	0.359592	-2.98526	-3.34486		2.46e-10	8.97496	1.8e-13	9493	8535	9065	10417	9690	10635	1392	1862	1266	937	1033	1045	1799.61	1709.59	1601.04	2057.07	2030.26	1944.66	193.305	139.345	138.183	114.461	127.543	120.88
Rv3828c	resolvase	0	1.96887	3.6135	1.64463		8.54259e-06	6.01581	5.12e-07	186	154	169	620	595	551	304	194	148	1532	1697	2355	35.26	30.847	29.848	122.433	124.665	100.753	42.216	14.518	16.154	187.145	209.525	272.415
Rv3840	transcriptional regulator	0	0.680174	3.08617	2.40599		6.9e-08	4.84943	1.08e-09	105	84	95	122	117	167	139	202	158	743	595	806	19.905	16.825	16.779	24.092	24.514	30.537	19.303	15.117	17.246	90.763	73.464	93.234
Rv3913	thioredoxin reductase TrxB2; K00384 thioredoxin reductase (NADPH) [EC:1.8.1.9]	0	0.73937	2.50146	1.76209		6.35557e-06	6.91941	3.69e-07	380	350	400	600	470	606	861	1783	1058	1889	1804	1941	72.037	70.106	70.647	118.484	98.475	110.81	119.566	133.433	115.48	230.755	222.736	224.525
