# Supplementary material for: Dissecting the RecA-(In)dependent Response to Mitomycin C in Mycobacterium tuberculosis Using Transcriptional Profiling and Proteomics Analyses
Source: Cells. 2021 May 11;10(5):1168. doi: 10.3390/cells10051168 (PMC8151990; doi:10.3390/cells10051168)
Supplement: Supplementary file 1 [file cells-10-01168-s001.zip › Table S6.xlsx]

## Sheet: SOS box
Supplementary Table B: MaxQuant proteomics quantification for whole cell lysates obtained from Mycobacterial strains cultured in the presence of 5ng/ml Mitomycin C
		Legend:	#N/D! - protein not detected
Results:
	MaxQuant Intensity										Label Free Quantification Intensity											MaxQuant Intensity												Label Free Quantification Intensity
Fasta headers	Intensity PafMITO1	Intensity PafMITO2	Intensity RecMITO1	Intensity RecMITO2	Intensity RecPafMITO1	Intensity RecPafMITO2	Intensity Rv1	Intensity Rv2	Intensity RvMITO1	Intensity RvMITO2	LFQ intensity PafMITO1	LFQ intensity PafMITO2	LFQ intensity RecMITO1	LFQ intensity RecMITO2	LFQ intensity RecPafMITO1	LFQ intensity RecPafMITO2	LFQ intensity Rv1	LFQ intensity Rv2	LFQ intensity RvMITO1	LFQ intensity RvMITO2			Protein	Intensity PafMITO1	Intensity PafMITO2	Intensity RecMITO1	Intensity RecMITO2	Intensity RecPafMITO1	Intensity RecPafMITO2	Intensity Rv1	Intensity Rv2	Intensity RvMITO1	Intensity RvMITO2	LFQ intensity PafMITO1	LFQ intensity PafMITO2	LFQ intensity RecMITO1	LFQ intensity RecMITO2	LFQ intensity RecPafMITO1	LFQ intensity RecPafMITO2	LFQ intensity Rv1	LFQ intensity Rv2	LFQ intensity RvMITO1	LFQ intensity RvMITO2		SOS regulon Smallett et al. and Davis et al.
Rv0001	34882000	251880000	505140000	640710000	203870000	605830000	393820000	524050000	126680000	362160000	20593000	78899000	165330000	174630000	139920000	174840000	81953000	109850000	74911000	101500000			Rv0071	#N/A	#N/A	#N/A	#N/A	#N/A	#N/A	#N/A	#N/A	#N/A	#N/A	#N/A	#N/A	#N/A	#N/A	#N/A	#N/A	#N/A	#N/A	#N/A	#N/A		Rv0071
Rv0002	1745200000	2582900000	1480700000	2454100000	923130000	1315900000	2606100000	3771900000	2278700000	1725000000	470230000	541310000	485450000	480250000	365610000	339880000	498520000	512550000	585470000	544850000			Rv0095	#N/A	#N/A	#N/A	#N/A	#N/A	#N/A	#N/A	#N/A	#N/A	#N/A	#N/A	#N/A	#N/A	#N/A	#N/A	#N/A	#N/A	#N/A	#N/A	#N/A		Rv0095c
Rv0005	2481500000	2607700000	2659600000	3172300000	2816600000	4796700000	5664700000	3687500000	2235700000	1867800000	430400000	464670000	557560000	600550000	668470000	811390000	551880000	580620000	473750000	419870000			Rv0335c	#N/A	#N/A	#N/A	#N/A	#N/A	#N/A	#N/A	#N/A	#N/A	#N/A	#N/A	#N/A	#N/A	#N/A	#N/A	#N/A	#N/A	#N/A	#N/A	#N/A		Rv0335c
Rv0006	3752500000	3938700000	2693800000	3181000000	3411300000	6934600000	6506800000	7785900000	3566400000	3147700000	593150000	648210000	634120000	611220000	927080000	1103400000	632750000	593620000	686440000	656130000			Rv0336	#N/A	#N/A	#N/A	#N/A	#N/A	#N/A	#N/A	#N/A	#N/A	#N/A	#N/A	#N/A	#N/A	#N/A	#N/A	#N/A	#N/A	#N/A	#N/A	#N/A		Rv0336
Rv0007	2827500000	1820100000	1105300000	1809800000	813850000	1640600000	2257000000	887780000	1306300000	755480000	976840000	758240000	813710000	1075400000	646030000	653950000	808210000	604130000	726670000	518640000			Rv0515	#N/A	#N/A	#N/A	#N/A	#N/A	#N/A	#N/A	#N/A	#N/A	#N/A	#N/A	#N/A	#N/A	#N/A	#N/A	#N/A	#N/A	#N/A	#N/A	#N/A		Rv0515
Rv0008c	482050000	445550000	876040000	732440000	562390000	727590000	476360000	143030000	209730000	385510000	240370000	242640000	486830000	484500000	433520000	422540000	212910000	100970000	167380000	237450000			Rv1000c	50201000	35630000	0	0	0	0	0	0	0	19717000	0	0	0	0	0	0	0	0	0	0		Rv1000c
Rv0009	14346000000	12954000000	10440000000	9569500000	7928000000	11020000000	12639000000	15095000000	10580000000	10039000000	4603800000	4590400000	4026300000	3977300000	4520900000	4070700000	4713000000	5177700000	4042600000	5084800000			Rv1001	558830000	535210000	248590000	318810000	137220000	424340000	1522900000	1154200000	589130000	595420000	122350000	115000000	107750000	108220000	85906000	103550000	191730000	164670000	144160000	145920000		Rv1001
Rv0011c	0	0	0	0	0	37094000	0	54691000	0	0	0	0	0	0	0	0	0	0	0	0			Rv1057	#N/A	#N/A	#N/A	#N/A	#N/A	#N/A	#N/A	#N/A	#N/A	#N/A	#N/A	#N/A	#N/A	#N/A	#N/A	#N/A	#N/A	#N/A	#N/A	#N/A		Rv1057
Rv0012	0	0	0	0	0	0	0	29238000	0	0	0	0	0	0	0	0	0	0	0	0			Rv1377c	0	181620000	0	0	0	59718000	456400000	318500000	490070000	225720000	0	266570000	0	0	0	122530000	175490000	246390000	345150000	227870000		Rv1377c
Rv0013	179520000	208220000	234320000	222740000	197330000	189270000	162020000	333770000	232040000	71050000	79915000	92588000	113040000	110570000	118580000	100090000	49848000	66884000	105090000	86435000			Rv1378c	#N/A	#N/A	#N/A	#N/A	#N/A	#N/A	#N/A	#N/A	#N/A	#N/A	#N/A	#N/A	#N/A	#N/A	#N/A	#N/A	#N/A	#N/A	#N/A	#N/A		Rv1378c
Rv0014c	424320000	355190000	362190000	330060000	134150000	472040000	1291700000	1257400000	232440000	144820000	87933000	100140000	109830000	103510000	78276000	114650000	209640000	239420000	77879000	76460000			Rv1379	710110000	961750000	549200000	431920000	367720000	701550000	676390000	111460000	271160000	449720000	355450000	304460000	255300000	243600000	321140000	303520000	245560000	0	198750000	238800000		Rv1379
Rv0015c	224560000	158530000	346710000	235850000	241590000	646720000	873360000	554770000	187190000	164590000	102430000	86249000	143980000	153500000	150670000	166530000	209830000	111360000	76121000	78316000			Rv1588c	#N/A	#N/A	#N/A	#N/A	#N/A	#N/A	#N/A	#N/A	#N/A	#N/A	#N/A	#N/A	#N/A	#N/A	#N/A	#N/A	#N/A	#N/A	#N/A	#N/A		Rv1588c
Rv0016c	0	0	79171000	66815000	0	96713000	195480000	256430000	0	30582000	0	0	79584000	0	0	79110000	88131000	100190000	0	0			Rv1702c	39429000	61406000	0	0	0	0	31597000	0	271370000	517060000	0	41049000	0	0	0	0	0	0	97820000	232070000		Rv1702c
Rv0017c	0	0	27150000	0	0	43822000	82380000	108240000	0	33355000	0	0	0	0	0	0	0	0	0	0			Rv2018	78681000	50397000	71081000	27345000	18748000	20836000	58466000	44040000	24479000	24036000	50449000	0	43966000	0	0	0	0	0	0	0		Rv2018
Rv0018c	839570000	653950000	761900000	974130000	458640000	930120000	566170000	358480000	548640000	359950000	236570000	245000000	300080000	280390000	250250000	238180000	94519000	35244000	223690000	122560000			Rv2099c	#N/A	#N/A	#N/A	#N/A	#N/A	#N/A	#N/A	#N/A	#N/A	#N/A	#N/A	#N/A	#N/A	#N/A	#N/A	#N/A	#N/A	#N/A	#N/A	#N/A		Rv2099c
Rv0019c	0	145520000	233090000	280060000	213370000	389460000	412370000	850070000	131870000	0	0	0	251370000	240400000	223840000	253030000	200550000	405220000	0	0			Rv2100	0	0	0	0	0	0	370710000	0	0	0	0	0	0	0	0	0	0	0	0	0		Rv2100
Rv0020c	6746000000	7064300000	4567900000	5461600000	2678400000	4406300000	11934000000	10754000000	4824500000	3555800000	1226500000	1298600000	1281400000	1403000000	1376300000	1159600000	1803900000	2036000000	1199400000	1257000000			Rv2517c	0	0	0	0	0	0	18829000	0	73851000	0	0	0	0	0	0	0	0	0	0	0		Rv2517c
Rv0021c	0	0	0	0	0	5965100	0	0	0	0	0	0	0	0	0	0	0	0	0	0			Rv2578c	#N/A	#N/A	#N/A	#N/A	#N/A	#N/A	#N/A	#N/A	#N/A	#N/A	#N/A	#N/A	#N/A	#N/A	#N/A	#N/A	#N/A	#N/A	#N/A	#N/A		Rv2578c
Rv0023	28866000	25456000	0	0	36142000	58229000	237720000	152220000	43077000	0	0	0	0	0	0	66164000	82386000	121930000	0	0			Rv2579	3896600000	2972400000	516480000	578830000	146780000	287570000	1596900000	868400000	3299400000	2679200000	794800000	777360000	208460000	219700000	122680000	166400000	284210000	232720000	793980000	857540000		Rv2579
Rv0025	66943000	73337000	20003000	91777000	32014000	182870000	193920000	72797000	72650000	56466000	0	66335000	0	0	0	69187000	0	0	0	60672000			Rv2592c	614310000	499990000	0	0	0	24679000	0	172860000	123450000	107440000	198960000	240090000	0	0	0	0	0	134560000	0	136490000		Rv2592c
Rv0027	0	32388000	0	0	0	0	112860000	139400000	0	33788000	0	0	0	0	0	0	65694000	78373000	0	0			Rv2593c	714650000	743950000	0	7818600	0	0	154250000	24153000	548300000	786100000	247060000	218220000	0	0	0	0	42453000	0	249730000	284800000		Rv2593c
Rv0028	0	43787000	0	0	13652000	39540000	0	39558000	29464000	20135000	0	0	0	0	0	0	0	0	0	0			Rv2594c	80083000	30803000	0	0	0	0	0	0	99989000	32543000	0	0	0	0	0	0	0	0	0	0		Rv2594c
Rv0029	0	27032000	14687000	34364000	27063000	30010000	135170000	161550000	0	35783000	0	0	0	0	0	0	41846000	55575000	0	0			Rv2595	74672000	35474000	0	0	18128000	16502000	177800000	158160000	36280000	37541000	0	0	0	0	0	0	82252000	84449000	0	0		Rv2595
Rv0030	0	0	0	0	0	0	0	31920000	0	0	0	0	0	0	0	0	0	0	0	0			Rv2719c	#N/A	#N/A	#N/A	#N/A	#N/A	#N/A	#N/A	#N/A	#N/A	#N/A	#N/A	#N/A	#N/A	#N/A	#N/A	#N/A	#N/A	#N/A	#N/A	#N/A		Rv2719c
Rv0034	0	0	0	0	0	151500000	44972000	0	0	0	0	0	0	0	0	0	0	0	0	0			Rv2720	255430000	202040000	257490000	258800000	111530000	304860000	722250000	1263400000	520520000	454930000	136390000	120020000	140330000	161490000	139550000	115960000	146580000	264130000	170850000	223140000		Rv2720
Rv0035	0	14243000	12042000	0	13196000	13460000	76460000	60402000	0	13370000	0	0	0	0	0	0	37480000	40432000	0	0			Rv2736c	#N/A	#N/A	#N/A	#N/A	#N/A	#N/A	#N/A	#N/A	#N/A	#N/A	#N/A	#N/A	#N/A	#N/A	#N/A	#N/A	#N/A	#N/A	#N/A	#N/A		Rv2736c
Rv0036c	3449600000	3147500000	2305100000	3062300000	1756400000	3364000000	2652300000	4042100000	2266600000	2412100000	726880000	750540000	768310000	873700000	873310000	874200000	580300000	662930000	618130000	721640000			Rv2737c	3632800000	3360000000	0	0	30273000	0	431500000	476240000	2557700000	3695200000	681610000	805390000	0	0	0	0	94344000	102960000	621200000	1003700000		Rv2737c
Rv0038	146720000	106380000	91647000	62523000	136930000	159970000	31073000	115810000	58257000	58897000	73030000	65136000	73379000	0	117150000	99314000	0	81822000	0	72018000			Rv3073c	#N/A	#N/A	#N/A	#N/A	#N/A	#N/A	#N/A	#N/A	#N/A	#N/A	#N/A	#N/A	#N/A	#N/A	#N/A	#N/A	#N/A	#N/A	#N/A	#N/A		Rv3073c
Rv0041	1515900000	1195700000	727180000	831860000	390660000	798980000	2504800000	2036900000	644160000	1137300000	202500000	206440000	203090000	198060000	168370000	170480000	231220000	199170000	189670000	198500000			Rv3074	#N/A	#N/A	#N/A	#N/A	#N/A	#N/A	#N/A	#N/A	#N/A	#N/A	#N/A	#N/A	#N/A	#N/A	#N/A	#N/A	#N/A	#N/A	#N/A	#N/A		Rv3074
Rv0042c	1198700000	667100000	517720000	435720000	391560000	600640000	781440000	1297200000	731470000	795270000	365020000	373980000	283490000	344640000	308340000	278440000	230260000	232660000	407290000	223370000			Rv3164c	0	0	0	0	0	0	0	96628000	0	17887000	0	0	0	0	0	0	0	0	0	0		Rv3164c
Rv0043c	0	0	0	0	42077000	35537000	25853000	0	0	0	0	0	0	0	0	0	0	0	0	0			Rv3260c	#N/A	#N/A	#N/A	#N/A	#N/A	#N/A	#N/A	#N/A	#N/A	#N/A	#N/A	#N/A	#N/A	#N/A	#N/A	#N/A	#N/A	#N/A	#N/A	#N/A		Rv3260c
Rv0044c	1229300000	952900000	1748000000	1012000000	264120000	651880000	773130000	520730000	642820000	711400000	312790000	300130000	414880000	449320000	210110000	232240000	219750000	189280000	317030000	269550000			Rv3261	0	31186000	42558000	144710000	0	162180000	378240000	516920000	23701000	75533000	0	0	0	134080000	0	80375000	120910000	146440000	0	108750000		Rv3261
Rv0045c	474060000	347730000	499910000	471780000	305650000	745780000	582730000	345070000	434170000	258060000	178750000	145320000	211430000	223250000	278170000	243870000	146930000	108810000	164610000	152730000			Rv3370c	#N/A	#N/A	#N/A	#N/A	#N/A	#N/A	#N/A	#N/A	#N/A	#N/A	#N/A	#N/A	#N/A	#N/A	#N/A	#N/A	#N/A	#N/A	#N/A	#N/A		Rv3370c
Rv0046c	639980000	1353000000	1049700000	550580000	1791400000	2400300000	4076200000	4279500000	549460000	521960000	385510000	419940000	453040000	325270000	891610000	916170000	884660000	1130900000	308540000	429270000			Rv3371	#N/A	#N/A	#N/A	#N/A	#N/A	#N/A	#N/A	#N/A	#N/A	#N/A	#N/A	#N/A	#N/A	#N/A	#N/A	#N/A	#N/A	#N/A	#N/A	#N/A		Rv3371
Rv0047c	39101000	29249000	0	0	15731000	17432000	64014000	0	0	31035000	0	0	0	0	0	0	0	0	0	0			Rv3394c	#N/A	#N/A	#N/A	#N/A	#N/A	#N/A	#N/A	#N/A	#N/A	#N/A	#N/A	#N/A	#N/A	#N/A	#N/A	#N/A	#N/A	#N/A	#N/A	#N/A		Rv3394c
Rv0048c	342650000	260420000	142910000	112760000	131370000	108980000	476060000	498030000	52000000	128210000	136320000	158540000	147000000	108080000	123720000	99067000	129420000	125800000	0	119100000			Rv3395c	#N/A	#N/A	#N/A	#N/A	#N/A	#N/A	#N/A	#N/A	#N/A	#N/A	#N/A	#N/A	#N/A	#N/A	#N/A	#N/A	#N/A	#N/A	#N/A	#N/A		Rv3395c
Rv0050	403050000	1201100000	894750000	196640000	113940000	233610000	379510000	231820000	897520000	236420000	411820000	491580000	345250000	400260000	379170000	277290000	304310000	263120000	424490000	463060000			Rv3534c	0	37517000	18837000	26789000	16845000	37057000	452540000	308320000	0	47526000	0	0	0	0	0	101460000	114560000	133830000	0	0		Rv3534c
Rv0051	0	0	0	0	0	0	0	0	0	0	0	0	0	0	0	0	0	0	0	0			Rv3776	#N/A	#N/A	#N/A	#N/A	#N/A	#N/A	#N/A	#N/A	#N/A	#N/A	#N/A	#N/A	#N/A	#N/A	#N/A	#N/A	#N/A	#N/A	#N/A	#N/A		Rv3776
Rv0052	109240000	56388000	81165000	129400000	13876000	47392000	370250000	280140000	86949000	20011000	61094000	49425000	80926000	68419000	0	45639000	74910000	93051000	50956000	0
Rv0053	3878900000	3965800000	4089600000	4391500000	3090300000	4014600000	4996900000	4751900000	2895000000	3074800000	1738600000	1830400000	2199600000	2252400000	2288300000	2174400000	1428800000	1447600000	1601300000	1936000000
Rv0054	989660000	499850000	3328600000	4510800000	453210000	955410000	2020700000	3274000000	1306400000	1620800000	620850000	671070000	2288200000	2408600000	477110000	603050000	734490000	1195800000	979750000	1093500000
Rv0055	423510000	534300000	871180000	1160400000	396480000	1347300000	337910000	1355500000	351680000	70993000	239900000	243400000	392970000	584460000	466680000	644500000	276620000	694000000	314510000	0
Rv0056	2733900000	2340800000	2066100000	2238300000	1213400000	1988900000	5284100000	3883100000	1767500000	1697300000	1037800000	996050000	1064900000	1038200000	885270000	951860000	1565700000	1191600000	977090000	1066200000
Rv0059	0	24235000	0	26355000	0	62366000	121510000	93701000	0	19490000	0	0	0	0	0	0	0	0	0	0
Rv0060	0	14020000	385790000	171990000	107120000	101990000	137740000	102910000	0	22030000	0	0	208200000	180380000	0	112980000	81439000	91315000	0	0
Rv0061c	302430000	303140000	101550000	138330000	0	63074000	0	0	259850000	98099000	243390000	314480000	141000000	175290000	0	0	0	0	331530000	103290000
Rv0062	38797000	37758000	0	0	142600000	226750000	104430000	114830000	48231000	65146000	0	0	0	0	0	0	66591000	74371000	0	68824000
Rv0066c	4144400000	3405000000	2357800000	3081000000	1840400000	3586700000	9454500000	7448600000	2575500000	3248700000	662340000	698240000	620530000	754040000	654660000	629120000	1052100000	864940000	648390000	665410000
Rv0067c	0	0	0	0	0	0	0	0	0	0	0	0	0	0	0	0	0	0	0	0
Rv0068	530760000	393040000	726950000	784400000	641470000	1252100000	1089700000	1322700000	416320000	450190000	243990000	175840000	304160000	303520000	367290000	390470000	235200000	234050000	188460000	190140000
Rv0069c	24876000	15763000	9918200	0	0	0	668980000	478890000	13690000	21794000	0	0	0	0	0	0	513530000	505740000	0	0
Rv0070c	0	12474000	0	0	0	0	0	32574000	18424000	0	0	0	0	0	0	0	0	0	0	0
Rv0072	83603000	96347000	64747000	68443000	35619000	144070000	151620000	321580000	0	53739000	0	0	0	0	0	0	95574000	107220000	0	0
Rv0073	62559000	33007000	100060000	347810000	20857000	27371000	82351000	0	40262000	42259000	112690000	0	153220000	205750000	0	0	0	0	0	0
Rv0074	155050000	140700000	80942000	139560000	50340000	71871000	236120000	189700000	120200000	176200000	92504000	87452000	92500000	87172000	65812000	0	0	0	95634000	128500000
Rv0075	202670000	81699000	116740000	173230000	61864000	70288000	96354000	169060000	66116000	122520000	65177000	49682000	55329000	70833000	55210000	47647000	53640000	0	58199000	65947000
Rv0077c	97130000	74709000	79621000	80715000	50708000	253350000	434330000	403020000	76022000	25109000	0	0	0	0	0	119170000	126470000	156530000	92703000	0
Rv0078	44775000	67990000	15670000	21098000	58815000	76897000	162340000	169440000	18332000	25444000	0	65221000	0	0	81438000	76341000	0	0	0	0
Rv0078A	165740000	89805000	39558000	87015000	39437000	90013000	503020000	415540000	231630000	149950000	99669000	80150000	0	83817000	0	83056000	185670000	216850000	136920000	157210000
Rv0078B	0	0	0	0	0	0	192940000	152620000	0	0	0	0	0	0	0	0	0	0	0	0
Rv0079	0	0	0	0	0	0	3686700000	3459000000	24461000	21013000	0	0	0	0	0	0	937240000	951600000	0	0
Rv0080	0	0	0	0	0	0	2298300000	1784000000	0	0	0	0	0	0	0	0	802780000	617480000	0	0
Rv0081	0	96083000	0	0	0	10654000	317070000	302510000	53711000	44744000	0	49858000	0	0	0	0	128560000	131920000	50558000	50541000
Rv0085	0	0	0	0	0	0	11962000	2913200	0	0	0	0	0	0	0	0	0	0	0	0
Rv0087	0	0	0	0	0	0	0	0	0	0	0	0	0	0	0	0	0	0	0	0
Rv0088	3659100000	2447600000	2505400000	2718100000	1407500000	1952800000	5589400000	3645300000	1355700000	1970200000	829420000	651960000	858060000	840190000	624000000	596370000	1624900000	795970000	438580000	750670000
Rv0090	0	0	0	0	0	0	0	35432000	0	0	0	0	0	0	0	0	0	0	0	0
Rv0091	72624000	38278000	0	34514000	0	81295000	119890000	152210000	30240000	30061000	0	0	0	0	0	0	88208000	56044000	0	0
Rv0092	0	219050000	79408000	54469000	18125000	136480000	506110000	238090000	137370000	114370000	0	125500000	93258000	0	0	109240000	120040000	109940000	135640000	109940000
Rv0093c	0	21634000	0	0	0	0	48398000	74597000	0	0	0	0	0	0	0	0	0	0	0	0
Rv0096	0	0	0	0	0	0	0	0	0	0	0	0	0	0	0	0	0	0	0	0
Rv0097	0	0	236660000	277130000	560310000	1131400000	0	267790000	0	0	0	0	104530000	111770000	278150000	282720000	0	0	0	0
Rv0098	0	0	24579000	0	42835000	55256000	0	0	0	0	0	0	0	0	0	0	0	0	0	0
Rv0099	0	0	0	124340000	17605000	205840000	24027000	0	0	0	0	0	0	64353000	0	91990000	0	0	0	0
Rv0102	0	0	31249000	0	0	0	29374000	19611000	0	29659000	0	0	0	0	0	0	0	0	0	0
Rv0103c	0	34260000	19751000	25247000	0	82990000	0	0	31913000	0	0	0	0	0	0	0	0	0	0	0
Rv0107c	0	0	0	0	0	0	1509500000	128420000	0	0	0	0	0	0	0	0	0	0	0	0
Rv0108c	493690000	565350000	89525000	0	29079000	0	1181500000	367340000	770970000	665240000	391880000	327360000	0	0	0	0	426760000	0	537120000	698690000
Rv0110	0	22332000	24984000	0	0	11961000	0	0	30946000	28014000	0	0	0	0	0	0	0	0	0	0
Rv0117	8210300000	5479900000	5493500000	7778900000	6142700000	2777800000	14373000	68275000	4943400000	82865000	9843800000	0	0	9462600000	0	5368100000	0	0	7306900000	0
Rv0119	1067500000	1122700000	700770000	964630000	396340000	739250000	637950000	424910000	441700000	648510000	272230000	260820000	204200000	245010000	204890000	206950000	119300000	106000000	175870000	238100000
Rv0120c	1761500000	1215500000	291890000	265980000	9842800	50677000	875780000	198230000	1051900000	819220000	252880000	227060000	91619000	82153000	0	16941000	120380000	36651000	223440000	193980000
Rv0123	85801000	35132000	0	0	19236000	27428000	190870000	447620000	53327000	52335000	77071000	0	0	0	0	0	143670000	186950000	0	0
Rv0125	167390000	670960000	501060000	476170000	155010000	168240000	2075400000	87504000	807440000	962520000	0	0	0	0	0	0	0	0	0	0
Rv0126	352170000	336410000	149230000	200560000	87309000	143690000	660920000	687370000	201280000	281530000	187150000	171220000	124390000	134010000	101000000	108630000	237140000	252220000	131620000	164690000
Rv0127	1396800000	1151500000	938680000	1129100000	552200000	1113300000	1430100000	1049600000	802960000	796890000	210300000	228190000	253100000	248500000	228210000	220820000	180620000	196060000	211570000	216150000
Rv0129c	613650000	506710000	317510000	350960000	351090000	150430000	692830000	1231500000	442900000	491030000	233800000	240990000	177440000	184890000	259660000	0	238290000	500600000	210090000	324000000
Rv0130	68974000	69818000	53519000	25711000	0	89103000	145760000	0	66725000	108610000	0	62259000	0	0	0	80830000	0	0	0	71155000
Rv0131c	206480000	216840000	81848000	135780000	16172000	21441000	253100000	145280000	96850000	183870000	123460000	127280000	106240000	119270000	0	0	146060000	114270000	0	131990000
Rv0133	0	0	103810000	96745000	0	19524000	79312000	25071000	21454000	21623000	0	0	0	0	0	0	0	0	0	0
Rv0134	322560000	44214000	214990000	226210000	125420000	314230000	586370000	230990000	87364000	185680000	119210000	0	160140000	162200000	147880000	157610000	105310000	123650000	96021000	103950000
Rv0135c	0	19250000	0	0	0	22092000	152180000	117970000	7335000	83495000	0	0	0	0	0	0	99826000	0	0	75619000
Rv0136	0	0	18667000	27961000	0	49030000	80799000	45804000	0	0	0	0	0	0	0	0	0	0	0	0
Rv0137c	56559000	169410000	123570000	122640000	20090000	119970000	109720000	158980000	62496000	18306000	135000000	107890000	158000000	0	0	95820000	83737000	82667000	0	0
Rv0138	0	0	0	0	0	0	29211000	94978000	0	0	0	0	0	0	0	0	0	0	0	0
Rv0139	0	0	0	0	0	0	98113000	190190000	0	0	0	0	0	0	0	0	0	0	0	0
Rv0140	492530000	530270000	383280000	527340000	180900000	203280000	499610000	323640000	700680000	598540000	413310000	493380000	465840000	514920000	316530000	0	473130000	327160000	769310000	638790000
Rv0141c	42509000	43290000	33712000	47268000	16138000	25161000	0	0	175500000	191790000	0	0	0	0	0	0	0	0	97640000	115970000
Rv0143c	0	0	62473000	0	53997000	74782000	0	0	56864000	106460000	0	0	75207000	0	96659000	0	0	0	0	82577000
Rv0144	271340000	179740000	65855000	0	68201000	235110000	457030000	500080000	172520000	287000000	160860000	188940000	124440000	0	139560000	105480000	109800000	122910000	194630000	286830000
Rv0145	32938000	29874000	150390000	81607000	339330000	571150000	75687000	278520000	0	0	0	0	103380000	0	290450000	293160000	56717000	122730000	0	0
Rv0146	1403500000	959580000	1288000000	1071200000	2632700000	3977500000	3387000000	2370100000	590390000	403930000	451980000	433370000	613620000	628570000	1237100000	1182100000	406810000	466230000	360780000	356300000
Rv0147	738010000	1099800000	1339400000	1646100000	594180000	1066900000	3838300000	3199400000	972810000	574000000	209810000	264540000	377810000	394820000	226620000	258610000	679820000	560660000	290470000	244120000
Rv0148	4699600000	4121900000	4068500000	4220600000	3268700000	4531700000	4388300000	3347800000	3274100000	3993800000	933720000	950570000	1035400000	990650000	1116900000	1049700000	623050000	542560000	842040000	1005100000
Rv0149	72533000	96828000	0	91933000	13388000	54369000	68464000	90922000	61929000	39499000	42048000	46269000	0	54641000	0	36131000	0	0	42667000	45529000
Rv0153c	484670000	388060000	490410000	319260000	272000000	452810000	933600000	1000100000	263460000	352330000	159200000	142020000	198450000	159280000	172310000	170790000	173710000	132350000	139080000	151130000
Rv0154c	1125200000	722700000	86643000	86084000	23973000	112720000	1222900000	1204700000	616900000	590220000	274190000	193150000	69883000	62367000	0	67703000	194470000	218870000	185150000	135440000
Rv0155	2654400000	1756500000	4696600000	4679900000	3417700000	5168000000	3529900000	5814700000	1695700000	1410900000	605980000	636420000	1290100000	1280300000	1401300000	1291700000	679070000	1290800000	646900000	722720000
Rv0156	84973000	53215000	0	125010000	0	208160000	23340000	0	42819000	6566000	0	0	0	0	0	0	0	0	0	0
Rv0157	583860000	601920000	989050000	692060000	934460000	2009800000	2408300000	2369800000	427880000	531690000	242180000	248960000	455300000	448690000	487020000	729030000	519720000	707000000	199350000	267850000
Rv0158	97320000	98173000	103770000	45400000	166170000	334300000	144950000	322550000	113670000	139270000	0	0	115370000	0	183110000	164000000	82406000	129420000	117490000	118110000
Rv0161	252850000	220220000	1245500000	1688900000	94695000	106280000	279830000	598960000	186400000	219620000	407630000	389590000	654730000	616690000	390790000	366820000	192620000	533770000	463860000	446160000
Rv0162c	0	29085000	0	0	44644000	63422000	73120000	23772000	12736000	35219000	0	0	0	0	0	44298000	28476000	0	0	0
Rv0164	3310300000	4411100000	4065500000	4435200000	3688700000	5390100000	9465600000	4790800000	4166100000	1857500000	1881700000	2015400000	2224700000	2225500000	2359500000	3121300000	3105900000	2200700000	1946300000	1851900000
Rv0166	60323000	63156000	0	70207000	0	0	133820000	148720000	48784000	191480000	0	0	0	0	0	0	48170000	64012000	0	104770000
Rv0167	0	53482000	37766000	43035000	32436000	23857000	0	0	37722000	60718000	0	0	0	0	0	0	0	0	0	0
Rv0169	112570000	24397000	144530000	82020000	90692000	169080000	95200000	26621000	15780000	76750000	53565000	0	74455000	0	0	90302000	56274000	0	0	50322000
Rv0170	156430000	104400000	201330000	218590000	174920000	341690000	203390000	442210000	77007000	84516000	99767000	73302000	130120000	108050000	117950000	124530000	82248000	132890000	74741000	66231000
Rv0171	132170000	164760000	328140000	290010000	247380000	623390000	290010000	282470000	100640000	119510000	59009000	71788000	114740000	109680000	125030000	145080000	106280000	78953000	50575000	44156000
Rv0172	186070000	143350000	192520000	303180000	233780000	502620000	316300000	176030000	54366000	80478000	167990000	75701000	130700000	158650000	163430000	207690000	88841000	88264000	0	99984000
Rv0173	205010000	151470000	131150000	266740000	180780000	329980000	190440000	229110000	34756000	108890000	78626000	68385000	76597000	110200000	117300000	126050000	52306000	72985000	44746000	60647000
Rv0174	123740000	196060000	185030000	184880000	167880000	337400000	308440000	368740000	35475000	29045000	65506000	74097000	99916000	101660000	122770000	116040000	120860000	106210000	0	0
Rv0175	270570000	542880000	353570000	388800000	255690000	505020000	1074600000	1106000000	369620000	165260000	256450000	290130000	216310000	231720000	209660000	264100000	521360000	432630000	221170000	60839000
Rv0176	88432000	128240000	182150000	133700000	30497000	145380000	224610000	897600000	25217000	37481000	76776000	145330000	134360000	137750000	0	105320000	133840000	227460000	0	0
Rv0177	163540000	141720000	332280000	186300000	134580000	217520000	371760000	667730000	55230000	168410000	141460000	137780000	166360000	150020000	129150000	107980000	159580000	272060000	0	102090000
Rv0178	253810000	345150000	236140000	300950000	147110000	234950000	283720000	323470000	190770000	93481000	214700000	220230000	179550000	190520000	160100000	163850000	229630000	315890000	189810000	73825000
Rv0179c	0	0	68393000	0	0	30828000	0	0	0	0	0	0	0	0	0	0	0	0	0	0
Rv0180c	1198300000	1063500000	799360000	1256600000	442220000	589280000	676810000	828260000	467550000	520610000	331630000	344800000	325450000	428990000	295360000	273050000	249570000	269900000	228570000	212350000
Rv0181c	0	0	0	105640000	0	0	22669000	31360000	0	0	0	0	0	0	0	0	0	0	0	0
Rv0182c	166370000	136900000	508120000	586980000	21285000	67015000	321690000	312440000	243640000	365430000	77193000	69308000	167680000	202730000	0	47254000	74539000	84242000	103150000	132680000
Rv0183	2742300000	2758800000	2851000000	3897700000	2318700000	3136300000	2891300000	3488300000	2002100000	2226800000	501850000	586580000	749490000	725680000	778470000	734060000	538190000	613440000	510010000	573470000
Rv0184	64861000	22931000	2280100000	2648600000	0	175960000	126120000	125980000	814460000	382250000	0	0	1019700000	1196900000	0	85309000	60620000	58866000	364820000	279300000
Rv0185	0	0	577880000	505960000	0	11342000	0	0	0	0	0	0	211130000	236930000	0	0	0	0	0	0
Rv0186	42078000	48388000	256510000	370020000	0	17899000	135650000	73360000	98077000	93643000	0	45734000	142520000	148210000	0	0	48069000	43013000	65909000	92168000
Rv0186A	1795800000	2297100000	2701700000	2025000000	2163200000	2544500000	0	0	2839000000	2077300000	1175100000	1754400000	2259900000	1676600000	2638800000	1931800000	0	0	2242700000	1756500000
Rv0187	340820000	306940000	289580000	272920000	226340000	320650000	153830000	105200000	245010000	159630000	139570000	116120000	127430000	118680000	135050000	144610000	100510000	86655000	129970000	165360000
Rv0188	0	138310000	102820000	85704000	0	0	183380000	101710000	131400000	156510000	0	0	0	0	0	0	0	0	0	0
Rv0189c	1206300000	917720000	849690000	1073800000	277280000	741130000	1808500000	2348300000	774750000	861290000	205990000	198090000	220810000	247790000	184580000	176020000	245890000	360920000	222710000	283610000
Rv0190	1085100000	641320000	731200000	1044900000	563830000	712870000	1482200000	514200000	623360000	452260000	825190000	381610000	505550000	569270000	528530000	509620000	761760000	27383000	455340000	290200000
Rv0196	165460000	60877000	115370000	161170000	181540000	225560000	616950000	435580000	33438000	48861000	78910000	55100000	120050000	94586000	139860000	119070000	179010000	148850000	0	0
Rv0197	0	0	0	0	0	0	0	45521000	0	0	0	0	0	0	0	0	0	0	0	0
Rv0198c	1312500000	1202600000	203170000	296960000	59819000	455390000	1673400000	1512100000	923570000	903480000	234420000	216970000	67996000	86082000	19344000	115770000	230720000	219220000	217420000	249960000
Rv0199	298960000	472270000	90238000	112270000	107970000	215870000	448750000	260150000	274010000	203360000	141600000	152090000	116220000	124580000	175210000	145600000	144960000	144480000	134290000	125250000
Rv0200	55165000	117390000	100790000	126920000	92574000	115240000	0	64688000	100930000	40056000	0	97083000	101610000	111880000	125860000	105150000	0	0	93792000	0
Rv0201c	39945000	68598000	29536000	0	0	27634000	56456000	104080000	22426000	31832000	0	63569000	0	0	0	0	0	59532000	0	0
Rv0202c	0	32101000	12560000	0	0	73859000	341780000	221920000	0	27194000	0	0	0	0	0	63892000	70630000	99534000	0	0
Rv0203	0	0	0	0	0	0	73386000	51901000	0	0	0	0	0	0	0	0	0	0	0	0
Rv0205	0	0	0	0	0	0	49336000	0	0	0	0	0	0	0	0	0	0	0	0	0
Rv0206c	1551500000	1765000000	1068600000	1039400000	1020100000	1755600000	2261800000	2058000000	1031600000	1504500000	269960000	289030000	225530000	266770000	272620000	303920000	288640000	279220000	240770000	323970000
Rv0207c	284740000	458010000	0	117950000	338260000	604810000	158890000	276330000	81736000	181800000	165750000	168180000	0	95928000	180500000	244340000	90371000	138260000	77723000	99067000
Rv0208c	478140000	397180000	101040000	82866000	74802000	424470000	38513000	135950000	416500000	323610000	164680000	166890000	84564000	78876000	102770000	200470000	0	0	190610000	194300000
Rv0211	4751500000	4710200000	3428000000	3213500000	3381400000	4442400000	5251000000	5629500000	2655600000	2650900000	656800000	702240000	600520000	617960000	767160000	753070000	569040000	637770000	487250000	564020000
Rv0212c	0	0	0	0	0	0	101630000	61820000	0	0	0	0	0	0	0	0	0	0	0	0
Rv0214	0	0	70895000	39014000	19424000	66075000	139420000	121780000	37488000	41502000	0	0	0	0	0	0	91232000	75853000	0	0
Rv0216	197010000	187970000	168010000	0	39397000	0	147270000	444290000	259790000	392300000	86907000	77779000	88712000	0	0	0	53563000	90139000	126590000	139120000
Rv0217c	0	0	51655000	0	42195000	59497000	86767000	0	0	0	0	0	0	0	0	0	0	0	0	0
Rv0220	0	0	8722900	0	0	25784000	0	0	0	0	0	0	0	0	0	0	0	0	0	0
Rv0221	29327000	0	0	37569000	0	22574000	162260000	214020000	22975000	0	0	0	0	0	0	0	74469000	71862000	0	0
Rv0222	792480000	876780000	594090000	544280000	78327000	403380000	1713300000	1417200000	777450000	481950000	310130000	276010000	237070000	232690000	141100000	209970000	482490000	451600000	304370000	356540000
Rv0223c	285910000	240590000	0	0	0	0	262470000	421410000	226110000	224310000	97836000	92667000	0	0	0	0	149480000	134330000	122770000	223430000
Rv0227c	2433100000	2464000000	1654000000	1496600000	1189700000	1700300000	2901600000	2933600000	1401400000	1195300000	472110000	488100000	477060000	495630000	486470000	450320000	485090000	438730000	402710000	455890000
Rv0229c	0	0	0	0	0	0	32173000	21841000	0	0	0	0	0	0	0	0	0	0	0	0
Rv0230c	206190000	148360000	76859000	62236000	20244000	93738000	253050000	262320000	131190000	311810000	120700000	114640000	88471000	0	0	67213000	74701000	100060000	101040000	123550000
Rv0231	3362500000	2774000000	1605900000	1771600000	1041700000	2521100000	4512500000	3717700000	4071800000	3926500000	394370000	413540000	297540000	327670000	324270000	382850000	472470000	525870000	570010000	571570000
Rv0232	0	0	0	0	0	0	69560000	32993000	0	0	0	0	0	0	0	0	0	0	0	0
Rv0233	0	0	0	0	0	0	627230000	779220000	0	0	0	0	0	0	0	0	114270000	120390000	0	0
Rv0234c	469120000	380190000	314810000	491670000	807520000	417440000	407260000	403810000	353800000	299130000	351860000	350070000	288710000	342780000	259960000	210190000	183950000	116770000	327120000	288700000
Rv0236A	182460000	191470000	88695000	99022000	62499000	103470000	142090000	67033000	0	146670000	155810000	186670000	0	0	0	109820000	108270000	0	0	166860000
Rv0237	511120000	515470000	220980000	249310000	221530000	694310000	654910000	448890000	342550000	331510000	159630000	160320000	143670000	175440000	179660000	185050000	124260000	118570000	126210000	161610000
Rv0238	143020000	86479000	0	49454000	18015000	122890000	79767000	168360000	29479000	0	71795000	76754000	0	0	0	50056000	52445000	98635000	0	0
Rv0240	0	0	0	0	0	0	83482000	76291000	0	0	0	0	0	0	0	0	50415000	38200000	0	0
Rv0241c	672280000	578300000	943330000	959550000	645080000	1193100000	2067000000	1422900000	531510000	574490000	228140000	222710000	366560000	374240000	364460000	427100000	467480000	405510000	246040000	259220000
Rv0242c	11020000000	10531000000	6576200000	7250600000	5728100000	8727200000	17809000000	18505000000	8200600000	9005600000	1720800000	1796800000	1445300000	1498600000	1576500000	1544800000	1707100000	1761600000	1715200000	2019300000
Rv0243	11708000000	9541600000	3634900000	5435900000	3178800000	6392700000	17319000000	12502000000	8740500000	8734600000	2981900000	2783900000	1633300000	1803300000	2513900000	2297900000	3499700000	3378400000	2960300000	3060500000
Rv0244c	2767100000	3090400000	5152800000	4240900000	8183100000	15240000000	8448500000	8919100000	2162400000	1924600000	505900000	526660000	875160000	849050000	1866900000	2212800000	747720000	959880000	384670000	453870000
Rv0245	40272000	40337000	27067000	0	0	0	83436000	92468000	43861000	34807000	0	0	0	0	0	0	0	0	0	0
Rv0247c	1938100000	2158400000	1116100000	1458800000	985900000	1698400000	4825100000	4369700000	1670300000	1449000000	452120000	526640000	391300000	416330000	404730000	446050000	963340000	991690000	395640000	453920000
Rv0248c	4140100000	4750900000	2472700000	2587100000	1457100000	2248600000	9540000000	10538000000	3686800000	3912900000	732780000	878880000	631530000	644410000	554010000	524920000	824390000	1133800000	797880000	870030000
Rv0249c	797520000	961900000	189710000	439500000	19548000	150320000	336230000	1314900000	772720000	253820000	459620000	490010000	338720000	366890000	0	388000000	0	677010000	472640000	671810000
Rv0250c	2892000000	2660500000	1070200000	1033600000	347910000	523710000	4631000000	1679500000	2276000000	1655800000	819840000	782570000	418360000	410660000	235720000	229030000	724590000	253040000	660910000	626640000
Rv0251c	44702000	78855000	209500000	171040000	542870000	609510000	78551000	293100000	77804000	47664000	52745000	75866000	170850000	158360000	542460000	389070000	68274000	120230000	74167000	23489000
Rv0254c	0	0	30540000	0	23309000	115510000	0	0	0	0	0	0	0	0	0	0	0	0	0	0
Rv0262c	29890000	115140000	0	52016000	0	15690000	0	59721000	0	0	0	0	0	0	0	0	0	0	0	0
Rv0265c	379450000	44010000	64526000	43861000	0	0	177020000	172550000	25279000	23297000	218520000	0	0	0	0	0	154940000	193820000	0	0
Rv0266c	0	23543000	38560000	35547000	0	29655000	339350000	211930000	201500000	36183000	0	0	0	0	0	0	82933000	66908000	0	0
Rv0270	4408200000	4019100000	2774900000	2992700000	1682300000	2589300000	6571600000	6812500000	2745400000	3049500000	533860000	582650000	471160000	487030000	454600000	427410000	732580000	718850000	517720000	577970000
Rv0271c	2411900000	2220000000	1194100000	7098600000	793850000	1884700000	3578900000	3372800000	2017300000	2041200000	1042600000	1032000000	984420000	956250000	833880000	891930000	1088300000	1163100000	1142700000	1241000000
Rv0272c	237740000	289180000	40380000	70186000	0	46285000	99624000	320120000	161530000	296470000	133710000	132630000	0	70190000	0	50830000	70708000	90420000	106720000	166080000
Rv0281	1525000000	1133400000	1021400000	864410000	791530000	1026100000	2001100000	2166800000	1493000000	1099600000	333830000	390290000	367070000	349900000	336840000	334750000	418330000	505730000	367640000	460890000
Rv0282	2252400000	1747100000	2296400000	2436300000	1143000000	2306400000	3741300000	3858800000	2039700000	2293100000	296410000	280250000	427960000	372300000	308790000	363300000	338900000	339870000	317620000	376900000
Rv0283	522150000	634190000	717070000	792080000	502200000	544560000	3033300000	3055500000	334070000	540400000	182210000	215850000	309340000	326890000	298290000	275350000	519430000	645210000	147070000	218120000
Rv0284	1048500000	1173500000	1812400000	2190800000	1152800000	3223300000	7310700000	7012900000	798840000	1094500000	146700000	163100000	280730000	305510000	232690000	333400000	626100000	633010000	136670000	194740000
Rv0287	0	0	0	0	0	0	21703000	108170000	0	0	0	0	0	0	0	0	0	0	0	0
Rv0289	36205000	0	0	35597000	15506000	34952000	117870000	64692000	0	0	0	0	0	0	0	0	0	0	0	0
Rv0290	269420000	305770000	521560000	640410000	372070000	575960000	1747800000	2144800000	112620000	341740000	202590000	259920000	400160000	496980000	378820000	430930000	522590000	597460000	0	265890000
Rv0291	0	0	157440000	133590000	59511000	90066000	164160000	114640000	311180000	0	0	0	0	0	0	0	56684000	58189000	0	0
Rv0292	275700000	153610000	404480000	546330000	144220000	308490000	1077700000	1354600000	102960000	170820000	124040000	165110000	203710000	227260000	162550000	201020000	395700000	443180000	136580000	134010000
Rv0293c	0	0	0	0	0	22623000	0	0	0	0	0	0	0	0	0	0	0	0	0	0
Rv0294	0	0	0	0	0	0	0	0	16294000	22183000	0	0	0	0	0	0	0	0	0	0
Rv0295c	382470000	311420000	195630000	237370000	351130000	484660000	70517000	293750000	311670000	285490000	126970000	160270000	155810000	161710000	185020000	210220000	0	0	131810000	190290000
Rv0296c	708940000	1017200000	439030000	636870000	216610000	405800000	1006900000	1356200000	678630000	619510000	146710000	168180000	154920000	157410000	112230000	113860000	160710000	196390000	169250000	199510000
Rv0298	47794000	44427000	0	40430000	29819000	67265000	193340000	231060000	0	86423000	0	0	0	0	0	0	152360000	198030000	0	136700000
Rv0300	109060000	80151000	0	40220000	7212200	29077000	93897000	59799000	66566000	12482000	0	59085000	0	0	0	0	0	0	71827000	16280000
Rv0301	77119000	77420000	58796000	77461000	32032000	66798000	109400000	0	111650000	75974000	0	59422000	54199000	66850000	0	0	0	0	0	70123000
Rv0303	0	50406000	32307000	0	0	95674000	105700000	78945000	15396000	61287000	0	0	0	0	0	38381000	43244000	43471000	0	45879000
Rv0307c	0	67676000	0	0	54359000	91284000	46800000	207100000	28527000	248910000	0	77321000	0	0	0	0	48716000	70564000	0	188470000
Rv0308	1092000000	482700000	379840000	386550000	329910000	363380000	547880000	426620000	569450000	526970000	473340000	351910000	330220000	316110000	338230000	285600000	285550000	233190000	368750000	529560000
Rv0309	0	39745000	41496000	35744000	0	40471000	0	0	0	0	0	0	0	0	0	0	0	0	0	0
Rv0310c	27982000	0	0	25495000	18459000	19586000	142590000	172620000	48558000	35111000	0	0	0	0	0	0	109220000	130440000	0	0
Rv0311	47592000	0	0	0	0	0	132770000	5486300	69489000	126020000	0	0	0	0	0	0	71881000	0	70295000	0
Rv0312	44105000	0	26780000	34527000	15794000	117120000	37850000	29501000	0	142140000	0	0	0	0	0	0	0	0	0	0
Rv0313	116750000	99649000	61906000	78554000	43961000	36327000	0	31425000	157900000	93085000	0	0	0	0	0	0	0	0	0	0
Rv0314c	64315000	64835000	45141000	48792000	31162000	36201000	363260000	888340000	37223000	0	0	0	0	0	0	0	0	0	0	0
Rv0315	795440000	808020000	561790000	614740000	683260000	1155000000	916400000	997380000	581550000	372250000	229650000	240130000	298310000	281010000	391730000	333710000	208450000	248640000	249640000	269850000
Rv0316	48088000	32641000	0	0	61694000	110990000	131000000	173040000	70821000	69063000	0	0	0	0	0	79142000	0	0	65462000	72479000
Rv0317c	0	0	64977000	0	0	10359000	326670000	344290000	0	0	0	0	0	0	0	0	155100000	139250000	0	0
Rv0319	49577000	0	0	0	0	0	88440000	96255000	0	0	0	0	0	0	0	0	0	0	0	0
Rv0321	0	128540000	136330000	141710000	25222000	106220000	225990000	160170000	348690000	19949000	0	87527000	75885000	73478000	0	56534000	176190000	128870000	96019000	0
Rv0324	0	0	18312000	0	0	20766000	82523000	79702000	0	30687000	0	0	0	0	0	0	0	0	0	0
Rv0328	54168000	29071000	0	0	0	0	47781000	0	0	0	0	0	0	0	0	0	0	0	0	0
Rv0329c	0	0	0	0	0	0	0	0	0	22611000	0	0	0	0	0	0	0	0	0	0
Rv0331	110200000	184660000	303890000	170340000	128840000	350730000	209730000	361750000	213600000	377630000	122000000	142500000	142150000	122150000	122120000	118290000	141530000	156010000	144800000	178560000
Rv0332	582700000	432680000	694060000	464180000	363260000	657040000	609710000	415440000	498920000	645160000	213260000	221140000	238470000	215410000	183980000	222500000	117490000	95230000	270850000	276810000
Rv0333	1142400000	721510000	44693000	241400000	104330000	177050000	1305400000	1831100000	1030700000	286770000	408420000	406850000	0	0	474320000	229770000	220450000	521680000	547890000	448700000
Rv0334	255780000	305490000	424300000	451030000	205800000	821130000	421750000	524410000	390150000	509860000	178850000	163240000	150700000	146750000	164260000	211910000	136570000	149650000	219880000	234730000
Rv0337c	24399000	0	15771000	42585000	27644000	29384000	117730000	84649000	0	19581000	0	0	0	0	0	0	42132000	55902000	0	0
Rv0338c	1687800000	1585400000	1296700000	1240700000	717260000	1320700000	1707800000	2000800000	873330000	1242100000	477710000	521330000	467650000	414240000	366000000	367310000	309390000	482470000	340250000	427340000
Rv0339c	0	14253000	0	0	0	0	50396000	0	0	0	0	0	0	0	0	0	0	0	0	0
Rv0341	0	0	365200000	316590000	825050000	1115700000	0	0	0	0	0	0	0	0	0	0	0	0	0	0
Rv0342	22501000	55473000	135510000	234260000	209220000	499550000	147490000	158790000	17954000	0	0	29684000	71496000	76114000	106940000	149470000	38900000	47922000	0	0
Rv0343	0	0	0	0	0	139620000	61730000	38590000	0	0	0	0	0	0	0	0	0	0	0	0
Rv0344c	40976000	0	0	31856000	26246000	36024000	0	0	0	0	0	0	0	0	0	0	0	0	0	0
Rv0346c	0	105320000	0	24477000	47548000	110840000	104840000	63573000	112290000	191430000	0	0	0	0	0	96054000	50236000	24751000	92264000	173500000
Rv0347	721800000	664500000	452950000	318530000	257800000	381750000	708390000	894450000	538540000	520500000	197560000	206590000	176860000	148140000	148620000	133630000	225340000	269180000	176610000	211180000
Rv0348	0	0	0	0	0	0	108630000	142130000	0	0	0	0	0	0	0	0	0	0	0	0
Rv0349	0	24682000	12033000	0	0	0	194000000	207480000	0	39433000	0	0	0	0	0	0	69128000	78485000	0	0
Rv0350	52522000000	54536000000	44972000000	45106000000	34074000000	43793000000	56179000000	56425000000	44971000000	35127000000	5828400000	6140600000	6664200000	6022400000	6627400000	5713100000	4355600000	4942000000	6126800000	6624300000
Rv0351	3815000000	2369500000	2280700000	3166400000	2524500000	2568300000	7587600000	6804900000	2949800000	3148600000	1295300000	1196000000	1248700000	1525000000	1518400000	1097500000	1146300000	2189700000	1265100000	1318900000
Rv0352	2427500000	2236800000	1828000000	2157600000	1840000000	2489800000	2433600000	2712600000	1042800000	1319700000	526390000	491870000	577610000	602300000	658280000	602150000	791280000	819150000	341260000	464850000
Rv0353	9898400	0	0	0	0	16171000	17678000	29911000	0	0	0	0	0	0	0	0	0	0	0	0
Rv0356c	101980000	123200000	116020000	73670000	97668000	205180000	93725000	330870000	64894000	87022000	89826000	76332000	78502000	68534000	98573000	83809000	74411000	86084000	72814000	104630000
Rv0357c	574490000	555520000	231250000	354450000	175480000	549320000	662560000	652670000	382640000	731550000	142650000	142340000	131760000	143110000	149210000	169530000	185590000	165050000	176380000	205110000
Rv0360c	56859000	198970000	70596000	46486000	0	47454000	208680000	191010000	162330000	308110000	0	96278000	0	0	0	0	0	0	109490000	152290000
Rv0361	666680000	477150000	287570000	311050000	252930000	295750000	612060000	760720000	323140000	208520000	289330000	265540000	188880000	193060000	233380000	224820000	308590000	381380000	204770000	184320000
Rv0363c	3996800000	3450500000	2100000000	2375100000	1434300000	2122300000	9135800000	9610100000	3222300000	2918400000	674900000	554890000	473790000	488350000	430320000	396680000	1148700000	1310000000	532900000	638020000
Rv0364	139770000	121800000	85626000	112140000	96309000	198520000	36690000	26358000	144270000	145960000	73180000	74047000	84787000	102950000	71994000	96365000	0	0	73710000	105340000
Rv0365c	0	14109000	33157000	40530000	30501000	61136000	200620000	299460000	0	52483000	0	0	0	0	41602000	35856000	91027000	94490000	0	0
Rv0366c	0	0	0	0	174330000	186370000	0	356770000	0	213350000	0	0	0	0	0	0	0	0	0	0
Rv0379	3797100000	3669100000	4052600000	3794500000	2938600000	4397700000	14368000000	7684900000	2603600000	1659200000	1273800000	1491800000	1682500000	1543500000	1731400000	2044900000	3898700000	1707800000	1054700000	1109000000
Rv0381c	0	0	0	0	0	0	0	0	0	0	0	0	0	0	0	0	0	0	0	0
Rv0382c	306080000	230960000	119000000	108720000	135810000	229700000	138770000	35311000	158500000	69649000	140240000	135550000	105430000	94670000	102750000	115500000	0	0	136150000	0
Rv0383c	250800000	202480000	118600000	170900000	77145000	340430000	1448300000	1462300000	155370000	148090000	121410000	133460000	81508000	137750000	0	184310000	327490000	346700000	86496000	81881000
Rv0384c	6502400000	6112100000	4900000000	5457100000	3915600000	5530900000	10852000000	10579000000	4612700000	4778100000	682070000	753470000	774140000	760220000	747350000	665270000	887400000	960030000	667250000	718190000
Rv0386	0	0	22753000	23400000	0	62935000	79936000	91755000	0	0	0	0	0	0	0	0	0	0	0	0
Rv0389	268580000	246860000	241170000	333140000	179010000	235450000	1031100000	420310000	143560000	47584000	141010000	118310000	118150000	148580000	104640000	115580000	283240000	163410000	82671000	41430000
Rv0390	363890000	369790000	406420000	356500000	195340000	320840000	856550000	776080000	412990000	559750000	180150000	205910000	218180000	217830000	162030000	172120000	263730000	284250000	247410000	278490000
Rv0391	191980000	243410000	82910000	334650000	78003000	99387000	833820000	1157900000	219200000	278370000	110970000	102720000	103330000	128010000	111640000	56522000	163650000	168120000	145720000	125050000
Rv0392c	577390000	439990000	516200000	570670000	290330000	471670000	412060000	140910000	333250000	446040000	154750000	151090000	200630000	217050000	175600000	190630000	166680000	95292000	166960000	189460000
Rv0394c	781910000	703840000	719580000	720120000	389020000	736750000	1298400000	1322000000	564750000	445380000	293470000	255710000	313560000	294740000	244530000	285990000	353700000	368180000	240430000	252160000
Rv0398c	0	0	0	0	0	0	0	0	0	20072000	0	0	0	0	0	0	0	0	0	0
Rv0400c	600810000	545760000	326320000	418020000	243840000	513990000	1359000000	662690000	446750000	620890000	193960000	213490000	179280000	197990000	177000000	221780000	413320000	201230000	195120000	214760000
Rv0404	0	0	41603000	89223000	0	208020000	315460000	634360000	44445000	48929000	0	0	0	77258000	0	102140000	82527000	153910000	61571000	50152000
Rv0405	0	0	0	0	10340000	14418000	25343000	68103000	0	19162000	0	0	0	0	0	0	0	0	0	0
Rv0406c	127510000	279660000	177520000	271440000	60480000	223030000	71868000	132190000	90652000	141620000	90828000	76421000	69254000	106150000	75583000	61352000	78357000	38719000	50559000	53301000
Rv0407	1137300000	504190000	315120000	443950000	143780000	388190000	1619500000	1442800000	932190000	1014000000	336280000	274380000	203810000	190630000	114410000	198620000	302630000	305060000	348190000	462410000
Rv0408	0	71281000	0	0	0	19524000	52452000	116810000	15689000	108100000	0	38269000	0	0	0	0	0	47918000	0	44762000
Rv0409	0	24706000	17011000	0	0	134960000	198910000	116490000	60201000	96972000	0	0	0	0	0	0	70458000	54155000	0	0
Rv0410c	235480000	136270000	524720000	606750000	263580000	521570000	955100000	581840000	336270000	475130000	85532000	65582000	152440000	154600000	125660000	141080000	198850000	141470000	115020000	158640000
Rv0411c	0	0	187420000	337780000	156480000	49123000	263810000	426530000	152080000	60336000	0	0	156620000	135340000	128550000	0	186450000	201240000	106810000	0
Rv0412c	253320000	308400000	485650000	292420000	54885000	139960000	668940000	460080000	203700000	97604000	137510000	124690000	198670000	135700000	122600000	110170000	216900000	212440000	134860000	0
Rv0413	48033000	0	0	0	0	15682000	177510000	124360000	0	0	0	0	0	0	0	0	94971000	43840000	0	0
Rv0414c	0	46157000	0	33894000	0	22668000	124850000	150690000	51212000	40690000	0	0	0	0	0	0	0	0	0	0
Rv0415	0	0	0	0	0	0	87910000	118910000	0	31966000	0	0	0	0	0	0	0	0	0	0
Rv0417	0	20740000	0	0	0	19433000	16425000	37629000	0	0	0	0	0	0	0	0	0	0	0	0
Rv0418	1353300000	1037100000	819820000	770590000	692620000	692340000	1936900000	1793600000	863420000	741020000	203670000	235180000	216590000	183950000	203790000	165980000	238120000	266280000	181990000	194730000
Rv0419	173270000	227010000	77491000	93084000	51424000	59167000	114600000	73517000	134270000	160080000	87168000	105670000	54427000	77373000	51842000	50755000	55977000	46510000	90929000	88825000
Rv0421c	110980000	103810000	86090000	37101000	19241000	0	23595000	52586000	24341000	37715000	78001000	80571000	81360000	0	0	0	0	0	0	0
Rv0422c	0	86337000	0	0	0	42759000	82183000	31498000	22310000	51045000	0	0	0	0	0	0	0	0	0	0
Rv0423c	861520000	1333800000	299120000	387640000	282670000	393230000	2545500000	1334200000	1894800000	744260000	357800000	394350000	199310000	181800000	210310000	196330000	598260000	358210000	355770000	379190000
Rv0425c	121920000	0	0	0	0	54004000	44114000	120480000	58170000	0	0	0	0	0	0	0	0	0	0	0
Rv0426c	385290000	401750000	53753000	75845000	70774000	98040000	193290000	0	48751000	180820000	195350000	201030000	0	0	91300000	108590000	112330000	0	0	133050000
Rv0427c	35757000	0	290950000	354890000	0	0	390560000	350410000	101150000	346500000	0	0	274230000	281650000	0	0	0	0	0	206800000
Rv0428c	119410000	205720000	67813000	25683000	21654000	162170000	33080000	327250000	196310000	114980000	88952000	87093000	76697000	0	0	55293000	0	88251000	84618000	66722000
Rv0429c	554070000	506460000	381690000	491620000	279880000	310850000	689260000	355580000	396370000	490420000	333260000	294230000	248100000	271450000	271180000	199350000	245710000	184360000	281230000	362950000
Rv0430	0	14897000	0	0	0	0	16032000	80592000	0	0	0	0	0	0	0	0	0	0	0	0
Rv0431	298290000	282720000	267470000	266820000	111300000	146900000	375850000	369550000	216280000	122970000	209490000	271750000	292800000	291240000	0	169880000	268100000	241680000	232470000	0
Rv0432	1318000000	1158100000	749470000	1045900000	615710000	507210000	1755200000	1381700000	664790000	662290000	436310000	515590000	439730000	481250000	546330000	326240000	630860000	511780000	392270000	377110000
Rv0433	529470000	387930000	135960000	232790000	164910000	293320000	328390000	196820000	311440000	268460000	158920000	158030000	149750000	135160000	125470000	136780000	147770000	101700000	157880000	174100000
Rv0435c	194510000	243560000	153860000	137120000	74638000	147840000	760990000	1011100000	369180000	304310000	80688000	72210000	70631000	64872000	53355000	62336000	187310000	214150000	94953000	106280000
Rv0436c	152070000	34936000	0	0	0	188720000	36945000	38895000	0	0	0	0	0	0	0	0	0	0	0	0
Rv0437c	263310000	162240000	322690000	135850000	0	200260000	292940000	200430000	139490000	59063000	108360000	92360000	147180000	106330000	0	101100000	64222000	92064000	107670000	99814000
Rv0438c	0	0	0	0	49674000	0	97316000	98790000	0	0	0	0	0	0	0	0	0	0	0	0
Rv0439c	807780000	677770000	950860000	1146100000	815100000	1312300000	1004600000	966530000	400640000	311170000	216610000	189690000	275120000	275500000	357230000	340520000	155090000	212390000	150210000	202300000
Rv0440	162590000000	153020000000	165310000000	158600000000	125310000000	186220000000	178070000000	190150000000	131480000000	131940000000	14477000000	14289000000	17967000000	17767000000	19060000000	17910000000	10948000000	12706000000	14401000000	16081000000
Rv0441c	34103000	17463000	0	0	0	0	115290000	85461000	0	0	0	0	0	0	0	0	116350000	17824000	0	0
Rv0443	598030000	487330000	223950000	239790000	131280000	371460000	965930000	783430000	379520000	344840000	164090000	142940000	160230000	172370000	168440000	167910000	209210000	202510000	179620000	176700000
Rv0444c	637750000	756420000	446050000	369990000	392720000	429510000	908800000	583260000	556980000	611700000	300320000	308200000	239330000	240890000	288780000	197940000	240540000	208930000	331580000	316000000
Rv0445c	607880000	605800000	42064000	251240000	139330000	427230000	361700000	402100000	379070000	270570000	200240000	205550000	0	134360000	179960000	190280000	156860000	148880000	166490000	153960000
Rv0450c	0	14755000	14934000	0	33947000	103880000	115850000	140910000	0	0	0	0	0	0	45885000	43128000	0	0	0	0
Rv0452	0	0	0	0	0	0	0	0	0	17100000	0	0	0	0	0	0	0	0	0	0
Rv0455c	0	51646000	0	0	16318000	0	58233000	81788000	77699000	82764000	0	0	0	0	0	0	0	0	0	0
Rv0456c	119820000	89809000	56647000	113110000	0	0	222320000	82535000	172430000	133130000	78761000	67729000	0	97162000	0	0	67588000	0	106980000	98926000
Rv0457c	202660000	374350000	141530000	86385000	14433000	246990000	414640000	503790000	593940000	501840000	104580000	139900000	82119000	51666000	0	75478000	108750000	119270000	217860000	207370000
Rv0458	1027000000	918240000	261420000	142970000	0	186880000	1000000000	724030000	2006000000	1633800000	272040000	259160000	177320000	144560000	0	91584000	251960000	250280000	477690000	504670000
Rv0459	0	0	0	0	0	0	0	0	0	0	0	0	0	0	0	0	0	0	0	0
Rv0461	215980000	185770000	0	0	62085000	0	313000000	209680000	207590000	0	0	0	0	0	0	0	0	0	0	0
Rv0462	5958700000	4946100000	2680200000	3253400000	1820300000	2980400000	7531300000	6780300000	3898500000	3999800000	863890000	957070000	686780000	703240000	658560000	646610000	885320000	866700000	864350000	1075100000
Rv0464c	907330000	356660000	591100000	855120000	254590000	664720000	279840000	338660000	237570000	584670000	300810000	277880000	304780000	421490000	248890000	269060000	138920000	144730000	279110000	238690000
Rv0466	1425000000	1548600000	1279600000	1191100000	997830000	2232900000	4458700000	3667700000	1095700000	978710000	246600000	287050000	263640000	224930000	285430000	364140000	691130000	623610000	246110000	288340000
Rv0467	4408200000	3003900000	19842000000	20630000000	24813000000	37129000000	3563000000	4691700000	766380000	843210000	622330000	598570000	3582800000	3369500000	5858900000	6540200000	592340000	755870000	185130000	227880000
Rv0468	1939900000	1850000000	2566300000	2729600000	1737000000	2420000000	3677000000	3911500000	1654600000	1754500000	641710000	694950000	1073000000	1052500000	963550000	929900000	593080000	412220000	636590000	785980000
Rv0469	3017000000	2893900000	3485100000	3822100000	2526100000	6183000000	4162500000	3961500000	2813500000	3055800000	482640000	552400000	753900000	766260000	891540000	1130000000	592820000	481940000	625520000	691330000
Rv0470c	3147100000	3272600000	2099200000	2090300000	1228900000	2769000000	5230400000	5883100000	2164000000	2141100000	580180000	617470000	553920000	480790000	458890000	629410000	877620000	927670000	616770000	597330000
Rv0472c	274550000	201000000	178170000	178390000	221370000	642750000	131310000	238470000	173220000	156320000	184620000	172770000	163810000	149650000	302920000	419160000	103480000	161940000	166270000	163670000
Rv0473	36929000	47663000	520630000	339970000	26981000	36700000	294180000	243030000	66800000	63105000	0	77191000	0	216490000	0	66911000	112620000	98300000	86072000	71388000
Rv0474	59071000	57000000	72130000	129310000	73309000	240670000	727830000	902200000	47320000	77711000	0	40281000	62482000	104450000	89255000	148500000	239890000	340790000	0	58812000
Rv0475	17331000000	16621000000	14273000000	11524000000	14918000000	13902000000	10696000000	15865000000	11867000000	9323800000	3017700000	3258100000	3311000000	2955700000	5142800000	3454800000	2013500000	2660000000	2722900000	2503300000
Rv0477	0	0	0	0	0	0	0	0	0	61036000	0	0	0	0	0	0	0	0	0	0
Rv0478	0	0	0	0	0	0	58459000	101370000	15299000	4454200	0	0	0	0	0	0	0	0	0	0
Rv0479c	1295900000	1624100000	823790000	801860000	535060000	1142800000	1151200000	1040600000	1028300000	1211800000	364810000	402340000	275370000	273630000	236200000	250520000	202670000	261940000	252060000	364080000
Rv0480c	180970000	79601000	105690000	228610000	118440000	194860000	303560000	212890000	24196000	83519000	129280000	104150000	109290000	116550000	93785000	106330000	115070000	85692000	0	88826000
Rv0481c	63967000	100920000	47898000	0	33203000	124760000	89309000	0	106050000	51749000	0	0	0	0	0	127220000	0	0	105170000	0
Rv0482	20432000	37087000	0	0	19934000	47086000	30584000	0	0	28906000	0	0	0	0	0	0	0	0	0	0
Rv0483	33911000	94578000	27473000	0	85625000	92676000	13848000	29408000	0	0	0	72494000	0	0	100830000	80453000	0	0	0	0
Rv0484c	165930000	213640000	133430000	218060000	193620000	330820000	280860000	319970000	152620000	243510000	160610000	177090000	128860000	191010000	194020000	206380000	144630000	170460000	141740000	172280000
Rv0485	0	0	0	0	0	0	132730000	182650000	0	0	0	0	0	0	0	0	57015000	94816000	0	0
Rv0486	27927000	0	0	0	0	0	314030000	522200000	0	29106000	0	0	0	0	0	0	0	0	0	0
Rv0487	60973000	0	0	0	0	31539000	36284000	28758000	24665000	0	0	0	0	0	0	0	0	0	0	0
Rv0489	1145000000	709420000	600530000	787660000	364050000	726350000	1242400000	1892000000	724680000	874070000	247200000	204960000	264290000	246510000	225290000	222410000	218010000	323740000	219450000	285380000
Rv0490	82198000	51612000	0	69389000	77932000	134950000	339070000	31722000	50414000	0	0	0	0	0	110770000	55262000	48714000	47280000	0	0
Rv0491	0	0	0	0	0	9061400	190650000	159540000	0	0	0	0	0	0	0	0	69264000	92480000	0	0
Rv0492c	0	0	12221000	0	0	0	0	0	0	0	0	0	0	0	0	0	0	0	0	0
Rv0493c	0	0	0	0	0	17623000	37859000	2818100	0	18012000	0	0	0	0	0	0	0	0	0	0
Rv0495c	0	0	9392300	9110500	0	40133000	228600000	197670000	0	0	0	0	0	0	0	0	71405000	131760000	0	0
Rv0496	198530000	253280000	235000000	240400000	309140000	348900000	493980000	340280000	64321000	164990000	123340000	103620000	137140000	142880000	159110000	158470000	117370000	134710000	0	99341000
Rv0497	496920000	249430000	297870000	479960000	107740000	213930000	977300000	663660000	181790000	165260000	230840000	141490000	158170000	199090000	146630000	163980000	206320000	270250000	132920000	131090000
Rv0500	379740000	891130000	760410000	696310000	478500000	330790000	1361400000	758300000	689480000	620450000	286900000	316800000	333170000	278360000	273260000	210620000	428160000	203870000	359970000	356930000
Rv0500A	106660000	88068000	95293000	104700000	38252000	25397000	492730000	649740000	133690000	0	0	0	0	0	0	0	362550000	468970000	300770000	0
Rv0501	0	17576000	0	0	0	18714000	218620000	256840000	0	0	0	0	0	0	0	0	79852000	121070000	0	0
Rv0502	0	0	55078000	0	0	91999000	39573000	0	0	45144000	0	0	0	0	0	0	0	0	0	0
Rv0503c	2071000000	1880600000	1584600000	1982500000	1152700000	2295700000	4093500000	5250100000	2417200000	2850400000	654440000	634340000	697820000	713150000	627010000	756990000	952760000	915260000	947830000	1101100000
Rv0504c	1460100000	1130400000	1018400000	1309400000	574690000	1612100000	1542900000	1848100000	929190000	1078400000	398140000	422800000	588440000	492620000	535320000	625350000	538990000	576670000	353790000	463870000
Rv0505c	325540000	307700000	311020000	384600000	167170000	289740000	475170000	303270000	368950000	287650000	114220000	124450000	119120000	131200000	102560000	112490000	146480000	93865000	118710000	131540000
Rv0508	38203000	25230000	62081000	47046000	18943000	24382000	53103000	60070000	48884000	35380000	0	0	0	0	0	0	0	0	0	0
Rv0509	0	587390000	0	0	0	55485000	869150000	730320000	387360000	0	0	0	0	0	0	0	195500000	141240000	0	0
Rv0510	66746000	23563000	28325000	0	0	0	228590000	69080000	73900000	47539000	0	0	0	0	0	0	0	0	0	0
Rv0511	462410000	432290000	340620000	439650000	1239400000	2132200000	1511700000	1704800000	247160000	269660000	149620000	147230000	151570000	168160000	357090000	401230000	253990000	320940000	119510000	113070000
Rv0512	283170000	239110000	114840000	195800000	53202000	57470000	433580000	430770000	163500000	156230000	84740000	84293000	69222000	75469000	73252000	55502000	86268000	98744000	96899000	90642000
Rv0513	385520000	270150000	141700000	153260000	97887000	78893000	525140000	411100000	31962000	192490000	240490000	178120000	0	0	142190000	134970000	257260000	252100000	0	158050000
Rv0516c	52156000	0	0	0	21642000	70665000	131550000	251120000	79161000	78330000	0	0	0	0	0	63093000	74004000	85469000	0	75600000
Rv0518	0	34514000	0	0	0	0	0	0	30241000	38154000	0	0	0	0	0	0	0	0	0	0
Rv0523c	45166000	26292000	102030000	131730000	0	82834000	655740000	765880000	89016000	64586000	54998000	0	73162000	79426000	0	34986000	178920000	208850000	136520000	60157000
Rv0524	988060000	901200000	624500000	580150000	444880000	724390000	1666200000	1939700000	740830000	687610000	268680000	317050000	279610000	268030000	260250000	254860000	307900000	514920000	302620000	326850000
Rv0525	937770000	832450000	454280000	443670000	290940000	518810000	1263900000	1305000000	781380000	809630000	431430000	452300000	317640000	368340000	277990000	338890000	293710000	416020000	441300000	547180000
Rv0526	89884000	34834000	98263000	0	47430000	122090000	190800000	225680000	98949000	166800000	104430000	0	59965000	0	72860000	80400000	90341000	82670000	67986000	86798000
Rv0528	0	29822000	45273000	0	15781000	53555000	50288000	236010000	0	0	0	0	41965000	0	0	32659000	33278000	50552000	0	0
Rv0529	89756000	57654000	10558000	69238000	0	155790000	51906000	152620000	35482000	83240000	94706000	74650000	0	0	0	87923000	0	80978000	0	47614000
Rv0530	992050000	734710000	1135300000	957300000	389870000	2564400000	1282000000	4314200000	773520000	713360000	759490000	667860000	986700000	819620000	646080000	747080000	821000000	816390000	684680000	799150000
Rv0530A	37145000	65781000	37856000	55938000	30642000	0	0	198910000	86191000	123490000	0	0	0	0	0	0	0	0	0	0
Rv0531	0	0	0	0	0	0	134710000	207670000	0	40831000	0	0	0	0	0	0	0	0	0	0
Rv0533c	91654000	185110000	194210000	174920000	93513000	337870000	410020000	168330000	162310000	175210000	0	135010000	114420000	139040000	138750000	121060000	129180000	125010000	131550000	142070000
Rv0535	73981000	72544000	0	0	0	86707000	49500000	0	64977000	100340000	0	0	0	0	0	94165000	0	0	0	108170000
Rv0536	18985000	0	0	11002000	0	11443000	27441000	64402000	0	0	0	0	0	0	0	0	0	0	0	0
Rv0537c	69662000	207850000	126960000	167180000	65739000	109570000	90001000	36014000	79092000	119600000	70605000	101290000	92256000	109430000	89657000	100260000	0	0	83123000	85043000
Rv0538	158380000	125560000	99993000	89068000	0	53157000	276350000	345620000	115460000	273280000	101490000	142070000	131330000	70389000	0	59413000	112580000	133250000	93763000	101310000
Rv0540	20022000	16540000	0	19844000	8838200	12815000	0	0	22555000	0	0	0	0	0	0	0	0	0	0	0
Rv0542c	38607000	21168000	25623000	23206000	13029000	82337000	145680000	141090000	68662000	31860000	0	0	0	0	0	42701000	0	0	56613000	0
Rv0543c	194870000	212160000	236220000	187830000	117170000	141090000	646480000	607850000	451700000	386940000	189450000	197130000	256540000	184220000	168570000	120660000	95992000	115940000	487810000	423510000
Rv0544c	0	52277000	0	0	25566000	33904000	68125000	45438000	24803000	0	0	0	0	0	0	0	0	0	0	0
Rv0546c	302190000	325700000	305210000	161380000	83517000	0	406690000	327970000	297300000	357230000	157910000	165420000	136650000	116450000	118990000	0	163220000	169140000	176620000	145910000
Rv0547c	83115000	125160000	210680000	392090000	93867000	451600000	1497400000	1028600000	28222000	0	121870000	69577000	160750000	201690000	127120000	169960000	307660000	311440000	0	0
Rv0548c	1517800000	1123200000	635060000	711560000	338650000	403150000	1561500000	1714900000	958270000	1051000000	384960000	303080000	223010000	291960000	175300000	175750000	368690000	350370000	342530000	393410000
Rv0550c	0	0	0	0	0	0	50842000	110060000	0	0	0	0	0	0	0	0	0	0	0	0
Rv0551c	0	0	49335000	0	33909000	86449000	236350000	371560000	0	0	0	0	0	0	0	0	121080000	153480000	0	0
Rv0552	36303000	22863000	0	0	0	0	24948000	33947000	0	19284000	0	0	0	0	0	0	0	0	0	0
Rv0553	0	18774000	19923000	0	8968900	15382000	0	57514000	24621000	13769000	0	0	0	0	0	0	0	0	0	0
Rv0554	487060000	290000000	355430000	199530000	157830000	490630000	199580000	532530000	236240000	263060000	195970000	162460000	190560000	179560000	173210000	166340000	0	159060000	197480000	202470000
Rv0555	740390000	194200000	34467000	102010000	36287000	104360000	400640000	365490000	64893000	187250000	367890000	111250000	0	104300000	0	0	0	0	119080000	123000000
Rv0556	0	0	0	0	0	0	0	0	0	0	0	0	0	0	0	0	0	0	0	0
Rv0558	52727000	48194000	89154000	165290000	85929000	82841000	124900000	153800000	44907000	0	0	0	0	131580000	98811000	90739000	0	0	0	0
Rv0559c	137910000	81360000	0	0	0	107480000	1041600000	1960500000	196470000	139390000	0	0	0	0	0	0	0	690500000	393190000	278310000
Rv0560c	62654000	74018000	49978000	0	43226000	161550000	170550000	253590000	17108000	67642000	49719000	61270000	52098000	0	61669000	96281000	64642000	86200000	0	69116000
Rv0561c	0	0	0	0	0	0	24403000	67690000	0	0	0	0	0	0	0	0	0	0	0	0
Rv0562	1002900000	789150000	572050000	881450000	426390000	812600000	1327700000	903110000	482300000	601330000	187550000	185810000	188450000	194080000	204270000	207680000	287730000	270540000	180310000	199170000
Rv0563	149490000	133240000	239460000	103720000	246430000	161570000	374530000	300860000	161210000	190830000	114710000	110720000	152860000	144040000	162210000	136910000	0	0	110760000	152720000
Rv0564c	165590000	240680000	375970000	384230000	15261000	54971000	165700000	185940000	242270000	267900000	90939000	92756000	105920000	143230000	0	59791000	77807000	81906000	101900000	98671000
Rv0566c	502930000	1324200000	725830000	820300000	570870000	569250000	4321300000	3945600000	1086800000	916590000	527000000	648400000	471280000	600050000	546530000	406840000	957640000	987790000	720030000	925280000
Rv0567	8302100	40088000	0	57922000	0	79421000	175050000	148520000	6001900	0	0	0	0	0	0	0	80119000	60121000	0	0
Rv0568	31646000	28211000	16013000	0	0	22606000	210440000	266310000	33544000	15101000	0	0	0	0	0	0	93073000	143990000	0	0
Rv0569	0	50265000	17974000	0	0	44289000	3994300000	3488700000	64803000	15960000	0	54344000	0	0	0	58564000	1158000000	1083900000	70067000	0
Rv0570	60985000	175850000	89098000	0	0	57097000	392050000	587070000	0	44917000	0	0	0	0	0	0	123390000	122670000	0	0
Rv0571c	130920000	107210000	0	84405000	104030000	74845000	176240000	182160000	9942600	0	0	0	0	0	0	0	64803000	86031000	0	0
Rv0572c	0	0	0	0	0	0	282380000	192730000	0	0	0	0	0	0	0	0	200330000	164970000	0	0
Rv0573c	0	0	0	0	0	0	303130000	191650000	0	0	0	0	0	0	0	0	190910000	112140000	0	0
Rv0576	751220000	615460000	513170000	737180000	404490000	525090000	1885900000	1776500000	418320000	761990000	250530000	225500000	248110000	254780000	248450000	199950000	252810000	265120000	262900000	313670000
Rv0577	568530000	438630000	303970000	324800000	152450000	261690000	1648700000	1893100000	387030000	374210000	536920000	518040000	411420000	403620000	0	294190000	359100000	612140000	488070000	432360000
Rv0580c	3370600000	3025500000	2688100000	2962700000	1520000000	2844600000	3859300000	2574300000	1564600000	1700400000	887320000	907530000	1095700000	987720000	860380000	972100000	774650000	593070000	623940000	709350000
Rv0581	0	0	0	0	0	0	0	0	0	0	0	0	0	0	0	0	0	0	0	0
Rv0583c	839990000	842450000	783700000	769920000	271850000	571320000	1515100000	1029800000	632520000	766340000	537320000	511870000	556410000	574480000	546150000	405530000	671710000	526560000	553620000	530780000
Rv0586	38898000	73294000	0	0	15011000	51444000	59248000	0	161200000	0	0	0	0	0	0	0	0	0	0	0
Rv0594	0	0	0	0	0	0	0	109630000	0	0	0	0	0	0	0	0	0	0	0	0
Rv0596c	0	38180000	0	0	0	0	0	25388000	0	0	0	0	0	0	0	0	0	0	0	0
Rv0597c	0	0	0	0	0	0	0	0	0	0	0	0	0	0	0	0	0	0	0	0
Rv0598c	47858000	0	0	44665000	0	0	46103000	107320000	0	0	0	0	0	0	0	0	0	0	0	0
Rv0599c	155770000	89633000	82055000	35051000	30194000	43970000	296160000	467240000	160290000	118400000	122310000	78800000	85621000	0	0	0	200220000	206080000	112610000	125770000
Rv0604	0	0	0	0	0	0	52562000	3922000	0	0	0	0	0	0	0	0	0	0	0	0
Rv0613c	2104300000	1862800000	628390000	571520000	603930000	1459500000	2528600000	1803500000	1649800000	1678500000	275370000	288030000	191840000	170030000	212570000	238220000	328990000	289310000	294470000	336750000
Rv0616A	0	0	0	0	0	0	0	10643000	0	0	0	0	0	0	0	0	0	0	0	0
Rv0617	20919000	0	0	0	0	0	0	14412000	0	0	0	0	0	0	0	0	0	0	0	0
Rv0623	0	0	0	0	0	0	0	0	0	0	0	0	0	0	0	0	0	0	0	0
Rv0625c	81739000	53646000	25040000	36426000	23489000	35561000	0	16431000	27206000	2778200	0	0	0	0	0	0	0	0	0	0
Rv0626	0	0	0	0	0	0	62277000	38079000	0	14167000	0	0	0	0	0	0	0	0	0	0
Rv0629c	0	0	0	0	0	0	22445000	0	0	0	0	0	0	0	0	0	0	0	0	0
Rv0630c	0	187860000	91810000	0	0	0	24402000	32971000	170400000	120570000	0	153600000	0	0	0	0	0	0	144980000	0
Rv0631c	0	54047000	150900000	131890000	0	0	173040000	18184000	0	163910000	0	0	0	0	0	0	0	0	0	0
Rv0632c	3037000000	2797400000	960020000	1879700000	577160000	1268200000	5121000000	4022800000	2655900000	1730900000	803920000	797240000	385410000	705910000	367560000	441920000	880660000	845260000	854830000	811700000
Rv0633c	0	10262000	32801000	32369000	31359000	42966000	218880000	249210000	0	1815300	0	0	0	0	0	0	112030000	113220000	0	0
Rv0634A	903260000	864740000	386880000	302120000	304890000	248660000	1096600000	1526200000	1025700000	798860000	451520000	492750000	274860000	369340000	417270000	274170000	586520000	523570000	700850000	725160000
Rv0634B	160830000	104790000	270240000	262270000	134450000	152540000	64780000	587020000	80793000	0	0	0	260020000	256560000	240970000	0	0	0	0	0
Rv0634c	212450000	255730000	45381000	142900000	17735000	90306000	350470000	693010000	128350000	164040000	117230000	105750000	0	112860000	0	81166000	154260000	213380000	101340000	180980000
Rv0635	3327000000	2623700000	2330800000	2360200000	1846700000	3280800000	4240500000	4191700000	2122500000	2144600000	574380000	562500000	588450000	529110000	618600000	705080000	699740000	917920000	505810000	531790000
Rv0636	4084300000	3864800000	1921100000	2379600000	1845500000	1755800000	2708900000	2474400000	2689000000	2030900000	2553600000	2661300000	1707200000	1755800000	1984300000	1427900000	1614000000	1617700000	2032200000	1665000000
Rv0637	654580000	771830000	0	0	0	0	2319200000	1919700000	702110000	816140000	349900000	380870000	0	0	0	0	533060000	611990000	405650000	514830000
Rv0638	50578000	75222000	166840000	138870000	98678000	367440000	118760000	176580000	38775000	31892000	0	94560000	97554000	99206000	102960000	122900000	91336000	63077000	0	0
Rv0639	4202100000	3076300000	2884400000	2659700000	2338300000	3385100000	6352800000	5093000000	2592500000	3089500000	1063000000	1051400000	989930000	1000500000	1104500000	1086200000	956850000	1131600000	986490000	1087900000
Rv0640	2385100000	2898700000	1585600000	1647100000	1327400000	2611700000	1416300000	1303200000	1979500000	1815000000	693480000	874100000	691090000	744420000	811660000	773910000	513620000	373230000	732100000	924010000
Rv0641	2088000000	2353000000	3341000000	2203200000	2489300000	3481300000	5721500000	4166000000	2008800000	1553900000	722490000	652100000	1047800000	950300000	1046700000	1434800000	1122200000	1013300000	681500000	777430000
Rv0642c	2614100000	2528500000	1127100000	1884600000	721120000	1741300000	4748700000	4688000000	2203400000	2328500000	542870000	664190000	611390000	550420000	641120000	821130000	872980000	913050000	863810000	983490000
Rv0643c	952720000	998890000	773790000	873000000	299030000	819590000	1507800000	1404600000	741260000	971210000	207040000	245200000	247670000	245820000	177800000	216510000	293710000	220610000	280100000	252790000
Rv0644c	2641200000	2437000000	1847600000	1817800000	1325700000	2394900000	3435100000	3680000000	2374100000	2616800000	753630000	814810000	776590000	743910000	712450000	830670000	701840000	852570000	879520000	1049800000
Rv0645c	221330000	264210000	186600000	104470000	120390000	242620000	601220000	562250000	490570000	460980000	90415000	119280000	110850000	79835000	84975000	104520000	135940000	130460000	150500000	172000000
Rv0646c	39429000	22419000	81094000	199840000	52172000	362350000	281340000	485720000	84027000	0	0	0	83529000	105140000	106800000	159770000	99281000	111910000	102770000	0
Rv0647c	173250000	178650000	481780000	502240000	441130000	778020000	1568500000	1090200000	104870000	98018000	58850000	69227000	149940000	165570000	174360000	248870000	244990000	209640000	49315000	64469000
Rv0651	1811900000	3402000000	2799200000	2981400000	2444200000	3774400000	6481400000	5329000000	3009900000	1754800000	1034000000	1105200000	1184200000	1121200000	1503500000	1348700000	1152600000	1185300000	1143700000	1156600000
Rv0652	9789500000	8816900000	6908800000	8048100000	5058700000	7607400000	16280000000	17692000000	7358400000	8759400000	3860500000	3875900000	3505000000	3364300000	3291300000	3756200000	5567800000	5977400000	3793900000	4811700000
Rv0654	152250000	65114000	102790000	148980000	109150000	233430000	1165800000	1212900000	64797000	93667000	35974000	20774000	30625000	47411000	45859000	71522000	343700000	350810000	35802000	37394000
Rv0655	4117600000	3573400000	2751900000	3228300000	1724300000	2461100000	4309200000	2152000000	2470300000	3120900000	1041700000	1044100000	965590000	1077900000	899400000	806820000	1029400000	672400000	877270000	1123500000
Rv0660c	0	0	0	0	0	0	74218000	68038000	60329000	61091000	0	0	0	0	0	0	0	0	0	0
Rv0667	12672000000	11140000000	9753400000	9091800000	9390000000	12523000000	19532000000	20027000000	10900000000	9801300000	1857800000	1950600000	1826800000	1736100000	2231000000	2407100000	1531500000	1656500000	1872300000	1961900000
Rv0668	15104000000	15358000000	15108000000	16055000000	14400000000	22987000000	33108000000	31947000000	14401000000	10548000000	1350500000	1409300000	1643800000	1640500000	2098600000	2206700000	1426800000	1510500000	1561500000	1390700000
Rv0669c	1031800000	1293000000	817180000	915250000	538920000	728600000	377920000	359120000	340450000	393130000	260180000	292320000	226480000	267360000	255800000	211090000	75113000	92258000	181100000	183850000
Rv0670	2038200000	1594400000	676580000	727570000	404500000	624250000	1375600000	1045700000	763360000	732530000	579470000	541070000	311150000	323870000	395090000	366340000	378990000	345910000	367350000	404640000
Rv0672	41308000	245560000	117180000	41275000	124910000	245870000	674430000	750270000	67512000	136350000	0	71522000	0	0	61469000	107510000	150620000	188360000	88197000	73902000
Rv0673	0	0	0	0	0	0	42303000	23414000	0	0	0	0	0	0	0	0	0	0	0	0
Rv0675	698070000	393180000	376020000	395850000	67965000	272680000	908530000	863430000	272930000	354680000	193600000	211460000	188810000	201210000	163350000	138060000	232690000	220150000	210050000	278150000
Rv0676c	365450000	315220000	29894000	89567000	23901000	33625000	0	35096000	0	0	310190000	0	0	139990000	0	0	0	0	0	0
Rv0677c	0	0	0	0	0	0	42518000	31501000	0	0	0	0	0	0	0	0	0	0	0	0
Rv0678	0	0	24938000	208160000	0	0	71720000	63587000	0	25620000	0	0	0	0	0	0	0	0	0	0
Rv0681	0	27630000	12026000	0	16509000	86140000	59557000	62564000	0	31619000	0	0	0	0	0	42743000	0	35546000	0	0
Rv0682	0	235020000	798100000	1127600000	183030000	1468200000	2852800000	3572500000	161670000	0	0	486440000	1719300000	2076800000	0	2576300000	714550000	761320000	839540000	0
Rv0683	1832300000	1208400000	2462900000	3328600000	879470000	2073400000	4207300000	3887600000	1881600000	980390000	477810000	386040000	817960000	928160000	543200000	650430000	802630000	754660000	674220000	524540000
Rv0684	4231400000	3808900000	4659400000	3899600000	4198300000	8343600000	12069000000	13450000000	3133900000	3465900000	443100000	467700000	703000000	657800000	824160000	1021800000	925530000	1009900000	464390000	552140000
Rv0685	57924000000	53462000000	57030000000	57543000000	49632000000	83290000000	81984000000	91160000000	41213000000	48332000000	7695300000	7877500000	10166000000	9309500000	10941000000	13385000000	6254800000	7155600000	6682400000	8802700000
Rv0686	760620000	612830000	587130000	536850000	310570000	438580000	177340000	416960000	456170000	316760000	197900000	187140000	202090000	203190000	183410000	174120000	68151000	100200000	137580000	138650000
Rv0687	0	55273000	0	66982000	0	56055000	147300000	146520000	36760000	0	0	0	0	0	0	0	94517000	97482000	0	0
Rv0688	1932900000	1835500000	1396900000	1426700000	754740000	1644900000	1820000000	1513400000	1720900000	1926800000	314190000	280660000	320220000	256510000	250310000	277940000	293980000	323920000	368670000	389100000
Rv0690c	187320000	131910000	0	0	0	11109000	263780000	160420000	59334000	105680000	84817000	70621000	0	0	0	0	0	0	64493000	0
Rv0691c	0	24020000	0	0	0	0	0	0	0	24659000	0	0	0	0	0	0	0	0	0	0
Rv0692	0	0	0	0	0	0	27419000	29256000	0	0	0	0	0	0	0	0	0	0	0	0
Rv0693	0	0	0	0	0	0	54311000	24913000	0	0	0	0	0	0	0	0	0	0	0	0
Rv0694	157960000	229310000	161430000	114010000	151260000	368380000	514740000	480360000	241790000	174350000	89145000	89350000	76625000	159190000	166460000	116540000	194020000	194960000	110990000	68211000
Rv0696	39244000	0	0	0	0	0	0	0	16601000	19599000	0	0	0	0	0	0	0	0	0	0
Rv0700	1105900000	1653100000	2204000000	1926300000	1139800000	2445200000	5965100000	6148000000	1584400000	1722000000	516580000	502150000	738820000	725080000	786170000	831560000	1231800000	2583400000	672560000	717260000
Rv0701	2381100000	1635700000	3467100000	3663400000	1539300000	2703200000	4480800000	4053900000	898640000	1259500000	580530000	490170000	1100000000	1014000000	722520000	874020000	724790000	957420000	318560000	544890000
Rv0702	2396500000	2926000000	3151800000	3194500000	1959200000	3926400000	5685700000	6641700000	2119500000	2483100000	917470000	1040100000	1172300000	1110800000	1118600000	1438900000	1643600000	1668700000	766720000	1057300000
Rv0703	2214500000	2170900000	2929300000	2920700000	2182300000	2892400000	3565300000	2836600000	2012800000	1245200000	771950000	873360000	1457200000	1512900000	1569500000	1497900000	1202900000	1325500000	960350000	1032800000
Rv0704	1323900000	1169300000	3169800000	2905300000	1083600000	2769600000	11805000000	9235100000	2568700000	1815200000	307740000	325050000	774110000	718730000	504510000	652800000	1534900000	1289900000	645570000	463520000
Rv0705	373930000	242030000	564440000	659430000	263010000	659910000	1405500000	1077600000	451950000	94299000	168800000	146540000	281140000	343680000	273220000	328120000	279160000	240100000	267590000	159270000
Rv0706	1716400000	1228900000	1623200000	1786700000	1093100000	1868900000	3059600000	3316500000	1096300000	1247900000	1099700000	851680000	1364300000	1372300000	925480000	1053600000	1080500000	913880000	874580000	1182500000
Rv0707	4092100000	3050400000	6076700000	6605000000	4363300000	6992500000	5382300000	5988400000	2836000000	1398400000	858500000	750880000	1731100000	1684400000	1620400000	1669700000	595250000	581410000	813700000	546530000
Rv0708	479210000	468220000	1064700000	1055200000	581320000	1061700000	1989900000	3579700000	754740000	419810000	283400000	301840000	846910000	668160000	535300000	687940000	822390000	1657000000	489530000	361140000
Rv0709	2682800000	2736600000	2092200000	2069100000	1359200000	1862000000	6167900000	5774600000	2605500000	2355900000	828910000	841980000	798260000	734490000	798530000	643420000	1486700000	1501500000	980420000	875980000
Rv0710	1018700000	771950000	1715000000	1825300000	784150000	1493300000	2923400000	3228800000	798360000	571600000	401320000	328100000	878820000	940010000	473950000	627400000	827330000	671030000	386410000	313570000
Rv0711	90530000	156490000	29775000	0	23030000	42750000	272840000	398980000	118290000	139360000	54470000	96755000	0	0	0	44853000	92582000	101250000	87236000	88377000
Rv0712	74788000	0	0	0	0	36147000	114220000	150630000	0	136570000	66722000	0	0	0	0	0	0	67138000	0	84779000
Rv0713	128710000	101040000	36479000	39802000	68132000	140000000	167300000	112070000	77002000	166620000	59695000	83756000	0	0	78597000	55194000	84124000	76953000	79092000	114250000
Rv0714	979160000	496740000	2081600000	1328500000	1811700000	1880500000	1035300000	1076700000	610540000	1252600000	409990000	408600000	706480000	604170000	692000000	824200000	654240000	733530000	312920000	466930000
Rv0715	339990000	0	0	0	42911000	557550000	1690300000	893400000	211430000	0	0	0	0	0	495160000	420910000	513360000	516130000	0	0
Rv0716	972670000	599870000	781600000	951200000	169190000	1008400000	1862700000	1935600000	324690000	108120000	482590000	447650000	535210000	549440000	408270000	721650000	687720000	773360000	341890000	294170000
Rv0717	0	0	0	123650000	0	0	1300700000	1884900000	0	0	0	0	0	0	0	0	583710000	925380000	0	0
Rv0718	2382500000	1743000000	2643000000	2694300000	2325300000	3040100000	3576800000	2596400000	1479500000	1553100000	860420000	702530000	1019500000	884360000	1157000000	1213900000	631960000	663650000	552410000	759340000
Rv0719	1305400000	879230000	3532100000	3215800000	1958700000	4272600000	5616800000	2146100000	1208700000	712820000	409290000	451060000	1094800000	974120000	972990000	1274900000	796510000	705050000	422460000	447960000
Rv0720	2507500000	1912400000	2258100000	2996800000	1210400000	1645400000	1567800000	1929000000	1061500000	439930000	1002600000	941940000	1212200000	1381800000	936910000	970820000	743150000	423460000	904910000	214160000
Rv0721	6186100000	3825800000	3953400000	5329600000	4268600000	7670500000	6769300000	7980100000	2499800000	2408700000	780600000	762160000	924780000	1097300000	1169700000	1459000000	1516100000	1949300000	781110000	740510000
Rv0722	404360000	513420000	436910000	416680000	299130000	460790000	2534600000	2456400000	519170000	590460000	322150000	346490000	456820000	410810000	306000000	345640000	1252800000	1456700000	403770000	448780000
Rv0723	776380000	497690000	449900000	586720000	277510000	419390000	1260200000	1502600000	725970000	751630000	582130000	365350000	439560000	516650000	210890000	221450000	234060000	390300000	686010000	533560000
Rv0724	913220000	1015900000	834130000	466650000	533150000	1297900000	3232500000	2730600000	650080000	1201700000	318140000	279640000	260800000	216730000	343390000	401700000	415370000	515270000	343310000	367440000
Rv0729	0	0	52297000	0	0	0	0	0	0	0	0	0	0	0	0	0	0	0	0	0
Rv0730	2258200000	1933900000	1823900000	2096100000	1783100000	2347200000	1700100000	2302000000	1674200000	1649000000	532220000	603500000	701200000	640860000	683500000	808880000	419690000	525820000	475490000	582680000
Rv0731c	833380000	1102600000	743160000	888680000	521520000	588310000	1134000000	1236400000	866600000	868440000	228210000	226200000	197520000	205220000	201770000	170480000	171070000	161080000	232800000	253880000
Rv0732	622510000	160790000	267240000	389330000	446350000	485060000	1096300000	1032800000	55611000	333230000	235490000	135460000	175720000	195180000	241730000	216670000	217840000	232280000	65149000	170620000
Rv0733	3566700000	3194000000	2406800000	2218700000	1519600000	2201600000	6819400000	4742200000	2759800000	2847700000	1000900000	1090900000	888200000	882610000	903560000	726670000	950860000	1038400000	1057100000	1064000000
Rv0734	643410000	534840000	229880000	225450000	186460000	366080000	604310000	622870000	408020000	490980000	187520000	185740000	116620000	144780000	153390000	158150000	182760000	198180000	222200000	200130000
Rv0737	0	23400000	0	0	0	11129000	0	0	0	0	0	0	0	0	0	0	0	0	0	0
Rv0738	490190000	667120000	276670000	486140000	168590000	279950000	407520000	670910000	385140000	701450000	195280000	193850000	225820000	191030000	136530000	150800000	182920000	228450000	281810000	267970000
Rv0740	818140000	34332000	286500000	0	0	0	0	0	0	39209000	0	0	0	0	0	0	0	0	0	0
Rv0743c	0	0	0	0	0	0	0	16417000	0	0	0	0	0	0	0	0	0	0	0	0
Rv0748	0	0	0	0	0	20781000	94082000	18551000	0	0	0	0	0	0	0	0	0	0	0	0
Rv0751c	311540000	62971000	77347000	92074000	0	57305000	195840000	138130000	324500000	126700000	161330000	0	81143000	90095000	0	54909000	0	0	195540000	38385000
Rv0752c	0	0	0	0	0	0	90493000	15190000	15253000	0	0	0	0	0	0	0	0	0	0	0
Rv0753c	179650000	282440000	47486000	229650000	23817000	166360000	556220000	629910000	333010000	365350000	96156000	116700000	0	96210000	0	84268000	151210000	177490000	129460000	163570000
Rv0756c	0	0	0	0	116810000	155880000	240680000	411690000	0	0	0	0	0	0	114340000	118580000	81605000	90993000	0	0
Rv0757	523160000	489570000	739100000	1133000000	637440000	1114500000	691660000	611180000	334900000	434370000	183480000	173690000	300860000	339690000	285650000	337270000	165500000	198140000	187270000	214970000
Rv0758	35154000	30462000	184950000	395030000	142950000	201020000	196760000	179270000	67401000	110320000	0	0	98400000	141700000	86289000	81830000	67046000	58001000	56791000	61198000
Rv0759c	251180000	163610000	98369000	91638000	66799000	98737000	348230000	399410000	129490000	128150000	129970000	114270000	100830000	87490000	75832000	83348000	75127000	108980000	127500000	134450000
Rv0760c	639290000	629570000	155490000	208110000	16603000	117060000	699020000	497250000	501780000	323630000	452790000	409490000	297090000	236860000	0	121600000	273230000	312060000	449300000	264930000
Rv0761c	3130600000	4116900000	1985700000	1893600000	1360900000	2208300000	3535300000	3309100000	3588500000	3695900000	962520000	1265000000	867650000	756400000	818340000	884610000	981850000	1062800000	1478700000	1589200000
Rv0762c	0	0	0	0	0	0	0	48577000	0	0	0	0	0	0	0	0	0	0	0	0
Rv0765c	0	0	0	0	0	0	40003000	33039000	0	0	0	0	0	0	0	0	0	0	0	0
Rv0766c	0	0	0	28876000	16644000	29291000	19472000	0	11119000	0	0	0	0	0	0	0	0	0	0	0
Rv0768	0	0	0	0	0	141540000	100380000	26366000	0	0	0	0	0	0	0	0	0	0	0	0
Rv0769	127100000	94395000	102030000	125310000	94980000	151370000	59418000	120870000	75104000	63469000	93600000	0	104710000	128640000	145230000	147320000	0	0	82067000	71993000
Rv0772	66361000	105040000	183190000	172730000	0	74513000	893680000	388390000	270080000	272300000	0	83138000	117700000	98869000	0	71941000	151370000	104380000	131640000	105640000
Rv0773c	0	0	0	0	0	0	71452000	75715000	0	0	0	0	0	0	0	0	0	0	0	0
Rv0774c	0	0	0	0	0	0	0	0	57265000	0	0	0	0	0	0	0	0	0	0	0
Rv0777	491730000	573090000	455170000	320520000	170820000	389820000	820330000	1003800000	363640000	633270000	150700000	134750000	149890000	131480000	123290000	116820000	165140000	132570000	149250000	180620000
Rv0778	117630000	168000000	66074000	83693000	16835000	99345000	21355000	132710000	84275000	136550000	57301000	57383000	53136000	53254000	0	44205000	0	0	67053000	55818000
Rv0779c	0	0	28621000	0	0	0	49888000	0	0	0	0	0	0	0	0	0	0	0	0	0
Rv0780	1095700000	854990000	806800000	904030000	489670000	790440000	1459800000	1636800000	453130000	451560000	231220000	211040000	230190000	276360000	238840000	246320000	194120000	263690000	201160000	256460000
Rv0785	48858000	50354000	35867000	75476000	38457000	128380000	262270000	201770000	35645000	32117000	40019000	45842000	0	41054000	45839000	54689000	59145000	42611000	36061000	35172000
Rv0786c	151590000	164340000	106930000	35133000	23769000	27510000	116690000	99081000	0	49226000	132900000	146850000	119900000	0	0	0	67959000	48282000	0	0
Rv0787	264550000	0	0	0	0	0	0	0	0	0	0	0	0	0	0	0	0	0	0	0
Rv0787A	1393300000	1184300000	206440000	306920000	183870000	338150000	1238700000	775110000	1602700000	1340200000	635940000	597710000	301540000	0	247880000	263270000	509900000	612780000	825670000	799380000
Rv0788	715180000	589990000	310240000	436720000	173810000	395900000	694880000	860240000	368260000	652950000	179150000	170130000	153140000	168280000	146020000	163030000	157810000	179050000	166750000	230950000
Rv0791c	52316000	0	67367000	45678000	48060000	117190000	140360000	186560000	39465000	68047000	0	0	72053000	0	70911000	59408000	73986000	72031000	0	79529000
Rv0794c	242230000	203220000	120640000	108020000	40723000	57896000	390140000	328900000	268000000	442520000	195770000	187280000	182320000	182310000	0	0	143790000	140210000	231260000	223630000
Rv0798c	513990000	486430000	239320000	417020000	302850000	416560000	900280000	546870000	722280000	275850000	246090000	240580000	121520000	205600000	171980000	172110000	154490000	149930000	221620000	134630000
Rv0799c	0	0	0	0	0	28956000	397520000	295210000	0	67970000	0	0	0	0	0	0	118030000	114080000	0	0
Rv0800	401000000	327970000	131450000	148940000	71763000	103990000	451250000	396780000	303520000	56747000	181740000	165900000	138230000	199810000	142410000	0	153190000	122200000	185770000	0
Rv0801	697100000	1139400000	649410000	284350000	164700000	191190000	1237400000	966800000	921810000	846510000	452580000	520350000	335380000	289680000	210800000	170470000	580830000	568760000	483720000	479270000
Rv0802c	189310000	68378000	18408000	19755000	0	15459000	60817000	44233000	54175000	84228000	63750000	70551000	0	0	0	0	0	0	63160000	63070000
Rv0803	1991800000	1464400000	918600000	1196700000	480520000	907060000	3668900000	2384500000	1265400000	1182200000	385690000	451740000	312990000	380070000	227460000	284790000	436020000	511060000	384530000	382750000
Rv0806c	0	0	0	0	0	0	100120000	0	0	0	0	0	0	0	0	0	0	0	0	0
Rv0807	0	0	0	0	0	0	0	0	0	0	0	0	0	0	0	0	0	0	0	0
Rv0808	32548000	0	19917000	0	0	0	121410000	96244000	0	62880000	0	0	0	0	0	0	0	0	0	0
Rv0809	1004600000	630740000	312190000	521720000	112870000	1215100000	1668000000	1006400000	1211700000	924120000	388980000	387740000	262400000	349370000	289850000	357940000	704150000	550050000	393050000	488360000
Rv0810c	0	51338000	99463000	115910000	47426000	92960000	704500000	556480000	181580000	134380000	0	0	0	0	0	0	0	0	0	0
Rv0811c	101420000	90655000	0	64344000	0	72067000	110300000	186140000	109510000	35417000	0	0	0	0	0	102810000	26551000	13171000	128660000	0
Rv0812	29155000	0	0	0	16222000	30279000	76747000	17876000	31470000	38353000	0	0	0	0	0	0	0	0	0	0
Rv0813c	255940000	47973000	45563000	53704000	34675000	47348000	131720000	263940000	0	119290000	105620000	0	0	0	0	0	113190000	97513000	0	103940000
Rv0817c	0	0	0	0	0	30682000	32717000	77384000	0	0	0	0	0	0	0	0	0	0	0	0
Rv0818	862680000	539300000	582680000	450380000	435000000	558590000	736210000	658830000	261420000	159600000	201130000	169480000	164100000	218120000	219330000	235430000	130280000	153200000	148440000	103600000
Rv0819	250760000	382380000	487640000	505730000	102990000	355240000	216920000	386570000	190670000	296110000	105860000	110840000	126060000	141120000	117510000	130650000	104700000	130420000	90425000	118030000
Rv0820	88347000	47758000	121230000	82509000	51809000	200110000	493430000	411700000	0	0	67497000	0	94902000	77656000	94647000	75787000	140720000	170260000	0	0
Rv0821c	476000000	289830000	128450000	70500000	34410000	71932000	1282200000	644040000	303550000	129460000	197240000	138450000	76436000	0	0	75785000	245950000	209330000	124680000	0
Rv0822c	0	0	0	0	153800000	35019000	0	0	0	12366000	0	0	0	0	0	0	0	0	0	0
Rv0823c	0	0	0	0	0	0	317740000	432860000	0	0	0	0	0	0	0	0	152030000	161280000	0	0
Rv0824c	1493800000	1433900000	1707500000	1398600000	1526400000	3517000000	35700000000	26422000000	1044900000	939300000	353640000	404780000	438630000	386700000	575000000	734670000	5779500000	4707100000	353460000	341740000
Rv0825c	132340000	163090000	117350000	78321000	42900000	64526000	126570000	141260000	173030000	205950000	0	176560000	141540000	0	0	80697000	0	0	154230000	150160000
Rv0830	0	0	0	0	92902000	81155000	81120000	131210000	0	0	0	0	0	0	84330000	58540000	0	0	0	0
Rv0831c	6080500000	7692400000	6024200000	4236400000	4053400000	5427000000	10130000000	10161000000	6657000000	5210800000	1442900000	1798300000	1519600000	1366900000	1428000000	1424700000	1175000000	1266100000	1881900000	1886100000
Rv0839	39095000	0	36078000	0	0	0	0	0	0	0	0	0	0	0	0	0	0	0	0	0
Rv0844c	412560000	411800000	260530000	87326000	48166000	204590000	1097600000	763950000	398920000	478130000	165210000	168730000	136070000	100960000	0	101970000	265440000	243440000	165070000	206140000
Rv0845	0	0	14454000	0	0	0	70884000	29030000	0	0	0	0	0	0	0	0	0	0	0	0
Rv0846c	0	29991000	58861000	83964000	0	151100000	60417000	108300000	0	0	0	0	0	0	0	0	0	0	0	0
Rv0852	100360000	100460000	81152000	37352000	0	24102000	111180000	0	101920000	72067000	70187000	83034000	0	0	0	0	68245000	0	96201000	0
Rv0853c	738050000	683740000	283930000	372910000	56756000	198110000	600750000	368640000	420010000	356090000	229470000	219440000	157690000	159740000	48165000	113770000	181780000	136030000	172030000	196120000
Rv0854	670620000	557290000	452710000	479900000	89348000	172660000	444090000	0	582220000	386530000	433740000	368570000	358420000	361700000	0	0	0	0	475560000	519450000
Rv0857	147480000	61005000	0	43923000	0	53841000	109880000	119460000	0	0	99915000	59932000	0	0	0	0	0	0	0	0
Rv0858c	32116000	26306000	0	0	8372700	0	174420000	183020000	0	23227000	0	0	0	0	0	0	74611000	149930000	0	0
Rv0859	5159900000	4807000000	3777400000	3927300000	3972700000	6070500000	5455000000	4997400000	3654400000	3259500000	1284500000	1218400000	1245800000	1239400000	1538100000	1861200000	1224600000	1926800000	1032700000	1150900000
Rv0860	15582000000	15116000000	12979000000	12817000000	11150000000	19967000000	17252000000	17624000000	9620000000	8945800000	1643700000	1725200000	1839100000	1824400000	2439400000	2817100000	1482800000	1644500000	1355900000	1509100000
Rv0861c	0	14974000	59612000	33542000	0	62239000	162780000	284400000	30329000	41722000	0	0	0	0	0	0	75613000	121740000	0	0
Rv0862c	40360000	30800000	0	0	0	76316000	207370000	213540000	18834000	27464000	0	0	0	0	0	35440000	42991000	52889000	0	0
Rv0863	1208900000	1249500000	1093000000	1102000000	824660000	855360000	562050000	875740000	1143200000	1311900000	719030000	973400000	990110000	1328800000	904480000	815990000	960970000	683950000	814750000	1197400000
Rv0864	87066000	0	45652000	0	0	34485000	126570000	0	0	0	0	0	0	0	0	0	0	0	0	0
Rv0865	93857000	138890000	58618000	49843000	35978000	86523000	201210000	94327000	121270000	68110000	0	0	0	0	0	0	136600000	0	106620000	0
Rv0866	94492000	100720000	41567000	32285000	25700000	39611000	87014000	68915000	137970000	81781000	63289000	75598000	35754000	0	30316000	33546000	0	0	71165000	73453000
Rv0871	1206200000	810130000	558800000	618120000	544600000	1014600000	1414400000	2042000000	685030000	425780000	528930000	398550000	521490000	577160000	795970000	797840000	1012300000	1003900000	441220000	412770000
Rv0873	4749200000	4049500000	2107400000	1981400000	1066900000	1844200000	10259000000	8115700000	3267300000	2324900000	854700000	848440000	631960000	621820000	547290000	590730000	1099700000	744390000	819470000	867440000
Rv0875c	0	56026000	0	0	0	0	41423000	42845000	47071000	0	0	0	0	0	0	0	0	0	0	0
Rv0876c	0	0	0	0	0	0	0	60217000	0	0	0	0	0	0	0	0	0	0	0	0
Rv0877	0	0	0	0	0	52667000	284340000	205690000	39707000	51349000	0	0	0	0	0	0	127480000	136690000	0	0
Rv0880	27277000	0	0	0	0	17539000	0	0	30693000	0	0	0	0	0	0	0	0	0	0	0
Rv0883c	19521000	0	0	0	0	0	133920000	0	0	0	0	0	0	0	0	0	0	0	0	0
Rv0884c	3456700000	3362000000	1972300000	2073000000	797890000	1391800000	3195300000	2162100000	2384300000	1844800000	895840000	945190000	621990000	615850000	586510000	595430000	426600000	773910000	721150000	824400000
Rv0885	0	0	0	21041000	0	0	99865000	136850000	0	0	0	0	0	0	0	0	0	0	0	0
Rv0886	0	0	0	0	0	0	0	0	0	0	0	0	0	0	0	0	0	0	0	0
Rv0887c	40406000	0	352010000	193290000	0	18695000	33509000	37541000	235250000	268000000	0	0	160140000	119160000	0	0	0	0	99175000	104700000
Rv0888	0	0	0	0	0	0	0	30413000	0	0	0	0	0	0	0	0	0	0	0	0
Rv0889c	572700000	477030000	190580000	120060000	0	53322000	1093500000	1168600000	434880000	481630000	181560000	155760000	114640000	124250000	0	0	207430000	280820000	182470000	206180000
Rv0896	7237400000	7537300000	3765700000	4468100000	2460600000	4338200000	8967600000	7541200000	6280000000	6277500000	1385300000	1497300000	914720000	931990000	1012200000	974790000	952410000	968190000	1258500000	1445000000
Rv0897c	0	0	0	0	0	44681000	0	0	0	11085000	0	0	0	0	0	0	0	0	0	0
Rv0898c	431370000	449630000	70326000	146140000	62111000	196070000	1100600000	1056000000	266590000	382290000	261340000	308700000	0	163760000	161660000	161240000	538330000	503650000	194420000	227710000
Rv0899	220440000	208390000	34769000	81151000	26903000	92212000	275090000	161160000	189640000	192330000	101980000	104720000	0	66141000	0	76357000	116310000	107520000	124980000	118780000
Rv0901	31390000	45201000	0	27621000	0	20437000	112910000	0	37364000	74579000	0	0	0	0	0	0	0	0	0	0
Rv0902c	564030000	474150000	218700000	261870000	134710000	241130000	341300000	433270000	434790000	336110000	130390000	140540000	125730000	111780000	86771000	75039000	106490000	134370000	119290000	152160000
Rv0903c	928650000	1003700000	672970000	576130000	195440000	544600000	920560000	866530000	542650000	589980000	354090000	394370000	384630000	287320000	256620000	312470000	256650000	263990000	340110000	448100000
Rv0904c	0	0	116460000	0	0	0	58987000	83274000	0	0	0	0	0	0	0	0	0	0	0	0
Rv0905	4861600000	3848400000	3318300000	3488300000	2918700000	4553300000	4987900000	5112300000	3072800000	3451500000	1202200000	1203800000	1119400000	1155900000	1551100000	1371900000	1011700000	1047900000	1023100000	1198500000
Rv0906	436330000	616000000	196500000	193950000	252330000	259590000	254090000	554750000	193260000	263420000	184170000	186130000	110280000	113750000	148500000	133640000	86445000	162050000	121620000	160830000
Rv0908	0	0	0	0	0	0	33181000	0	0	26760000	0	0	0	0	0	0	0	0	0	0
Rv0909	0	0	0	0	0	0	34877000	33899000	0	0	0	0	0	0	0	0	0	0	0	0
Rv0910	0	0	0	11157000	0	14398000	84313000	302460000	0	19119000	0	0	0	0	0	0	0	0	0	0
Rv0911	177790000	148580000	109840000	193650000	0	23801000	78975000	76051000	185360000	179510000	84766000	77524000	102430000	118470000	0	0	0	0	111030000	149610000
Rv0913c	0	143460000	55120000	34613000	0	0	135330000	105140000	142890000	107080000	0	59917000	46561000	0	0	0	0	60973000	63715000	0
Rv0914c	0	127090000	49544000	0	0	28000000	265420000	105410000	82142000	175110000	0	65789000	47635000	0	0	0	0	0	76434000	81808000
Rv0923c	0	0	0	0	29538000	22608000	58422000	28908000	0	17918000	0	0	0	0	0	0	0	0	0	0
Rv0924c	0	22501000	0	0	0	0	0	0	11953000	0	0	19372000	0	0	0	0	0	0	10884000	0
Rv0925c	1322800000	1936200000	1048700000	882730000	397300000	623090000	2103900000	1479600000	1979700000	1686600000	541040000	653600000	495110000	486630000	303810000	289750000	593880000	475600000	705920000	643570000
Rv0926c	230040000	259130000	150370000	119560000	56838000	145580000	521760000	567820000	183540000	248050000	174290000	166590000	151140000	0	0	142020000	221330000	213160000	149040000	198780000
Rv0927c	738180000	519490000	509910000	479880000	192110000	378220000	326540000	488310000	228860000	351150000	187100000	187430000	159280000	193180000	139140000	135030000	0	0	174720000	208900000
Rv0928	93242000	139460000	257110000	107730000	61737000	132460000	1167100000	2147900000	112360000	38701000	0	166450000	98537000	0	120120000	118170000	466270000	760470000	158120000	0
Rv0931c	4209000000	4152800000	2545800000	2543100000	1773700000	3039900000	7229700000	7042700000	2747200000	2016100000	960010000	913050000	823740000	838360000	787060000	784070000	1001300000	912610000	899290000	853090000
Rv0932c	570430000	304250000	47976000	282540000	220970000	235830000	1255100000	1190600000	464780000	60774000	311960000	557320000	0	0	217380000	314090000	435720000	458150000	279810000	119100000
Rv0933	127500000	78540000	195200000	144520000	77295000	178760000	374220000	434020000	42293000	99225000	69798000	74611000	71953000	78581000	84223000	72269000	94575000	111460000	0	75992000
Rv0934	3533200000	4279500000	2363100000	2519300000	1915700000	3089600000	4394600000	5376100000	3256800000	3274000000	1494300000	1899000000	1519100000	1455800000	1425500000	1486100000	1410800000	1773800000	1744300000	1660400000
Rv0936	0	0	0	0	0	34864000	0	0	0	0	0	0	0	0	0	0	0	0	0	0
Rv0937c	0	0	0	0	0	0	0	34824000	0	15787000	0	0	0	0	0	0	0	0	0	0
Rv0938	0	22134000	0	0	0	0	24392000	92315000	0	0	0	0	0	0	0	0	0	0	0	0
Rv0939	24952000	45749000	0	0	0	0	18181000	198490000	19776000	0	0	0	0	0	0	0	0	0	0	0
Rv0940c	53783000	32598000	33956000	21453000	0	92485000	329170000	419120000	0	33554000	0	0	0	0	0	79149000	84851000	147430000	0	0
Rv0941c	0	0	0	0	0	0	0	0	0	0	0	0	0	0	0	0	0	0	0	0
Rv0945	126950000	0	0	59124000	0	0	53415000	0	0	55919000	0	0	0	0	0	0	0	0	0	0
Rv0946c	2160500000	1793600000	590510000	776460000	153690000	381110000	2372200000	1494800000	1326900000	1908100000	338780000	348880000	229630000	235430000	77445000	126510000	244590000	198510000	328890000	445770000
Rv0948c	34258000	24981000	34253000	35966000	28498000	51871000	165840000	43748000	0	19010000	0	0	0	0	0	0	0	0	0	0
Rv0949	0	30484000	137730000	135990000	0	54366000	251800000	348920000	96709000	181230000	0	0	95048000	81562000	0	0	81770000	76913000	90902000	95733000
Rv0951	8993900000	7533500000	4465900000	4874300000	3413800000	6384200000	16321000000	14325000000	6532500000	4216000000	1321500000	1281000000	919980000	965460000	1095400000	1077800000	1977500000	1363500000	1174100000	1177400000
Rv0952	4302000000	4150300000	2295100000	2109500000	980710000	3029200000	6051400000	7188600000	2006700000	2437500000	1138000000	1332300000	1048300000	988940000	1187200000	1167700000	1944100000	1848900000	1289200000	1391500000
Rv0953c	0	0	0	0	0	14987000	124790000	23199000	27255000	25230000	0	0	0	0	0	0	0	0	0	0
Rv0954	1192500000	1003600000	794800000	790980000	1065700000	1099000000	502130000	652510000	867490000	599800000	0	0	1481900000	0	1537000000	1202200000	0	0	1298800000	1344500000
Rv0955	0	0	0	0	0	0	0	0	0	0	0	0	0	0	0	0	0	0	0	0
Rv0956	121680000	278650000	189570000	0	170360000	339980000	260260000	323880000	251260000	307120000	122740000	124430000	165250000	0	134530000	155030000	132330000	113220000	152140000	143470000
Rv0957	1531400000	1241500000	988850000	986930000	428420000	948560000	1715200000	1058100000	937660000	1105500000	284440000	329520000	282020000	340460000	222230000	237800000	318890000	207170000	268580000	330690000
Rv0958	25900000	57283000	0	19602000	0	24251000	25117000	41492000	17970000	0	0	0	0	0	0	0	0	0	0	0
Rv0959	0	0	0	0	31052000	65125000	391910000	181950000	0	0	0	0	0	0	0	0	0	0	0	0
Rv0959A	0	25491000	29973000	0	13859000	0	421260000	0	0	25584000	0	0	0	0	0	0	0	0	0	0
Rv0966c	0	0	34984000	26697000	16026000	17495000	0	18282000	0	0	0	0	0	0	0	0	0	0	0	0
Rv0967	0	17850000	0	0	0	12203000	0	92374000	0	0	0	0	0	0	0	0	0	0	0	0
Rv0968	0	0	0	31438000	0	0	59307000	108830000	0	0	0	0	0	0	0	0	0	0	0	0
Rv0969	25791000	0	0	29182000	0	0	335370000	603800000	0	22539000	0	0	0	0	0	0	100280000	118480000	0	0
Rv0971c	56878000	93838000	0	0	25384000	0	106010000	226890000	12414000	49685000	0	0	0	0	0	0	42897000	49361000	0	0
Rv0972c	219220000	251740000	155880000	177650000	226350000	365780000	378140000	1095300000	77979000	40118000	121710000	165470000	140600000	110460000	188980000	177730000	100620000	240190000	110880000	0
Rv0973c	53079000	32042000	0	22773000	41074000	28546000	381770000	424900000	20113000	35985000	0	0	0	0	0	0	139830000	139830000	0	0
Rv0974c	0	0	0	0	22038000	21944000	135950000	205100000	0	26128000	0	0	0	0	0	0	45414000	63215000	0	0
Rv0975c	0	0	0	0	19014000	53964000	33530000	0	0	0	0	0	0	0	0	0	0	0	0	0
Rv0979A	61849000	73865000	63821000	116280000	41313000	40406000	1254900000	633490000	47061000	68041000	0	0	0	0	0	0	534700000	226590000	0	0
Rv0981	363700000	298790000	168660000	90085000	127850000	201880000	660800000	644200000	271750000	325900000	203060000	186390000	122160000	0	103880000	100380000	199370000	274720000	157880000	196620000
Rv0982	73412000	65700000	23449000	0	0	32550000	210360000	78775000	41446000	69854000	0	0	0	0	0	0	0	0	0	0
Rv0983	316960000	279560000	182090000	149390000	116140000	133290000	1303800000	787770000	251140000	230400000	164520000	185160000	152300000	118920000	138190000	115450000	261290000	268900000	175010000	197790000
Rv0984	1633100000	1036100000	977040000	920470000	892630000	1226400000	1822400000	2055800000	1266200000	1246500000	609650000	578800000	635250000	583220000	658060000	608940000	675110000	799680000	590570000	673540000
Rv0985c	405460000	364740000	297890000	295180000	240400000	232440000	870630000	128210000	199830000	154000000	306750000	382560000	385190000	348900000	388080000	0	371740000	75195000	233680000	104620000
Rv0986	37652000	77560000	138740000	117580000	137300000	240440000	148220000	93015000	30135000	43862000	0	53710000	114360000	89598000	154160000	130370000	77820000	0	0	0
Rv0987	0	869890000	15455000	0	0	0	28851000	36690000	742610000	581050000	0	0	0	0	0	0	0	0	0	0
Rv0988	0	0	0	0	0	0	48653000	27565000	0	0	0	0	0	0	0	0	0	0	0	0
Rv0989c	73758000	0	0	0	0	0	162040000	294190000	20348000	42100000	0	0	0	0	0	0	64735000	65942000	0	0
Rv0991c	96373000	91345000	189950000	201250000	157350000	170890000	0	207940000	207560000	176750000	68915000	74112000	183850000	162970000	130320000	124750000	0	0	193710000	172430000
Rv0992c	63419000	84574000	52826000	81343000	35532000	45571000	553490000	404320000	141160000	101620000	0	65394000	60081000	69184000	0	0	177540000	106430000	93654000	80652000
Rv0993	257740000	348310000	264100000	226550000	53924000	261690000	468160000	521310000	119980000	351200000	127030000	125020000	133230000	107990000	73082000	98853000	142740000	139910000	108290000	139620000
Rv0994	166620000	734300000	629260000	171550000	52520000	31191000	523270000	484380000	612640000	724500000	293320000	424080000	360720000	390160000	205530000	0	396480000	360130000	464530000	505820000
Rv0996	0	0	0	0	0	0	102800000	146840000	14479000	0	0	0	0	0	0	0	83157000	120410000	0	0
Rv0998	151890000	270590000	139930000	194100000	103130000	56124000	19095000	0	124020000	232580000	0	0	0	0	0	0	0	0	0	0
Rv0999	0	0	0	0	0	49115000	49449000	92664000	0	28672000	0	0	0	0	0	0	0	0	0	0
Rv1000c	50201000	35630000	0	0	0	0	0	0	0	19717000	0	0	0	0	0	0	0	0	0	0
Rv1001	558830000	535210000	248590000	318810000	137220000	424340000	1522900000	1154200000	589130000	595420000	122350000	115000000	107750000	108220000	85906000	103550000	191730000	164670000	144160000	145920000
Rv1002c	0	58117000	48323000	0	29815000	67406000	0	0	0	34854000	0	46298000	0	0	0	58684000	0	0	0	0
Rv1003	101810000	68312000	0	57360000	97632000	104000000	82804000	102340000	25083000	40628000	73614000	55523000	0	0	89602000	0	0	0	0	0
Rv1006	969480000	1102600000	493160000	867640000	546810000	927910000	928320000	854310000	686870000	492930000	284920000	264560000	213920000	268010000	251500000	204050000	190660000	175810000	216390000	199530000
Rv1007c	417440000	323340000	190830000	157990000	87659000	252520000	376960000	669880000	267030000	233050000	102500000	107280000	83446000	80024000	58273000	69656000	94684000	92404000	75327000	106360000
Rv1008	0	38041000	37940000	0	20841000	21906000	27129000	134870000	40082000	0	0	0	0	0	0	0	0	0	0	0
Rv1010	0	0	27823000	0	0	36499000	84524000	111930000	0	0	0	0	0	0	0	0	48790000	50940000	0	0
Rv1011	80089000	91009000	39066000	0	0	0	152070000	184220000	97006000	42181000	0	63796000	0	0	0	0	0	0	77170000	0
Rv1013	251580000	260910000	357360000	409610000	293830000	1170500000	2218600000	1360500000	292640000	285300000	75781000	92228000	131080000	126240000	168030000	240440000	422490000	321860000	93996000	97657000
Rv1014c	0	0	0	0	0	0	31413000	0	0	0	0	0	0	0	0	0	0	0	0	0
Rv1015c	3028100000	3053000000	2661100000	2680500000	2020200000	3440000000	6783700000	5150600000	2428100000	2250400000	891140000	956930000	1024600000	1046400000	1111500000	1207900000	1428600000	1259000000	878040000	936860000
Rv1016c	0	44936000	0	0	0	14978000	32629000	28766000	0	56201000	0	0	0	0	0	0	0	0	0	0
Rv1017c	2482900000	1873800000	1143800000	917940000	868710000	1189900000	5443800000	4720300000	1169600000	1235200000	559200000	610690000	390670000	437610000	335390000	349380000	1060500000	945460000	453450000	582600000
Rv1018c	522840000	575080000	338630000	224940000	244920000	559130000	718000000	1050300000	320630000	474880000	172300000	171090000	150850000	146300000	184720000	188790000	192470000	236340000	172440000	178610000
Rv1019	68855000	0	0	0	0	21983000	54137000	100220000	0	0	0	0	0	0	0	0	0	0	0	0
Rv1020	0	33485000	0	0	16046000	105070000	551690000	380250000	0	0	0	0	0	0	0	98782000	98160000	130660000	0	0
Rv1021	637290000	624940000	106360000	81373000	51141000	212930000	605080000	460570000	343750000	468930000	183210000	216670000	63811000	61065000	0	88169000	154630000	116540000	153050000	206690000
Rv1023	8069500000	7161000000	5727300000	5583600000	4272000000	4945300000	8930700000	8895800000	4692600000	3751300000	1180000000	1157700000	1167900000	1163900000	1391800000	1211800000	1032300000	1161300000	1018300000	1091000000
Rv1025	52320000	51128000	0	35186000	0	48076000	85177000	114360000	50205000	57866000	0	0	0	0	0	0	0	0	0	0
Rv1026	0	0	0	0	0	16425000	485870000	136720000	13886000	0	0	0	0	0	0	0	0	0	0	0
Rv1028c	46770000	0	0	83354000	0	0	12652000	0	0	0	0	0	0	0	0	0	0	0	0	0
Rv1033c	0	0	0	0	0	0	0	0	0	32650000	0	0	0	0	0	0	0	0	0	0
Rv1045	0	0	0	0	0	45957000	45955000	33835000	0	0	0	0	0	0	0	0	0	0	0	0
Rv1050	0	0	0	0	0	22185000	0	99128000	0	0	0	0	0	0	0	0	0	0	0	0
Rv1056	194710000	301930000	140710000	199670000	47910000	146570000	833020000	596620000	255250000	254550000	104660000	129310000	111700000	96430000	55045000	78669000	229220000	193240000	104130000	119400000
Rv1058	620180000	342330000	159590000	166170000	21809000	108350000	841350000	665870000	333170000	336910000	152710000	152110000	81853000	108870000	0	67193000	161170000	147120000	141390000	161240000
Rv1059	0	67012000	0	0	0	0	52387000	148460000	203840000	151010000	0	51908000	0	0	0	0	0	49751000	103750000	107060000
Rv1060	0	78572000	122960000	82409000	52813000	114310000	266230000	259630000	49933000	22368000	0	64661000	0	82643000	72081000	80563000	81546000	80315000	0	0
Rv1061	0	71244000	0	0	0	30508000	131610000	219860000	29436000	63430000	0	0	0	0	0	0	64712000	64573000	0	0
Rv1062	0	53418000	0	0	0	0	0	0	0	0	0	0	0	0	0	0	0	0	0	0
Rv1063c	449160000	395080000	389080000	147430000	30072000	56440000	928810000	424220000	362930000	138740000	379120000	331970000	277150000	0	0	327850000	327490000	310650000	353230000	0
Rv1069c	121030000	135140000	80717000	0	38262000	146550000	108790000	157610000	47819000	88284000	72247000	71642000	81698000	0	0	86158000	0	75264000	47043000	66124000
Rv1070c	1039600000	722070000	544900000	545570000	565260000	800780000	2960700000	1843700000	476410000	397610000	619320000	532730000	517950000	490380000	659030000	658750000	1162000000	921200000	439500000	415360000
Rv1071c	893510000	1268500000	1007000000	655040000	316940000	579900000	546690000	908750000	655470000	571720000	252650000	266130000	270460000	225710000	218370000	234650000	191970000	298260000	184770000	221510000
Rv1072	0	69710000	43954000	0	0	60775000	299710000	502040000	31624000	77903000	0	0	0	0	0	0	308760000	327540000	0	0
Rv1074c	5293200000	5819400000	2509900000	2537600000	1599600000	3191300000	10591000000	9261500000	3919800000	4293100000	1360800000	1436100000	941840000	913050000	822110000	888380000	1201800000	1058700000	1359400000	1607800000
Rv1077	836690000	937180000	345660000	559720000	309060000	431790000	2228500000	2738900000	729450000	913460000	193520000	188020000	140030000	130600000	126930000	110010000	275120000	224020000	181850000	233530000
Rv1078	150530000	224810000	376660000	249480000	218100000	836210000	2360100000	1360700000	234300000	131580000	0	287190000	347080000	304700000	448480000	921880000	451540000	347040000	332220000	244520000
Rv1079	491860000	936900000	278770000	328660000	169210000	334590000	894790000	906240000	734180000	698690000	185570000	236810000	169360000	151880000	132980000	133430000	226380000	170970000	240090000	215170000
Rv1080c	2299900000	2676400000	1675600000	1663600000	1489500000	1884900000	3920400000	4812100000	2640600000	2963300000	860010000	839160000	774990000	765580000	732970000	627870000	1093100000	1505900000	898520000	1053300000
Rv1082	133100000	167930000	87829000	78447000	0	157800000	625080000	456220000	66771000	168800000	67988000	83169000	58695000	50859000	0	77678000	159280000	128230000	50371000	106060000
Rv1083	32970000	0	0	0	0	0	85774000	54873000	0	0	0	0	0	0	0	0	0	0	0	0
Rv1084	0	0	0	0	0	0	157110000	51453000	0	0	0	0	0	0	0	0	0	0	0	0
Rv1086	253700000	196710000	0	0	0	23138000	324760000	271190000	95998000	396620000	119320000	139790000	0	0	0	0	155450000	139180000	126590000	174750000
Rv1092c	0	0	0	0	0	0	152980000	164590000	30870000	16871000	0	0	0	0	0	0	59376000	63603000	0	0
Rv1093	3629600000	3724800000	1839400000	2250100000	826150000	1769400000	7004300000	4744400000	2948600000	2822100000	585910000	629170000	509750000	474490000	400460000	377960000	619640000	583460000	590620000	663670000
Rv1094	3279000000	3251000000	2530500000	2874200000	1527200000	3094100000	23726000000	21588000000	2845600000	2639400000	761710000	764170000	801590000	844490000	833860000	802270000	3873700000	3249100000	756120000	770220000
Rv1095	0	15873000	0	0	0	23818000	790860000	835950000	0	60280000	0	0	0	0	0	0	96694000	137590000	0	17010000
Rv1096	183810000	282450000	60774000	79273000	24364000	122070000	423760000	431790000	344450000	258710000	138210000	131710000	0	99995000	0	95388000	135380000	142190000	177690000	175050000
Rv1097c	908050000	532090000	346960000	324000000	278830000	530280000	156030000	74447000	423730000	303740000	429480000	422360000	323600000	283910000	347510000	438170000	0	0	385860000	298820000
Rv1098c	5757800000	4518900000	3662300000	4561900000	1745700000	2894200000	6639100000	7313500000	4996600000	5104700000	961700000	986850000	803790000	842160000	848910000	768740000	747250000	797770000	1052900000	1208400000
Rv1099c	1185700000	1111200000	832360000	813190000	231440000	514500000	5067800000	3948900000	1154000000	1418100000	610030000	444140000	410250000	447370000	203640000	407150000	1420000000	1313000000	632330000	772210000
Rv1100	207550000	149170000	99820000	165420000	101060000	177160000	180500000	110950000	190990000	186510000	139670000	117590000	94630000	127230000	119350000	99557000	159620000	81919000	124770000	147770000
Rv1101c	136230000	170030000	135270000	186760000	117860000	205760000	229710000	187590000	85754000	111590000	106910000	148670000	141150000	150070000	155910000	167890000	88170000	106980000	89046000	121530000
Rv1103c	0	56136000	0	0	0	0	133090000	178020000	0	0	0	0	0	0	0	0	110240000	144260000	0	0
Rv1106c	89905000	238230000	372820000	314630000	127040000	220000000	244660000	496490000	209210000	381020000	0	119150000	179490000	195300000	144520000	128710000	153010000	204920000	141700000	170870000
Rv1107c	0	0	13522000	0	44390000	51635000	0	0	0	50135000	0	0	0	0	0	0	0	0	0	0
Rv1108c	0	0	0	0	0	31485000	101530000	125120000	0	0	0	0	0	0	0	0	0	0	0	0
Rv1109c	544930000	501010000	527800000	516980000	406520000	655990000	1720000000	1871000000	254940000	329340000	182020000	180030000	207000000	210260000	266860000	239640000	337090000	417880000	124320000	139230000
Rv1110	43465000	0	53298000	83497000	22338000	29924000	391810000	241370000	203550000	239450000	0	0	0	0	0	0	226690000	0	97013000	150520000
Rv1111c	234520000	250550000	172090000	408020000	65803000	95590000	1004100000	715680000	242950000	211260000	170570000	104860000	164800000	330100000	214870000	229350000	422660000	297290000	105100000	195700000
Rv1112	433320000	338700000	203610000	352370000	288400000	438940000	375430000	506000000	87905000	338750000	111290000	91447000	94268000	85728000	117280000	132350000	81634000	109150000	50531000	95058000
Rv1113	92340000	87220000	40060000	46822000	27865000	0	89329000	130740000	49492000	41147000	0	0	0	0	0	0	0	0	0	0
Rv1114	157690000	63760000	82525000	49419000	95866000	53671000	0	0	0	42268000	102900000	0	0	0	112350000	0	0	0	0	0
Rv1117	143000000	299380000	59936000	76802000	34500000	87211000	390310000	235300000	640130000	467100000	89959000	137590000	0	0	0	65989000	68718000	73021000	307590000	264230000
Rv1118c	79712000	32979000	225290000	178390000	79979000	118070000	42315000	41397000	24483000	26811000	80380000	0	117050000	113240000	70583000	83570000	0	0	0	0
Rv1121	193300000	197590000	442050000	476180000	35632000	17541000	269020000	285370000	345940000	360910000	140450000	144750000	198520000	187110000	0	0	100850000	126310000	194410000	197480000
Rv1122	1165000000	1174100000	1155900000	1418900000	337280000	368450000	655680000	690770000	1319800000	977620000	269920000	281110000	369140000	394580000	162040000	166680000	257570000	307260000	389490000	363670000
Rv1124	180160000	43635000	79935000	145980000	51157000	237300000	634080000	764340000	36142000	122290000	125410000	0	119460000	150790000	103960000	87335000	145900000	182570000	0	114640000
Rv1126c	265010000	252240000	162690000	234680000	71752000	244440000	254160000	311960000	299460000	497910000	135580000	157660000	131490000	166270000	114540000	120170000	133810000	158790000	187190000	227570000
Rv1129c	41099000	0	0	0	0	0	78368000	153310000	0	0	0	0	0	0	0	0	45214000	50946000	0	0
Rv1130	798650000	851360000	252630000	401230000	89463000	182990000	518980000	1053400000	301630000	149240000	181090000	232910000	158930000	178640000	107690000	115430000	105470000	265000000	141500000	85474000
Rv1131	28758000	17230000	0	0	0	0	26242000	39053000	0	0	0	0	0	0	0	0	0	0	0	0
Rv1132	0	30428000	54580000	26493000	0	36044000	92109000	101880000	24474000	51454000	0	0	46204000	0	0	0	0	0	0	44980000
Rv1133c	40323000000	37391000000	22633000000	27075000000	18798000000	28456000000	55620000000	59664000000	31797000000	32625000000	3821900000	3675800000	3117400000	3197900000	3108100000	3243800000	3530500000	4659300000	3939400000	4240700000
Rv1140	40979000	28279000	0	0	0	0	185510000	117880000	28209000	31444000	0	0	0	0	0	0	0	0	0	0
Rv1141c	461420000	288520000	227910000	357330000	186210000	321510000	248820000	174690000	264600000	378180000	119640000	96240000	112350000	108520000	121230000	120780000	71381000	89339000	101990000	125880000
Rv1142c	255490000	197360000	168950000	220370000	170170000	311780000	191960000	153250000	131020000	136050000	140110000	131570000	143530000	140890000	149090000	186550000	72196000	88713000	115130000	130760000
Rv1143	95778000	113300000	112370000	62258000	29353000	64635000	300420000	320980000	106080000	210360000	0	0	0	0	0	0	104650000	101710000	0	0
Rv1144	800170000	792820000	870790000	512520000	623820000	702610000	611210000	978860000	524470000	690150000	280550000	263410000	281460000	277360000	341840000	312310000	239090000	260360000	213110000	254830000
Rv1148c	0	0	662980000	715320000	0	0	0	191680000	336990000	327320000	0	0	270030000	226410000	0	0	0	55926000	131340000	161080000
Rv1150	103380000	0	0	42559000	0	0	0	0	0	0	0	0	0	0	0	0	0	0	0	0
Rv1151c	29970000	0	45750000	29749000	0	75717000	28490000	52109000	0	0	0	0	0	0	0	0	0	0	0	0
Rv1153c	0	0	0	0	0	0	11887000	0	0	0	0	0	0	0	0	0	0	0	0	0
Rv1155	225290000	132740000	99640000	141480000	126580000	156130000	249220000	268040000	121690000	193060000	154280000	136880000	114780000	159780000	203080000	127750000	75017000	99860000	148890000	181830000
Rv1156	158930000	233230000	70247000	77253000	75803000	201820000	189970000	169510000	123550000	203690000	115950000	125240000	0	0	103000000	123410000	123360000	113580000	151570000	171380000
Rv1159A	674450000	811690000	371120000	472580000	131250000	381160000	391920000	1168100000	566440000	609030000	374630000	509850000	286650000	334700000	177810000	252300000	369240000	579170000	468070000	465700000
Rv1160	34001000	0	0	0	13259000	10729000	65606000	58432000	29646000	52340000	0	0	0	0	0	0	25300000	27032000	0	42044000
Rv1161	280380000	181250000	50406000	83251000	9691300	70627000	1088600000	735210000	238120000	423930000	63332000	55421000	29990000	34664000	0	25342000	207390000	149400000	71274000	108100000
Rv1162	757250000	70613000	14429000	36474000	253090000	380180000	247930000	48354000	368180000	101250000	687260000	344140000	0	0	0	201920000	0	0	322170000	319900000
Rv1163	0	0	19045000	0	0	0	34656000	0	0	0	0	0	0	0	0	0	0	0	0	0
Rv1164	154090000	39767000	41312000	0	0	0	133350000	0	50366000	131350000	0	0	0	0	0	0	0	0	0	0
Rv1165	0	40598000	0	122230000	44904000	127110000	390110000	986480000	0	23826000	0	37758000	0	0	0	99478000	197590000	420710000	0	0
Rv1166	0	35430000	0	27242000	0	0	276740000	287610000	28017000	33658000	0	0	0	0	0	0	119720000	119790000	0	0
Rv1167c	0	0	0	0	0	124780000	0	14475000	0	0	0	0	0	0	0	0	0	0	0	0
Rv1170	186930000	274930000	303250000	270690000	220340000	574770000	79100000	249990000	248300000	282680000	96275000	98165000	154110000	138260000	150560000	181850000	0	75399000	122300000	128250000
Rv1173	0	0	0	0	0	0	1892600000	257810000	0	0	0	0	0	0	0	0	628140000	821680000	0	0
Rv1174c	0	46317000	0	0	0	0	525160000	281460000	75632000	81136000	0	0	0	0	0	0	0	0	0	0
Rv1175c	70570000	95773000	401120000	338960000	94722000	318030000	420180000	388560000	115100000	64804000	21870000	33025000	102290000	94475000	57785000	91504000	95595000	98484000	40308000	32374000
Rv1177	428960000	547630000	855640000	893120000	477720000	665100000	2203800000	1018100000	789230000	665560000	0	0	1115100000	1006000000	683760000	1305300000	0	0	975780000	925230000
Rv1178	292400000	167930000	200400000	196740000	135660000	426370000	1160200000	1561600000	277900000	230770000	119680000	115110000	120120000	102890000	97289000	120890000	355160000	416370000	120720000	166970000
Rv1179c	339940000	141260000	180170000	115200000	129550000	0	242640000	48430000	69199000	20586000	134550000	102630000	0	0	0	0	87248000	63250000	82972000	0
Rv1180	364310000	183180000	72557000	0	0	0	475840000	289560000	280570000	350800000	122040000	106820000	0	0	0	0	121340000	100740000	114890000	120920000
Rv1181	1636300000	1769200000	303590000	0	0	0	2979200000	1723300000	1958300000	2350300000	203420000	198060000	0	0	0	0	214750000	181150000	232360000	250200000
Rv1182	0	0	0	0	0	0	78131000	81044000	0	0	0	0	0	0	0	0	0	0	0	0
Rv1185c	1894300000	1699300000	0	0	0	0	3051500000	1832900000	1551000000	1628900000	268580000	289260000	0	0	0	0	298050000	326840000	326170000	366810000
Rv1187	76289000	52493000	0	0	0	0	69124000	74414000	81274000	85411000	0	0	0	0	0	0	40310000	36492000	0	0
Rv1188	0	21698000	0	0	204680000	0	0	0	0	27746000	0	0	0	0	0	0	0	0	0	0
Rv1191	1269500000	1016800000	1502300000	1495900000	747120000	1704900000	1845200000	2031700000	650400000	921150000	595620000	476840000	1002200000	937840000	918490000	1164100000	684000000	863810000	431490000	622480000
Rv1192	326720000	323250000	275980000	704860000	485260000	927850000	372210000	588450000	184980000	52430000	206060000	166720000	349160000	330830000	493090000	547650000	180960000	148510000	143730000	59388000
Rv1193	803310000	610320000	402150000	380180000	181310000	338480000	1406800000	1394300000	974980000	1234800000	168020000	202360000	188780000	180710000	124620000	134720000	230860000	273500000	289220000	345130000
Rv1194c	329770000	280470000	145380000	170960000	389460000	684790000	1162800000	1036900000	230130000	217270000	100450000	112510000	81655000	87418000	233370000	223340000	285670000	292040000	109050000	110170000
Rv1196	35921000	66713000	0	0	176170000	196360000	139600000	61945000	87171000	69113000	0	57718000	0	0	113520000	81996000	0	0	84354000	0
Rv1198	61624000	0	27464000	28599000	33393000	82594000	269990000	316040000	0	0	0	0	0	0	0	69653000	156740000	205360000	0	0
Rv1201c	2307600000	2047500000	1358400000	1270800000	951490000	1637600000	3979900000	2819800000	2112600000	1812100000	662400000	607420000	610970000	676580000	484520000	463430000	700410000	666210000	703340000	629500000
Rv1202	543120000	467420000	240560000	206740000	58001000	259330000	596870000	701510000	259640000	496520000	200400000	215180000	172910000	198390000	0	130100000	164350000	204510000	190720000	259770000
Rv1204c	0	0	0	0	0	0	0	28436000	0	0	0	0	0	0	0	0	0	0	0	0
Rv1206	220230000	132880000	216700000	345650000	51243000	230510000	886470000	1104700000	267960000	339830000	67771000	61206000	89714000	113350000	66662000	92868000	191770000	219830000	91921000	132250000
Rv1207	47229000	60333000	38587000	58444000	14512000	28481000	285760000	206090000	44851000	31927000	42821000	52685000	33997000	65248000	0	44149000	74231000	58211000	0	38929000
Rv1208	140010000	99460000	0	0	60422000	43381000	48199000	33598000	65597000	27472000	0	0	0	0	0	0	0	0	0	0
Rv1209	119470000	173570000	172870000	295270000	79468000	207320000	481300000	318780000	200140000	242870000	90307000	96154000	109630000	113870000	76527000	80696000	0	86676000	89682000	125150000
Rv1210	47403000	0	0	0	0	0	52497000	44200000	73043000	17295000	0	0	0	0	0	0	0	0	0	0
Rv1211	4737500000	5195800000	3429500000	2730600000	1707500000	1984100000	5595800000	4838700000	6637100000	4115500000	4054800000	4273800000	2737300000	2395100000	2170700000	2126300000	3166500000	3505800000	5005700000	2163500000
Rv1213	114730000	108380000	18310000	23466000	15984000	0	175030000	122430000	163220000	128790000	78826000	61505000	0	0	0	0	55822000	82533000	65440000	88508000
Rv1215c	55331000	108330000	28427000	20954000	40267000	113970000	397280000	526960000	85365000	137600000	38822000	95659000	0	0	57316000	58109000	78900000	131660000	89895000	56727000
Rv1216c	0	0	0	0	0	0	71660000	32828000	0	0	0	0	0	0	0	0	0	0	0	0
Rv1218c	193170000	336100000	308220000	270550000	359380000	332050000	426540000	651750000	151850000	271300000	92463000	124850000	168710000	161440000	166410000	148620000	110260000	106400000	92529000	132590000
Rv1220c	371080000	645080000	659430000	779690000	410200000	470770000	1186200000	491130000	276990000	283860000	158690000	204620000	297530000	275530000	209620000	187300000	256910000	195230000	179350000	246450000
Rv1222	0	0	0	0	0	0	0	0	0	0	0	0	0	0	0	0	0	0	0	0
Rv1223	3185200000	2794400000	1385400000	1441900000	727010000	1105400000	2972800000	2411800000	1786100000	2238100000	339670000	348990000	276410000	266260000	231880000	186320000	315640000	245150000	313690000	347000000
Rv1224	0	0	248880000	0	0	0	333970000	42145000	92235000	67647000	0	0	0	0	0	0	242640000	0	88484000	81754000
Rv1226c	0	0	0	0	0	0	25899000	0	0	2965700	0	0	0	0	0	0	0	0	0	0
Rv1227c	38543000	35516000	0	0	0	0	0	0	20813000	29137000	0	0	0	0	0	0	0	0	0	0
Rv1229c	877440000	682480000	2133300000	664430000	527890000	932910000	1308800000	1722300000	426130000	511540000	524580000	440060000	628860000	449600000	523500000	537010000	445490000	597110000	365030000	514200000
Rv1231c	88133000	166530000	39444000	63948000	0	0	284960000	144850000	0	11202000	0	0	0	0	0	0	163560000	89780000	0	0
Rv1232c	214220000	207010000	203930000	111080000	136630000	119670000	534690000	688390000	121620000	146740000	121430000	124120000	147450000	96696000	108490000	102530000	161740000	170420000	127500000	110730000
Rv1234	152800000	98583000	84495000	119640000	108670000	239300000	200530000	193490000	87389000	76129000	125500000	0	0	0	139400000	187140000	0	0	0	0
Rv1235	153230000	103520000	18706000	65996000	0	38540000	448690000	545890000	75802000	127560000	103740000	75564000	0	80142000	0	0	117270000	177970000	0	97643000
Rv1237	0	0	0	0	0	0	24803000	0	0	0	0	0	0	0	0	0	0	0	0	0
Rv1238	279260000	132760000	117890000	76042000	243750000	254090000	936090000	571210000	0	160810000	176060000	112010000	0	0	232570000	177560000	195480000	180210000	0	158940000
Rv1239c	627170000	514760000	305240000	250160000	163420000	244350000	332590000	366890000	178740000	232660000	217660000	268980000	207620000	154320000	190200000	142220000	76311000	125390000	201770000	160600000
Rv1240	9391900000	9168200000	7588600000	7841800000	5961800000	7331500000	12944000000	7453000000	6502700000	7033200000	2239100000	2222400000	2395800000	2197100000	2285700000	2101800000	1738700000	1317400000	2096200000	2462300000
Rv1241	0	0	0	0	0	0	335630000	261300000	0	0	0	0	0	0	0	0	165470000	146400000	0	0
Rv1242	0	0	0	0	0	0	0	71790000	19712000	0	0	0	0	0	0	0	0	0	0	0
Rv1244	110490000	63027000	0	0	0	42468000	114790000	24200000	51011000	50772000	0	0	0	0	0	0	0	0	0	0
Rv1245c	1810700000	1321100000	2420100000	2956800000	1986400000	2553700000	2338400000	2324000000	555960000	535460000	371020000	299640000	595520000	684300000	680800000	691860000	544570000	485420000	199990000	259610000
Rv1246c	28823000	0	0	24282000	0	0	197240000	102200000	0	0	0	0	0	0	0	0	0	0	0	0
Rv1247c	0	0	0	0	0	50217000	252660000	186190000	0	38807000	0	0	0	0	0	0	0	0	0	0
Rv1248c	4705500000	3904800000	3397900000	4419000000	2342100000	5392100000	8762700000	7158300000	3531900000	3074700000	406080000	417850000	511400000	514400000	479430000	538830000	556180000	609890000	427670000	443950000
Rv1249c	0	0	0	16807000	0	0	82255000	86952000	0	0	0	0	0	0	0	0	53784000	65945000	0	0
Rv1251c	0	0	0	0	0	0	17546000	20208000	0	0	0	0	0	0	0	0	0	0	0	0
Rv1253	0	0	37496000	0	0	0	36893000	0	0	0	0	0	0	0	0	0	0	0	0	0
Rv1257c	355800000	311010000	173080000	220340000	57787000	118590000	549340000	591090000	336220000	212610000	134350000	112770000	96402000	80350000	72340000	71826000	132080000	184170000	131930000	132740000
Rv1259	0	48724000	0	33694000	0	0	0	72815000	0	0	0	0	0	0	0	0	0	0	0	0
Rv1260	500020000	471730000	327800000	276920000	160530000	324830000	1089800000	1161000000	498030000	439930000	237310000	228320000	190480000	167500000	132170000	175610000	344570000	284070000	245530000	224770000
Rv1261c	256860000	233190000	101100000	239090000	69783000	82187000	396480000	720550000	148320000	131990000	164970000	156670000	0	151880000	0	111220000	170900000	165100000	0	145990000
Rv1263	57441000	14439000	38090000	107480000	0	74888000	418940000	489530000	49535000	0	0	0	0	0	0	78938000	92881000	104280000	0	0
Rv1264	6644800000	6648000000	6797100000	6942800000	6302300000	8631500000	4409700000	2612500000	5514500000	5627800000	5279100000	5629200000	5593800000	0	7544800000	4720100000	0	0	0	0
Rv1265	35425000	30162000	0	48617000	154090000	147570000	380480000	393390000	30303000	3870300	0	0	0	0	104430000	74486000	111990000	124710000	0	0
Rv1266c	246630000	287990000	183270000	146140000	94435000	172450000	732810000	541440000	222970000	105320000	93074000	129510000	83398000	96243000	82179000	96857000	129240000	132380000	104580000	116570000
Rv1267c	592020000	527730000	264650000	312310000	140240000	428440000	569910000	538930000	349110000	578890000	173430000	138660000	127510000	145050000	107670000	125350000	109870000	150250000	149040000	201080000
Rv1269c	0	0	0	0	0	0	272950000	377360000	0	0	0	0	0	0	0	0	159750000	175490000	0	0
Rv1270c	1576100000	921160000	568470000	942390000	183470000	549020000	1309600000	1023000000	1048900000	1038200000	560350000	506540000	368150000	415920000	298440000	278900000	520500000	675440000	517470000	609910000
Rv1272c	0	0	234830000	268540000	0	0	0	0	0	0	0	0	0	0	0	0	0	0	0	0
Rv1274	794960000	843350000	414130000	546710000	369930000	582100000	648290000	210080000	346740000	202960000	523350000	585120000	366620000	423760000	514710000	469530000	0	0	327640000	238320000
Rv1275	869320000	1608900000	641250000	764800000	754200000	861360000	759680000	384800000	758570000	612330000	410520000	517500000	373030000	432590000	500160000	427230000	185060000	216560000	331780000	390490000
Rv1276c	44813000	141310000	140310000	173320000	31939000	116070000	332560000	549320000	140440000	156470000	0	92677000	88930000	104430000	0	69354000	117220000	173240000	95083000	119080000
Rv1277	0	0	370380000	102920000	0	44832000	0	0	0	199670000	0	0	155710000	121700000	0	88365000	0	0	0	151570000
Rv1278	138820000	70457000	181030000	156600000	68018000	81094000	42979000	86734000	66167000	0	0	0	0	0	0	0	0	0	0	0
Rv1279	240480000	264520000	883760000	1055200000	0	26641000	531500000	435130000	818470000	538390000	87129000	81380000	241500000	346690000	0	23400000	107530000	105530000	192500000	194310000
Rv1280c	208190000	76608000	26448000	0	17412000	0	39057000	73177000	15417000	80135000	0	0	0	0	0	0	0	0	0	0
Rv1281c	91036000	43567000	107960000	83247000	58158000	824190000	148470000	173150000	64711000	35106000	178220000	0	214010000	203220000	202080000	211560000	147720000	154770000	158850000	0
Rv1283c	158960000	107170000	45502000	67982000	34151000	0	142610000	79110000	71558000	0	0	0	0	0	0	0	0	0	0	0
Rv1284	2270500000	2219900000	1679400000	1536900000	889050000	800790000	3113600000	2184700000	2658300000	2552500000	814600000	841600000	800910000	709890000	491980000	455490000	1265400000	1174100000	1069500000	1109400000
Rv1285	157940000	49151000	87368000	96577000	83140000	131190000	193700000	221560000	37467000	68999000	79477000	0	75749000	0	78045000	98090000	87255000	87489000	0	84126000
Rv1286	60019000	293580000	25605000	133870000	26317000	109640000	283560000	162930000	99133000	176090000	0	98658000	0	0	0	76978000	68856000	92801000	79470000	94203000
Rv1287	149000000	199730000	92208000	107230000	21828000	0	71315000	136590000	74445000	67090000	125620000	124090000	94438000	106070000	0	0	0	115860000	0	0
Rv1288	77900000	211310000	42548000	68884000	36985000	68986000	209740000	383090000	66629000	132790000	68477000	96644000	72234000	73924000	60562000	47537000	85075000	87908000	73143000	76864000
Rv1289	0	0	0	0	0	0	31754000	40332000	0	0	0	0	0	0	0	0	0	0	0	0
Rv1290c	82404000	142580000	52146000	77973000	0	54294000	135500000	76929000	148770000	142620000	56920000	76412000	0	0	0	40963000	48083000	0	91416000	93760000
Rv1292	1794800000	1546200000	670330000	728710000	442170000	745650000	1596500000	1715400000	914650000	1017300000	296950000	303710000	233190000	244860000	199690000	225250000	305210000	319920000	271000000	277770000
Rv1293	279710000	436720000	77048000	131640000	21098000	22624000	1040200000	780040000	258640000	166600000	111110000	107780000	72221000	54586000	0	0	225870000	190170000	71615000	76016000
Rv1294	4460200000	2736300000	2547300000	3045100000	2691000000	4644700000	2996600000	2576600000	1893000000	1278200000	865150000	744260000	740910000	837580000	1046000000	1164700000	548200000	339940000	508190000	567890000
Rv1295	1507900000	1310800000	456300000	479950000	407440000	780390000	1657900000	1719200000	670400000	969940000	387510000	393230000	201630000	234130000	235460000	235230000	379480000	430810000	311840000	333760000
Rv1296	544950000	225780000	102680000	0	231140000	538740000	623020000	503980000	171240000	269540000	171210000	181630000	175240000	0	253000000	250830000	251160000	216700000	149880000	149000000
Rv1297	5851400000	3899200000	5473400000	6212300000	4784100000	7584200000	8918400000	8649000000	3081000000	3587500000	733270000	656110000	948530000	1017800000	1121700000	1173000000	1094400000	1175300000	546540000	725150000
Rv1298	42949000	0	0	230750000	0	106960000	0	0	0	0	0	0	0	0	0	0	0	0	0	0
Rv1299	218990000	275630000	143930000	80545000	0	71781000	67350000	59569000	266850000	223110000	174870000	189070000	135450000	0	0	76718000	0	0	202800000	192610000
Rv1301	199130000	136530000	262510000	0	106460000	249410000	594550000	1205800000	214290000	176510000	131670000	0	224890000	0	119810000	164690000	222580000	452670000	180220000	0
Rv1302	0	15139000	0	0	0	0	0	22597000	0	0	0	0	0	0	0	0	0	0	0	0
Rv1304	1225800000	902210000	623200000	273800000	926660000	1467400000	157280000	422800000	1449100000	1170900000	1263300000	807200000	382200000	526830000	638400000	829170000	0	546150000	741270000	812200000
Rv1306	4908800000	4425100000	2341300000	2741000000	1455400000	2289100000	2657100000	3260600000	2914900000	2098100000	1931700000	1923800000	1198500000	1345700000	1581200000	1119500000	1295300000	1443000000	1599200000	1819400000
Rv1307	12006000000	11697000000	6441000000	7436400000	5023200000	7314900000	5462100000	7747800000	7714400000	7473000000	2743400000	3051500000	1939300000	2028900000	2037200000	2032300000	1172700000	1476400000	2433400000	2131300000
Rv1308	38668000000	37696000000	18281000000	21580000000	16484000000	22433000000	29473000000	26330000000	25754000000	25998000000	4694000000	4980600000	3339300000	3409300000	3395400000	3270000000	3423900000	2744600000	4047400000	4339100000
Rv1309	3970100000	3981000000	2949600000	2807900000	1500600000	3225100000	6817700000	5708200000	3109200000	2765300000	694220000	644860000	722160000	798340000	669730000	558870000	459170000	481890000	698060000	677510000
Rv1310	65176000000	64745000000	34501000000	34582000000	26952000000	33872000000	33104000000	29762000000	45441000000	40212000000	7308200000	8108500000	5574600000	5025300000	5557600000	5090900000	3600000000	4162600000	6882000000	7622700000
Rv1311	2288800000	2041800000	603330000	556630000	416930000	615540000	1262800000	1403900000	1507700000	888570000	1169500000	1368300000	0	0	0	0	374230000	1387700000	1037300000	858920000
Rv1314c	415400000	217580000	311500000	375260000	160340000	88584000	360800000	339420000	473930000	473020000	152510000	144190000	172480000	150760000	123130000	95070000	81206000	95845000	209830000	236460000
Rv1315	221090000	191350000	122250000	144880000	71802000	261770000	945720000	735350000	36896000	139880000	81015000	77722000	76765000	65312000	59414000	91484000	252510000	197770000	0	82672000
Rv1316c	0	736550000	294440000	1277000000	0	20883000	151220000	116860000	258610000	71178000	0	0	163260000	0	0	0	72712000	0	193610000	0
Rv1317c	0	0	39529000	0	0	0	0	0	0	0	0	0	0	0	0	0	0	0	0	0
Rv1319c	0	0	0	0	0	0	37416000	24849000	0	0	0	0	0	0	0	0	0	0	0	0
Rv1320c	0	0	0	0	0	0	92002000	0	18281000	50344000	0	0	0	0	0	0	0	0	0	0
Rv1321	0	0	0	0	0	0	18857000	13531000	0	0	0	0	0	0	0	0	0	0	0	0
Rv1322A	132760000	0	0	0	51279000	68934000	0	256390000	71569000	0	0	0	0	0	0	0	0	0	0	0
Rv1323	724830000	1083400000	894530000	443750000	660010000	641470000	3553100000	3774700000	1102000000	812270000	562010000	615330000	464720000	609940000	499370000	455750000	569400000	969630000	662280000	780380000
Rv1324	3492100000	3426500000	1968100000	1815500000	1082400000	1448800000	1299800000	1381900000	2863100000	3286600000	481840000	522590000	353260000	366540000	278050000	272610000	289050000	414650000	542610000	597670000
Rv1325c	0	0	0	0	0	0	0	0	0	0	0	0	0	0	0	0	0	0	0	0
Rv1326c	82473000	86216000	0	0	0	9143700	130990000	329100000	53364000	53765000	55546000	49490000	0	0	0	0	54592000	81758000	45836000	47841000
Rv1327c	170500000	279160000	77142000	50375000	72305000	42092000	544550000	612230000	55414000	236670000	92799000	97728000	74433000	57469000	44462000	35251000	85716000	86610000	65218000	92312000
Rv1328	5607400000	6090100000	2375700000	2828500000	1155300000	1792400000	10162000000	7728800000	6137100000	6254800000	648070000	772750000	435650000	444400000	324040000	309180000	718740000	574340000	918960000	1104300000
Rv1329c	9460400	0	0	0	0	0	95914000	25636000	0	6783400	0	0	0	0	0	0	0	0	0	0
Rv1330c	0	0	0	0	0	0	90307000	0	0	0	0	0	0	0	0	0	0	0	0	0
Rv1331	0	0	0	0	0	0	114490000	152470000	0	0	0	0	0	0	0	0	63516000	63510000	0	0
Rv1332	255250000	690000000	0	41443000	29153000	0	256430000	205740000	214630000	376790000	145890000	0	0	0	0	0	169080000	43283000	236390000	127770000
Rv1333	37409000	0	0	0	0	15168000	304990000	232760000	117670000	227360000	0	0	0	0	0	0	136980000	114880000	96746000	111610000
Rv1334	147850000	53981000	120260000	0	37604000	0	694900000	419520000	277550000	450480000	142230000	0	122690000	0	0	0	214240000	163460000	150270000	236260000
Rv1335	367280000	354960000	230690000	254190000	87141000	132440000	612480000	655850000	666090000	623370000	207560000	216120000	178110000	172210000	120420000	83547000	193980000	265350000	503940000	452360000
Rv1336	78290000	107640000	32641000	78292000	52974000	0	263810000	216430000	99977000	31479000	0	101230000	0	0	0	0	141250000	174260000	0	0
Rv1338	659890000	85242000	45916000	67477000	68763000	160060000	456690000	486350000	127350000	210660000	108510000	0	0	116050000	149540000	164550000	203360000	253960000	152030000	218980000
Rv1339	221810000	235820000	0	88695000	53533000	95573000	596020000	375920000	197260000	183710000	160860000	128940000	0	131670000	0	75766000	176100000	177620000	135140000	169360000
Rv1340	906420000	525000000	319150000	446030000	179470000	355090000	765050000	733300000	385070000	648250000	225990000	212980000	177470000	191170000	168790000	127200000	211930000	246160000	224520000	236160000
Rv1341	163800000	185100000	110450000	95800000	90959000	126350000	101150000	110040000	107860000	144710000	0	0	0	0	0	51850000	82969000	94488000	0	91199000
Rv1342c	321860000	276130000	173730000	206680000	151870000	186300000	58445000	144640000	199820000	221010000	169150000	169670000	119890000	137890000	155780000	123420000	0	102950000	134310000	160330000
Rv1344	0	0	0	0	0	0	65775000	0	0	0	0	0	0	0	0	0	0	0	0	0
Rv1345	0	0	0	0	0	0	0	177290000	0	0	0	0	0	0	0	0	0	0	0	0
Rv1346	0	0	0	0	0	0	49927000	24336000	0	0	0	0	0	0	0	0	0	0	0	0
Rv1347c	0	0	0	0	0	0	93234000	106910000	0	0	0	0	0	0	0	0	67660000	72581000	0	0
Rv1350	0	29675000	0	0	0	0	0	0	0	0	0	0	0	0	0	0	0	0	0	0
Rv1352	0	32341000	0	0	0	0	33147000	29193000	53189000	33544000	0	0	0	0	0	0	0	0	0	0
Rv1353c	0	0	0	0	0	0	0	718640000	0	0	0	0	0	0	0	0	0	0	0	0
Rv1360	96026000	70955000	23107000	36895000	0	9918500	192610000	248650000	137290000	62962000	66454000	55046000	0	0	0	0	0	0	60060000	58128000
Rv1362c	204570000	193660000	49249000	88254000	0	32170000	116620000	150470000	227030000	265950000	109150000	146350000	0	0	0	0	69785000	67121000	156450000	189150000
Rv1363c	200170000	230830000	40386000	71329000	27333000	18374000	245610000	352510000	160480000	104530000	150610000	150760000	0	0	0	0	149400000	223820000	117280000	79688000
Rv1364c	0	0	0	0	0	0	26146000	0	0	0	0	0	0	0	0	0	0	0	0	0
Rv1366	90876000	135820000	0	0	0	0	34231000	61870000	103540000	22586000	0	0	0	0	0	0	0	0	0	0
Rv1367c	0	0	37889000	0	0	0	93995000	122990000	120110000	237110000	0	0	0	0	0	0	66282000	0	113260000	104170000
Rv1368	36982000	64031000	116800000	165890000	0	17108000	177050000	323920000	0	106050000	0	0	104950000	119360000	0	0	97016000	127440000	0	96975000
Rv1377c	0	181620000	0	0	0	59718000	456400000	318500000	490070000	225720000	0	266570000	0	0	0	122530000	175490000	246390000	345150000	227870000
Rv1379	710110000	961750000	549200000	431920000	367720000	701550000	676390000	111460000	271160000	449720000	355450000	304460000	255300000	243600000	321140000	303520000	245560000	0	198750000	238800000
Rv1380	119960000	186980000	32525000	110160000	26548000	121210000	367280000	581630000	172920000	118310000	90957000	70472000	0	65871000	0	70834000	110540000	168610000	80889000	118810000
Rv1381	206820000	254170000	134710000	170590000	50706000	109380000	368840000	305420000	146940000	38833000	103030000	118710000	81563000	96905000	81905000	59830000	102130000	75885000	103830000	49167000
Rv1382	59796000	0	0	0	0	16053000	17995000	25646000	0	23973000	0	0	0	0	0	0	0	0	0	0
Rv1383	209990000	163650000	26757000	0	14224000	52368000	377810000	290680000	141080000	93824000	92305000	107450000	0	0	0	97294000	148180000	128990000	125380000	120740000
Rv1384	198340000	410900000	203740000	145350000	50168000	237390000	1487500000	1268300000	271800000	387090000	57370000	100470000	72543000	82200000	50126000	67978000	233540000	227270000	92304000	133210000
Rv1387	28072000	22635000	0	38470000	27252000	34264000	76205000	88177000	24436000	26693000	0	0	0	0	0	0	53649000	63050000	0	0
Rv1388	10814000000	9889000000	3463000000	5563500000	6250300000	9003900000	18736000000	19222000000	6389600000	7182200000	3976400000	3913000000	2031800000	2498600000	4528100000	4712300000	6129900000	5641800000	4090700000	4796800000
Rv1389	0	41217000	0	0	0	0	0	35817000	0	0	0	0	0	0	0	0	0	0	0	0
Rv1390	542770000	374400000	250300000	366300000	295170000	676620000	922830000	894960000	372690000	838430000	205600000	189620000	160260000	218770000	240910000	333200000	271360000	315160000	190480000	486520000
Rv1391	705160000	518810000	296870000	308920000	507550000	884580000	929730000	1007700000	283850000	319700000	161530000	172030000	121040000	125110000	186480000	204950000	228570000	234150000	113570000	123930000
Rv1392	10125000000	9324600000	7898800000	9749900000	6922000000	9072200000	12530000000	14201000000	6861500000	7697700000	1457800000	1638600000	1622400000	1744400000	1937800000	1840000000	1538300000	1665200000	1367000000	1714200000
Rv1393c	0	76283000	28047000	32728000	0	12513000	0	0	95376000	37569000	0	51550000	0	0	0	0	0	0	54761000	0
Rv1397c	289210000	235830000	209710000	277510000	145700000	226990000	1002400000	331670000	311260000	209180000	232030000	189560000	205850000	257620000	203900000	240180000	337770000	154120000	299490000	206820000
Rv1398c	306300000	467190000	310420000	60058000	152620000	196900000	1005400000	606410000	410620000	318260000	242720000	235730000	198950000	0	163270000	155150000	378800000	224100000	376100000	268030000
Rv1399c	92898000	43741000	29952000	67219000	24024000	62927000	197220000	214950000	49967000	47227000	62734000	0	0	53668000	0	53075000	72414000	85843000	0	0
Rv1400c	361890000	389580000	110120000	231620000	247870000	426650000	756600000	680060000	294420000	361560000	175560000	190890000	109180000	141710000	164550000	161380000	154200000	188090000	203380000	210930000
Rv1404	1511100000	572650000	882170000	815420000	554830000	814940000	2693800000	2121900000	1065200000	1308600000	730750000	686150000	577340000	582000000	453260000	468320000	921750000	802180000	1061900000	820730000
Rv1405c	0	0	0	0	0	0	0	0	0	0	0	0	0	0	0	0	0	0	0	0
Rv1406	175600000	146360000	694290000	781540000	63450000	205490000	271950000	184900000	495900000	567070000	95412000	88774000	276320000	322810000	62979000	99273000	80427000	97240000	226500000	217960000
Rv1407	0	0	75135000	78496000	0	9546900	44242000	29946000	0	13787000	0	0	48587000	39171000	0	0	0	0	0	0
Rv1409	1117800000	984820000	689650000	721420000	545630000	1044400000	1108000000	1236500000	1326600000	974410000	312020000	296540000	244700000	269040000	312610000	333740000	182630000	207300000	373820000	436970000
Rv1410c	519770000	866910000	547730000	327030000	137440000	497180000	108890000	97441000	256660000	142180000	347880000	500940000	400700000	261160000	412750000	326520000	137200000	175010000	213390000	0
Rv1411c	2094600000	1943900000	989140000	1055100000	774120000	1216900000	3915900000	2483300000	1040600000	1148100000	1057500000	1115000000	726700000	750130000	879310000	1064100000	1462700000	1122000000	738830000	797300000
Rv1412	157390000	255870000	355150000	390070000	235190000	425500000	511680000	738510000	226980000	161110000	141730000	151720000	171060000	182270000	168220000	182380000	147530000	215180000	104630000	96573000
Rv1415	62397000	85580000	171150000	256330000	134390000	269700000	1418800000	1046800000	287410000	228800000	0	100380000	66356000	98793000	80211000	97061000	221400000	237040000	80873000	108030000
Rv1416	729690000	568590000	303240000	430900000	170560000	204100000	645110000	625270000	551120000	678060000	227960000	212860000	155830000	146280000	116160000	93466000	136720000	174860000	294180000	256040000
Rv1417	0	0	0	0	0	0	0	0	0	196160000	0	0	0	0	0	0	0	0	0	0
Rv1418	39140000	43111000	0	0	0	72739000	50087000	0	43457000	35514000	0	0	0	0	0	0	0	0	0	0
Rv1419	50684000	70577000	0	0	0	0	0	39789000	47588000	50441000	0	0	0	0	0	0	0	0	0	0
Rv1420	0	0	0	0	0	0	80611000	122090000	0	0	0	0	0	0	0	0	0	0	0	0
Rv1421	83491000	125760000	60575000	70126000	0	200510000	259870000	373120000	66148000	7115800	0	0	0	0	0	0	105340000	100560000	0	0
Rv1422	272810000	138160000	132330000	139290000	48433000	188890000	367640000	438980000	62704000	141600000	120470000	85254000	84975000	114910000	78062000	106770000	114480000	88454000	68802000	100640000
Rv1423	453230000	415090000	769340000	673470000	207330000	679260000	1220200000	1573300000	410710000	403690000	140130000	153170000	227000000	249940000	161400000	198730000	247270000	314040000	171690000	207100000
Rv1424c	0	0	0	0	0	0	26999000	39595000	0	0	0	0	0	0	0	0	0	0	0	0
Rv1426c	0	0	0	0	0	0	114650000	121550000	0	0	0	0	0	0	0	0	56504000	61591000	0	0
Rv1427c	40280000	40468000	31617000	0	0	22605000	198580000	191360000	94690000	88750000	0	0	0	0	0	0	101980000	143290000	0	0
Rv1428c	46628000	31426000	78590000	52698000	35562000	184440000	241610000	217050000	55336000	56289000	0	0	0	0	0	89633000	125820000	101870000	0	0
Rv1429	0	48108000	41146000	13991000	0	45393000	148150000	207010000	35374000	57408000	0	0	0	0	0	0	56142000	91644000	0	0
Rv1436	4237600000	4086700000	4192100000	4541800000	3753600000	6072600000	12430000000	11332000000	2781100000	3192700000	1196500000	1368000000	1675400000	1632500000	2045500000	2108400000	2158100000	2504000000	1056400000	1449800000
Rv1437	1693100000	1378100000	1303200000	1272000000	1065100000	1835400000	4219200000	3763700000	1425100000	1652100000	339410000	351020000	341720000	348310000	367870000	398170000	402410000	373800000	329670000	396080000
Rv1438	1292800000	1119700000	645620000	639210000	397690000	555620000	1860200000	2307100000	820410000	907430000	241170000	247870000	230780000	214670000	207310000	183330000	392620000	458490000	248500000	284450000
Rv1442	5758400000	10799000	6585000	6021700000	157690000	11148000	0	6309600000	6087300000	1845900	6874300000	0	0	0	0	3140700000	0	0	5637000000	0
Rv1443c	220560000	86041000	235630000	220010000	101290000	122590000	266610000	169730000	146020000	88620000	107550000	0	148840000	161020000	158610000	103840000	81084000	87902000	103090000	100110000
Rv1444c	104220000	123110000	181190000	186580000	96068000	79080000	491050000	263430000	126750000	107560000	88598000	123470000	0	156180000	96455000	0	162160000	170970000	139760000	127920000
Rv1445c	152910000	231850000	137610000	96653000	98596000	235090000	267760000	454030000	130460000	98339000	98732000	76763000	86027000	81543000	96726000	83309000	57776000	87991000	68049000	72727000
Rv1446c	0	25220000	0	41210000	24548000	0	222020000	0	0	0	0	0	0	0	0	0	0	0	0	0
Rv1447c	0	0	28127000	0	0	128900000	559230000	531860000	21364000	0	0	0	0	0	0	75541000	110780000	115350000	0	0
Rv1448c	1762900000	2106400000	2806500000	2036300000	1244200000	1925000000	4101800000	5869900000	1422900000	806990000	349130000	383880000	482900000	506510000	404880000	369760000	715190000	948170000	328420000	316190000
Rv1449c	4770300000	4308300000	2062400000	1658200000	1103100000	1771100000	7170700000	6060600000	3029700000	3105500000	838570000	920380000	538740000	530020000	498460000	468230000	1000100000	977290000	739810000	834500000
Rv1454c	966270000	1116500000	600670000	606970000	513920000	892560000	1803100000	1518000000	828380000	957060000	355500000	410790000	400670000	309020000	417120000	389520000	360160000	334990000	417430000	483620000
Rv1455	46136000	75850000	48816000	48776000	0	101280000	158480000	24179000	0	72589000	0	0	54809000	0	0	0	0	0	0	55231000
Rv1456c	238840000	204120000	0	0	93426000	0	71831000	85852000	154700000	153370000	0	0	0	0	0	0	39504000	51671000	0	0
Rv1458c	192890000	119640000	129040000	59849000	53821000	70004000	55405000	176980000	101480000	109590000	86959000	96803000	112150000	0	84806000	96328000	0	0	86940000	97155000
Rv1461	119010000	135570000	166030000	229140000	145350000	428830000	342420000	497730000	76616000	70013000	62739000	62091000	74398000	83358000	91344000	156640000	53277000	94618000	84125000	46072000
Rv1462	379660000	420850000	532900000	341110000	884900000	1298300000	220240000	228980000	322380000	358920000	175320000	222530000	224300000	210470000	345510000	447000000	77509000	103570000	227030000	251230000
Rv1463	1769900000	1632100000	1312700000	1347200000	1037800000	2158200000	1466900000	2442800000	1769300000	944810000	592700000	499730000	428460000	474520000	617780000	638740000	517710000	766780000	515460000	618360000
Rv1464	854460000	799340000	669090000	525070000	278760000	701640000	430760000	437800000	1002700000	841610000	172970000	167920000	156060000	172850000	169700000	158080000	61729000	78328000	168180000	185430000
Rv1465	0	0	0	0	0	0	0	0	0	0	0	0	0	0	0	0	0	0	0	0
Rv1466	301630000	244410000	244550000	221410000	175870000	257960000	259370000	263070000	354730000	338730000	0	0	0	0	0	0	0	0	0	0
Rv1467c	1444400000	1370600000	776320000	762750000	443110000	619200000	1452500000	1663500000	1060600000	1206500000	314940000	331510000	290220000	263810000	212430000	192730000	217240000	244300000	310490000	323920000
Rv1470	144480000	104520000	105010000	145300000	110860000	50511000	21706000	0	93518000	86521000	0	0	0	0	0	0	0	0	0	0
Rv1471	54190000	166760000	96551000	86814000	0	56528000	306550000	127250000	52515000	18412000	0	96538000	119140000	0	0	76327000	0	0	0	0
Rv1472	0	0	0	0	0	43651000	0	158810000	0	0	0	0	0	0	0	0	0	0	0	0
Rv1473	0	0	0	0	0	11431000	91099000	203220000	0	0	0	0	0	0	0	0	47122000	59587000	0	0
Rv1475c	11057000000	11022000000	4346400000	5487700000	2966000000	4111500000	13207000000	12678000000	9000900000	9157200000	1272300000	1256700000	777280000	879750000	746470000	594560000	1006700000	1145900000	1321400000	1385000000
Rv1476	156960000	93441000	25825000	72717000	22842000	107020000	565680000	306960000	39408000	88551000	97702000	128800000	0	110610000	0	164260000	221330000	161470000	0	65928000
Rv1479	13326000000	10646000000	10365000000	11737000000	9949900000	15087000000	13076000000	11428000000	7482200000	8395200000	1837400000	1701600000	2000600000	2212100000	2527600000	2537600000	1071000000	1099800000	1279700000	1551000000
Rv1480	195110000	234830000	366830000	436180000	253940000	469820000	744430000	1007000000	61443000	42997000	88027000	79148000	158980000	176590000	141190000	163570000	134690000	181760000	36718000	22542000
Rv1481	358380000	129760000	438810000	226290000	93597000	300030000	470810000	236230000	0	0	0	0	183710000	163790000	187460000	162210000	0	0	0	0
Rv1483	1948200000	621170000	636290000	1150300000	900350000	1546800000	1580400000	1653500000	797820000	1104200000	698520000	659280000	489580000	511070000	604610000	752420000	691110000	702690000	554200000	688970000
Rv1484	2488600000	2521600000	1410700000	1577300000	1383100000	2103300000	3847500000	3070900000	1931200000	1245300000	1151500000	1251800000	840460000	775420000	1174200000	1070000000	822350000	730040000	1082500000	869360000
Rv1485	0	0	36902000	38130000	0	0	28128000	29846000	0	0	0	0	0	0	0	0	0	0	0	0
Rv1486c	44399000	41215000	14658000	0	0	56430000	190150000	195160000	19445000	0	0	0	0	0	0	93331000	63082000	67293000	0	0
Rv1487	77125000	79520000	0	0	0	0	0	0	0	49093000	0	0	0	0	0	0	0	0	0	0
Rv1488	8416000000	6624600000	4672100000	4493000000	3414500000	4932000000	6446500000	7030900000	5088300000	4165800000	1222100000	1431400000	1001500000	1190200000	1135900000	1182000000	670850000	923070000	963540000	1114500000
Rv1489	418590000	479810000	303380000	241710000	203580000	291140000	380060000	404720000	283610000	339420000	274440000	320850000	255670000	212950000	225530000	218900000	236540000	357520000	257620000	354170000
Rv1492	47233000	46266000	0	0	17178000	74369000	569020000	342110000	104700000	154830000	70397000	76784000	0	0	38859000	58382000	123080000	67217000	95763000	107600000
Rv1493	0	0	0	0	0	0	55305000	225790000	0	44074000	0	0	0	0	0	0	0	0	0	0
Rv1496	724850000	660480000	0	0	1108900000	722610000	334590000	457950000	344000000	313850000	665100000	647000000	0	0	837810000	800000000	613530000	733480000	386240000	556690000
Rv1497	0	0	32731000	0	46609000	14554000	0	0	0	0	0	0	0	0	0	0	0	0	0	0
Rv1498A	182220000	121280000	335690000	211220000	141060000	552000000	1077700000	1101300000	47514000	110040000	103590000	142720000	251500000	341180000	338630000	423030000	400880000	288110000	0	160660000
Rv1498c	239700000	293280000	116850000	43104000	52813000	166990000	923550000	442980000	318600000	322150000	114860000	132690000	114500000	0	84849000	132620000	263260000	193900000	163190000	166390000
Rv1501	0	0	0	0	0	34938000	88325000	151280000	0	48577000	0	0	0	0	0	0	50782000	54968000	0	0
Rv1505c	0	0	0	0	9133100	15558000	0	93620000	0	40898000	0	0	0	0	0	0	0	0	0	0
Rv1507c	130220000	148640000	30782000	0	0	0	230380000	119540000	164520000	154780000	83898000	75158000	0	0	0	0	95282000	0	99311000	93005000
Rv1508c	116450000	78037000	80437000	151500000	57483000	213410000	235660000	350280000	67833000	69990000	174570000	0	143060000	164970000	0	161720000	128860000	167710000	0	0
Rv1511	1919400000	1646400000	1196300000	635240000	597430000	1255200000	3265500000	1869200000	1362000000	1299100000	361470000	345190000	302560000	240790000	254400000	260970000	449020000	337130000	296270000	325880000
Rv1512	513320000	328300000	317650000	241100000	232380000	265830000	656530000	561260000	308520000	297230000	138880000	106780000	116660000	124000000	135680000	97714000	131650000	167640000	112890000	130140000
Rv1513	23421000	98381000	96963000	128980000	114800000	124450000	280070000	322960000	0	24234000	0	78865000	81568000	103200000	105690000	83325000	78298000	107230000	0	0
Rv1514c	0	0	0	0	0	15413000	27142000	31848000	0	0	0	0	0	0	0	0	0	0	0	0
Rv1515c	0	0	0	0	0	0	78978000	0	0	0	0	0	0	0	0	0	0	0	0	0
Rv1516c	0	0	86210000	95174000	0	24549000	103480000	213840000	0	0	0	0	0	0	0	0	0	0	0	0
Rv1521	918340000	793480000	609280000	551370000	230410000	663330000	2329300000	1625600000	877750000	1126300000	152220000	166540000	172870000	153380000	138590000	160700000	318630000	303180000	226870000	310830000
Rv1523	0	0	69033000	0	48515000	157340000	210010000	717840000	0	24416000	0	0	63987000	0	63804000	89368000	91802000	182580000	0	0
Rv1524	65166000	0	0	0	0	41509000	210290000	229910000	0	29529000	0	0	0	0	0	0	171660000	158890000	0	0
Rv1527c	78467000	172700000	69147000	65208000	156410000	95032000	697500000	534820000	59696000	73606000	0	0	30326000	54735000	0	21859000	123680000	80490000	0	0
Rv1529	0	18068000	44004000	0	7860100	13083000	89942000	149200000	0	39612000	0	0	0	0	0	0	0	0	0	0
Rv1531	87109000	103520000	48991000	56426000	17173000	0	193420000	177600000	97259000	68856000	0	0	0	0	0	0	128180000	94476000	112600000	0
Rv1532c	0	0	0	0	13850000	51946000	50856000	66742000	0	0	0	0	0	0	0	53331000	35142000	46078000	0	0
Rv1533	265960000	287980000	105920000	44333000	97321000	249020000	349760000	263540000	114170000	243150000	163810000	95392000	78941000	0	70468000	72220000	65065000	86524000	101550000	75970000
Rv1534	0	0	0	0	0	0	25418000	59831000	0	0	0	0	0	0	0	0	0	0	0	0
Rv1536	1778000000	1603400000	225400000	123580000	16304000	86817000	1175700000	1003000000	1287900000	1122700000	429070000	401270000	56139000	37919000	0	25357000	185930000	160580000	391430000	391280000
Rv1538c	85091000	78133000	96170000	157340000	0	42611000	170010000	89020000	103380000	93884000	65658000	0	87237000	105210000	0	0	67961000	0	90954000	93566000
Rv1540	45997000	45945000	0	0	16860000	179400000	334240000	360050000	51137000	96489000	0	0	0	0	0	69236000	83867000	98493000	0	91308000
Rv1543	1683300000	1284200000	1070200000	1169700000	695320000	1788000000	4180900000	4644100000	1882500000	1309500000	381840000	310710000	338400000	358950000	345270000	410710000	805370000	699950000	482100000	459750000
Rv1544	2868200000	1724900000	751700000	1285800000	565040000	1062300000	1558200000	3174200000	1773700000	2007500000	745120000	712150000	500790000	559730000	471930000	518000000	404660000	839420000	698610000	1014900000
Rv1546	192360000	175300000	212390000	273450000	136600000	73081000	0	166590000	140160000	152090000	132880000	141050000	138320000	162460000	176840000	0	0	98186000	128120000	145280000
Rv1547	64100000	139070000	178840000	136460000	35217000	100390000	157660000	135020000	130180000	185830000	0	81655000	87641000	0	0	0	51738000	69434000	60098000	62932000
Rv1556	259440000	260930000	137430000	138160000	118470000	123400000	299620000	256150000	118050000	137140000	110420000	145780000	128080000	109470000	139200000	95275000	127300000	166600000	123120000	99461000
Rv1558	1677400000	1168900000	360790000	1115400000	400740000	439440000	1312900000	1607500000	1157400000	749430000	402530000	348890000	204730000	294290000	221950000	224150000	318180000	345310000	305660000	328980000
Rv1559	671460000	599910000	327210000	413490000	202360000	452990000	778940000	778990000	555130000	415660000	196960000	185800000	137350000	182510000	156700000	135780000	358760000	288280000	187530000	218580000
Rv1560	199100000	152520000	0	76945000	0	0	0	0	87049000	55739000	146700000	114180000	0	0	0	0	0	0	0	0
Rv1562c	0	0	0	51778000	0	0	0	0	0	0	0	0	0	0	0	0	0	0	0	0
Rv1563c	28372000	0	0	0	0	28369000	0	656100000	0	0	0	0	0	0	0	0	0	0	0	0
Rv1564c	0	18020000	0	0	0	0	159180000	107170000	35999000	21282000	0	0	0	0	0	0	44925000	37423000	32924000	0
Rv1566c	0	0	0	0	0	0	0	36446000	0	0	0	0	0	0	0	0	0	0	0	0
Rv1568	0	0	0	0	0	0	10243000	24674000	0	0	0	0	0	0	0	0	0	0	0	0
Rv1569	0	0	0	0	0	0	62000000	42996000	0	68669000	0	0	0	0	0	0	0	0	0	0
Rv1570	81130000	107610000	0	68358000	14677000	45337000	35355000	66874000	41300000	50427000	0	96480000	0	64568000	0	0	0	0	0	0
Rv1571	0	0	0	0	0	0	77340000	80055000	0	0	0	0	0	0	0	0	0	0	0	0
Rv1576c	0	0	0	0	0	0	73052000	15217000	0	0	0	0	0	0	0	0	0	0	0	0
Rv1579c	0	0	16005000	0	0	0	0	55797000	0	0	0	0	0	0	0	0	0	0	0	0
Rv1580c	0	0	24902000	41245000	11613000	12426000	246050000	159220000	0	0	0	0	0	0	0	0	0	0	0	0
Rv1586c	0	0	75356000	0	0	77455000	51824000	193200000	0	0	0	0	0	0	0	0	0	0	0	0
Rv1589	547220000	398640000	97451000	47369000	81890000	368910000	659820000	430620000	382060000	188740000	153830000	121130000	112450000	61185000	0	125580000	162620000	141590000	151880000	94916000
Rv1590	0	67295000	0	0	0	0	50568000	775620000	69111000	0	0	0	0	0	0	0	0	0	0	0
Rv1591	151830000	96442000	0	0	38312000	0	77811000	63401000	51833000	40380000	0	0	0	0	0	0	0	0	0	0
Rv1592c	0	0	0	0	25571000	171050000	0	29947000	0	0	0	0	0	0	0	0	0	0	0	0
Rv1593c	225820000	124760000	183700000	412230000	111340000	336550000	875620000	647650000	62887000	34005000	86263000	77136000	88477000	212630000	146060000	182700000	297030000	163500000	48187000	0
Rv1594	55972000	187860000	109370000	99816000	79173000	493320000	1609900000	2243200000	48126000	102380000	0	88379000	102370000	87203000	0	183480000	306060000	784580000	0	69401000
Rv1595	0	0	0	0	0	22615000	146330000	244680000	0	0	0	0	0	0	0	0	79088000	64026000	0	0
Rv1596	530580000	576110000	416890000	493410000	270800000	554710000	1400500000	2630100000	192880000	335400000	181010000	151900000	168460000	191720000	191530000	187170000	334850000	300550000	101040000	141300000
Rv1597	0	15973000	0	0	0	0	0	0	0	111770000	0	0	0	0	0	0	0	0	0	0
Rv1598c	86154000	102340000	116790000	339310000	135760000	243400000	553180000	517460000	178670000	91805000	63398000	59482000	100560000	155710000	92144000	97732000	170780000	133340000	87896000	92299000
Rv1599	290030000	283820000	65279000	60373000	73818000	161490000	1073500000	1043100000	194730000	370780000	120740000	132030000	0	0	132290000	112220000	340080000	223780000	151220000	173900000
Rv1600	467490000	352670000	127680000	141650000	102480000	194000000	990190000	1019600000	510000000	594530000	95489000	93344000	63420000	80739000	77254000	108620000	227500000	182680000	152770000	166380000
Rv1601	158340000	294280000	140320000	158820000	55488000	90303000	606540000	200720000	370680000	243350000	99326000	132180000	88304000	95687000	110580000	81553000	242560000	115150000	225880000	151700000
Rv1602	0	0	0	0	0	0	48164000	0	0	0	0	0	0	0	0	0	0	0	0	0
Rv1603	416400000	418250000	283780000	338170000	282050000	380970000	591170000	877400000	582740000	790540000	195860000	212840000	162650000	148700000	178070000	154650000	131900000	273050000	231200000	319850000
Rv1605	99512000	104810000	60632000	0	42451000	133360000	382180000	302280000	201690000	247670000	73200000	80479000	0	0	65273000	90501000	93276000	86366000	110370000	123820000
Rv1606	55754000	94673000	31268000	48178000	18795000	35476000	74644000	1723700	128900000	46939000	49731000	53123000	0	67395000	0	37487000	24857000	0	155580000	42882000
Rv1607	0	0	0	0	17600000	23010000	157150000	148770000	0	0	0	0	0	0	0	0	82732000	97511000	0	0
Rv1608c	588250000	600150000	473820000	322980000	348360000	445840000	725370000	421040000	287760000	532790000	275010000	281700000	202350000	199880000	295210000	243840000	112450000	71332000	179590000	243780000
Rv1609	327430000	424540000	108340000	366400000	186540000	159840000	1368200000	1457800000	192270000	493030000	105570000	97995000	61442000	133250000	87078000	75355000	336260000	355030000	92561000	134020000
Rv1610	0	0	0	0	0	0	50863000	38056000	0	0	0	0	0	0	0	0	0	0	0	0
Rv1611	4029500000	2767200000	1892900000	1942600000	1211000000	1899600000	3939600000	5874700000	1901400000	1943600000	881390000	767840000	632420000	647160000	676200000	707900000	884950000	1057800000	667760000	923890000
Rv1612	689820000	793690000	673530000	671700000	491150000	606940000	1833800000	1931100000	898470000	697550000	250960000	219960000	195140000	194400000	251070000	254870000	345220000	375160000	244660000	345330000
Rv1613	1088100000	1462500000	953310000	734250000	1003600000	1459500000	2412500000	1423200000	996180000	1303100000	455790000	541140000	383300000	403060000	497200000	534360000	705520000	684920000	496440000	597860000
Rv1614	598300000	751630000	189350000	360430000	219870000	570720000	440700000	459850000	423950000	382780000	181820000	231090000	146560000	216070000	180080000	247430000	170640000	126300000	164810000	216800000
Rv1615	25364000	26095000	23549000	0	0	23853000	242610000	242230000	0	24899000	0	0	0	0	0	0	216350000	202850000	0	0
Rv1617	2745000000	2701100000	2270300000	1501200000	1546700000	2688200000	4989700000	2832000000	1901000000	1428500000	687480000	795780000	623530000	610010000	638860000	664350000	658890000	639720000	629770000	643280000
Rv1620c	0	0	0	0	0	0	156040000	56138000	0	0	0	0	0	0	0	0	0	0	0	0
Rv1621c	0	0	0	0	0	0	224930000	170970000	20001000	9698500	0	0	0	0	0	0	0	0	0	0
Rv1622c	204690000	124520000	0	28626000	0	0	118950000	91548000	162390000	177960000	191800000	0	0	0	0	0	0	0	170510000	227360000
Rv1623c	978870000	920520000	80449000	90665000	36825000	49125000	770780000	542520000	847120000	812700000	579140000	527320000	0	0	0	0	402930000	389680000	558410000	565320000
Rv1625c	18414000	25333000	0	0	0	0	502900000	33587000	164980000	0	0	0	0	0	0	0	0	0	0	0
Rv1626	1632100000	2049400000	700170000	1083600000	610810000	543860000	3550200000	5023800000	1462200000	2178700000	536210000	624620000	372830000	413580000	364760000	273740000	446640000	610680000	612560000	837680000
Rv1627c	486990000	397850000	35653000	44991000	64772000	63643000	373460000	819950000	412820000	381510000	171030000	133610000	0	0	57425000	56135000	119690000	245810000	169480000	185230000
Rv1628c	81861000	88306000	29199000	0	27711000	0	246390000	351750000	114280000	169460000	0	68229000	0	0	0	0	90285000	115150000	100080000	136200000
Rv1629	1573100000	940040000	1196000000	1299000000	725430000	987110000	2003600000	1838800000	775490000	1153400000	176980000	172520000	207050000	228320000	171270000	146220000	208770000	159400000	163060000	206050000
Rv1630	11149000000	9287600000	7737000000	9109900000	7628200000	10591000000	19691000000	22208000000	8012600000	7286900000	1169600000	1148700000	1129100000	1219400000	1477900000	1383500000	1639700000	1792300000	1144000000	1376000000
Rv1631	62686000	145100000	70422000	101560000	125700000	155440000	615120000	566630000	289410000	241860000	0	70854000	62520000	83172000	86852000	75415000	159630000	148110000	99480000	115500000
Rv1632c	57979000	20341000	16238000	36003000	19681000	0	0	0	0	0	0	0	0	0	0	0	0	0	0	0
Rv1633	0	39685000	191860000	70466000	0	9880800	110220000	382770000	89622000	74363000	0	0	0	0	0	0	0	61741000	55762000	0
Rv1636	8658500000	7567500000	8798300000	10703000000	6022500000	7944800000	17149000000	15240000000	7246100000	8077200000	1820500000	1988100000	3108400000	2875200000	2269900000	2199800000	2974600000	2560400000	2174600000	2478700000
Rv1637c	1004600000	784280000	629700000	387620000	273470000	459310000	1695500000	672810000	1257800000	781670000	317190000	289880000	226750000	253720000	268140000	196870000	275530000	133650000	452650000	466050000
Rv1638	317240000	871210000	1965800000	2376800000	653020000	1028700000	1263400000	1007000000	1180700000	470300000	112780000	169310000	522030000	527100000	242190000	302000000	271570000	268730000	227020000	221140000
Rv1638A	1040300000	1143400000	73387000	52912000	0	0	2256500000	1584300000	1211800000	627160000	719240000	725190000	108070000	0	0	0	855620000	518830000	1041800000	817010000
Rv1640c	20576000	28546000	0	0	29832000	0	1041600000	242940000	18508000	0	0	0	0	0	0	0	525530000	360500000	0	0
Rv1641	576490000	761480000	776080000	960480000	777910000	1475600000	3942700000	2037300000	626050000	324820000	243500000	235530000	252940000	357410000	369990000	450470000	957900000	540780000	243980000	156160000
Rv1642	239960000	88554000	245010000	248510000	65917000	170030000	295160000	89027000	181150000	192210000	212880000	0	230320000	231200000	0	168230000	163000000	63176000	159420000	171690000
Rv1643	2047400000	1879900000	913580000	847390000	831430000	989280000	1879100000	2699300000	1938500000	1362400000	727360000	715270000	508630000	608590000	783160000	669100000	457950000	807500000	885360000	796820000
Rv1647	0	0	202160000	0	0	55849000	63282000	23721000	0	0	0	0	0	0	0	0	0	0	0	0
Rv1649	68073000	439270000	166720000	335520000	332730000	381070000	993210000	709240000	216720000	386950000	0	154100000	114510000	142370000	180890000	210940000	247910000	167400000	121820000	151620000
Rv1650	1521200000	1889100000	943660000	912430000	609130000	1228800000	1550000000	1900900000	1171000000	1711600000	322260000	300050000	272240000	310160000	259590000	273570000	391080000	361490000	295060000	361620000
Rv1652	392360000	686010000	301250000	756860000	95504000	257370000	549940000	384180000	566590000	324850000	185350000	197150000	200270000	231140000	142480000	144560000	189390000	195930000	228560000	222980000
Rv1653	95083000	119440000	54570000	0	0	0	96629000	372650000	116300000	253010000	77426000	108010000	0	0	0	0	0	114030000	66278000	0
Rv1654	217130000	111810000	156170000	328800000	172870000	184810000	472330000	499150000	155680000	146540000	91781000	74875000	110480000	116220000	93816000	102540000	138130000	183210000	101350000	96677000
Rv1655	235410000	287180000	222890000	255810000	62336000	163470000	542850000	209180000	421350000	181240000	161360000	159600000	172490000	153170000	118690000	168570000	160480000	163800000	186180000	171570000
Rv1656	42337000	34120000	47492000	23705000	46110000	70522000	373630000	98864000	58047000	57518000	0	0	65494000	0	73124000	74280000	58513000	63401000	87777000	79275000
Rv1657	0	0	0	0	0	0	66941000	41113000	0	0	0	0	0	0	0	0	0	0	0	0
Rv1658	823880000	746320000	838490000	1026500000	567610000	1388300000	865180000	1385000000	480610000	619020000	294560000	262980000	343280000	317060000	284580000	325430000	229270000	206810000	257760000	284140000
Rv1659	240860000	176770000	96224000	108460000	64884000	164990000	325910000	349840000	118370000	127630000	95424000	88301000	96555000	101600000	79051000	78935000	86865000	90963000	95889000	116320000
Rv1660	0	0	0	0	0	0	69570000	56076000	0	0	0	0	0	0	0	0	39436000	35088000	0	0
Rv1665	39478000	37402000	28436000	30110000	0	24587000	191100000	201680000	0	25061000	0	0	0	0	0	0	45260000	50062000	0	0
Rv1676	477390000	744590000	70427000	91448000	82417000	115790000	627820000	560130000	719150000	620200000	208570000	186590000	60001000	70854000	63226000	66547000	230460000	222090000	200410000	321360000
Rv1677	211820000	104520000	50917000	95811000	26706000	25891000	279940000	55987000	197910000	78863000	164950000	0	0	109890000	0	0	155790000	0	146690000	0
Rv1679	71370000	147560000	99944000	257200000	0	21913000	482880000	164040000	301160000	327360000	0	97966000	76971000	130770000	0	0	121590000	110480000	136910000	176150000
Rv1680	87125000	417160000	332900000	66107000	217540000	369210000	1389700000	156540000	100210000	496320000	228000000	282100000	0	0	0	0	0	0	334170000	312750000
Rv1682	0	0	0	0	0	0	0	0	45403000	0	0	0	0	0	0	0	0	0	0	0
Rv1683	2112400000	1522400000	1818300000	1942200000	889860000	2135900000	4191700000	4254200000	1087300000	1006300000	342130000	315810000	365060000	376780000	295090000	397090000	342650000	421020000	238150000	270780000
Rv1684	166190000	115280000	103600000	125920000	64951000	64630000	305530000	313620000	127360000	128080000	0	0	0	0	0	0	0	0	0	0
Rv1687c	19915000	49545000	28621000	53262000	53700000	43213000	56114000	25642000	0	0	0	35902000	0	41741000	45301000	37873000	0	0	0	0
Rv1688	64459000	0	0	0	0	19465000	85140000	45591000	0	61480000	0	0	0	0	0	0	55929000	0	0	60537000
Rv1689	772660000	921280000	428560000	327340000	314290000	647250000	245450000	396840000	675620000	780420000	311080000	307400000	203460000	192640000	228420000	258480000	155170000	248350000	246080000	280200000
Rv1691	0	44586000	0	0	27121000	0	107560000	76559000	0	52076000	0	0	0	0	0	0	0	0	0	0
Rv1692	103540000	142630000	117350000	0	18291000	110700000	559000000	91023000	61584000	129480000	83230000	66823000	70891000	0	0	60184000	0	0	64095000	91579000
Rv1693	188260000	139810000	20875000	38873000	0	85291000	75303000	264730000	99717000	0	96820000	101320000	0	0	0	66083000	49477000	83422000	95738000	0
Rv1695	112910000	99580000	75286000	0	21346000	0	512850000	187790000	54810000	0	0	0	0	0	0	0	149330000	144290000	0	0
Rv1696	0	25858000	100290000	37646000	0	23755000	85062000	155940000	0	32460000	0	0	0	0	0	0	0	0	0	0
Rv1697	256200000	205420000	236140000	144090000	275120000	561650000	272360000	404290000	188790000	219490000	97020000	77816000	107570000	85619000	147260000	162920000	82884000	116970000	90831000	99607000
Rv1698	972490000	737530000	176260000	70098000	53014000	115010000	377760000	491750000	523100000	469330000	188910000	187370000	75186000	0	63697000	44685000	104960000	111500000	150340000	197370000
Rv1699	875330000	814410000	211920000	326560000	155520000	251390000	1232700000	764470000	600040000	480400000	203870000	213310000	99918000	121100000	101550000	110910000	187600000	202050000	190790000	190320000
Rv1700	0	36994000	0	0	0	18369000	27958000	66685000	41112000	0	0	0	0	0	0	0	0	0	0	0
Rv1701	32317000	0	45435000	34497000	27034000	30457000	60755000	30148000	21934000	23068000	0	0	0	0	0	0	0	0	0	0
Rv1702c	39429000	61406000	0	0	0	0	31597000	0	271370000	517060000	0	41049000	0	0	0	0	0	0	97820000	232070000
Rv1703c	615260000	572460000	573720000	367760000	217610000	623330000	983280000	887980000	709070000	765710000	337750000	294560000	283000000	238390000	209540000	218590000	208660000	267560000	283380000	385860000
Rv1707	45828000	0	0	27205000	0	31601000	449050000	269470000	0	0	0	0	0	0	0	0	190680000	212700000	0	0
Rv1708	433200000	499760000	613500000	551820000	224230000	593880000	568530000	1062900000	368710000	400640000	110280000	107580000	199080000	171430000	173030000	187640000	168750000	211980000	136110000	172520000
Rv1710	0	0	0	0	0	145490000	0	0	0	0	0	0	0	0	0	0	0	0	0	0
Rv1711	98260000	37009000	41875000	142510000	123080000	208400000	252340000	235130000	39682000	0	74660000	0	0	95163000	89647000	108780000	88559000	66109000	0	0
Rv1712	81639000	45663000	0	47531000	17164000	86408000	86712000	108620000	64896000	43826000	0	0	0	0	0	0	0	0	0	0
Rv1713	0	38305000	64282000	0	24665000	113700000	189250000	157890000	55868000	57045000	0	0	67173000	0	0	57345000	0	0	62760000	37511000
Rv1719	401750000	274340000	106260000	90280000	155000000	419030000	280640000	158580000	228960000	171680000	193220000	0	0	155450000	172460000	236950000	91193000	152520000	193370000	157950000
Rv1721c	0	0	0	0	0	14811000	141960000	164140000	0	0	0	0	0	0	0	0	59739000	78602000	0	0
Rv1722	59710000	47995000	52114000	0	0	31024000	710910000	538210000	106450000	127900000	0	0	0	0	0	0	233970000	212120000	219530000	205280000
Rv1729c	0	0	0	20834000	0	0	0	20983000	0	0	0	0	0	0	0	0	0	0	0	0
Rv1730c	0	0	0	0	0	0	82408000	98287000	0	0	0	0	0	0	0	0	64687000	79478000	0	0
Rv1731	1317100000	1456700000	1115000000	1088000000	541380000	734320000	2187100000	2004800000	799110000	684940000	331990000	330170000	325140000	286080000	223880000	204800000	381330000	441120000	245940000	310160000
Rv1732c	1325500000	1220300000	569480000	953760000	188100000	204130000	495790000	387760000	1303100000	1916000000	542350000	593160000	361460000	459980000	218790000	140640000	225820000	177680000	784930000	921550000
Rv1736c	0	0	0	0	0	0	19820000	0	0	0	0	0	0	0	0	0	0	0	0	0
Rv1738	0	0	0	0	0	0	10278000000	8928200000	0	0	0	0	0	0	0	0	3402600000	2945300000	0	0
Rv1742	0	0	0	0	0	0	120810000	58899000	0	0	0	0	0	0	0	0	0	0	0	0
Rv1743	191450000	134230000	62564000	33353000	0	117770000	387290000	226110000	111670000	183220000	96679000	94884000	75640000	0	0	53257000	108510000	73444000	93679000	115950000
Rv1746	227530000	177220000	70394000	210770000	105970000	96430000	856340000	624480000	86895000	63921000	102080000	138200000	115340000	124170000	135200000	121200000	217640000	132240000	88786000	0
Rv1747	241410000	314940000	252390000	208280000	107390000	457460000	1902800000	1554300000	94929000	241460000	43373000	75069000	89855000	72724000	59950000	108180000	307970000	305940000	64754000	88338000
Rv1748	76697000	157540000	35951000	41041000	18259000	0	79149000	76553000	59137000	41913000	0	102370000	0	0	0	0	25908000	13677000	72341000	44981000
Rv1749c	186260000	187300000	116910000	152440000	105400000	97651000	71719000	67968000	112720000	138730000	0	0	0	0	0	0	0	0	0	0
Rv1750c	0	0	0	0	0	0	26897000	0	0	0	0	0	0	0	0	0	0	0	0	0
Rv1751	646430000	480940000	539260000	684760000	142190000	496960000	2457100000	1886800000	400900000	469810000	260060000	234710000	266990000	336430000	166630000	239050000	443600000	371670000	223010000	227650000
Rv1761c	43625000	24114000	19703000	23905000	13290000	0	25006000	70992000	49146000	3007100	0	0	0	0	0	0	0	0	0	0
Rv1762c	177810000	252790000	103210000	92631000	81030000	104010000	104930000	89955000	143200000	132980000	0	221340000	108730000	0	0	101530000	0	0	0	0
Rv1765c	17196000	9425500	36495000	18663000	0	0	1253600	41013000	73593000	19723000	0	0	0	0	0	0	0	0	0	0
Rv1767	0	39443000	33448000	0	0	37636000	0	0	0	38489000	0	0	0	0	0	0	0	0	0	0
Rv1769	0	312720000	302920000	81459000	149800000	154840000	1544800000	527660000	460350000	410170000	0	135170000	131800000	170250000	134990000	133910000	387950000	150130000	248300000	234030000
Rv1770	1562800000	1564300000	864580000	1009500000	825910000	1209200000	537060000	698870000	1475300000	1331500000	518440000	601830000	459200000	489370000	478600000	504090000	204220000	299780000	631820000	604020000
Rv1771	3214200000	3134600000	2726300000	2383100000	1516600000	1810900000	5245100000	3949600000	3731900000	3141800000	675420000	823090000	696470000	691850000	606450000	536330000	739580000	716890000	1028100000	925130000
Rv1773c	0	0	0	0	0	0	85639000	0	0	0	0	0	0	0	0	0	0	0	0	0
Rv1774	21640000	0	0	0	0	0	50445000	43074000	0	0	0	0	0	0	0	0	0	0	0	0
Rv1778c	0	0	73286000	0	23928000	0	388520000	121520000	81557000	16597000	0	0	0	0	0	0	106850000	91465000	65790000	0
Rv1779c	42810000	55819000	0	23245000	43196000	157560000	701000000	615230000	0	0	0	84877000	0	0	0	92523000	150230000	142620000	0	0
Rv1780	313600000	234350000	231660000	236300000	132040000	243440000	434970000	742810000	100990000	225530000	169180000	172250000	194360000	169690000	156210000	186660000	200420000	261630000	104890000	147830000
Rv1782	648100000	793820000	296820000	181620000	184570000	281950000	697890000	807290000	534850000	716350000	201780000	215350000	119550000	119850000	98191000	92420000	199810000	151670000	171370000	233160000
Rv1783	861800000	735210000	449100000	349230000	120800000	478650000	2299000000	2321700000	656570000	892690000	152470000	166050000	102160000	69597000	33302000	104160000	350610000	322750000	149960000	208580000
Rv1785c	0	0	0	0	0	0	52972000	42492000	0	0	0	0	0	0	0	0	0	0	0	0
Rv1789	0	0	0	0	0	35852000	0	0	0	0	0	0	0	0	0	0	0	0	0	0
Rv1793	0	0	29204000	0	0	0	134990000	0	0	0	0	0	0	0	0	0	0	0	0	0
Rv1794	1356200000	1145300000	938450000	806560000	406310000	922000000	931430000	1176500000	941300000	1235300000	330940000	356880000	371930000	325600000	267930000	323280000	263630000	321670000	362050000	383980000
Rv1795	736010000	712550000	530980000	463580000	224750000	530080000	1055000000	1523000000	310880000	559900000	239560000	258180000	231270000	246590000	236090000	222950000	219090000	294720000	243990000	255060000
Rv1796	272350000	209500000	34436000	58412000	0	0	446500000	201250000	173310000	184040000	130570000	147360000	0	0	0	0	170620000	84823000	145340000	153530000
Rv1797	282890000	331210000	266850000	194270000	402620000	454810000	407880000	458290000	157970000	197550000	124400000	145460000	130450000	134600000	114570000	119920000	130070000	155400000	123490000	151110000
Rv1798	137030000	153890000	52337000	62456000	58041000	51464000	244230000	450140000	110730000	109510000	60572000	74689000	0	0	73001000	0	106480000	130360000	89123000	97845000
Rv1807	0	0	0	38688000	0	0	0	0	0	35551000	0	0	0	0	0	0	0	0	0	0
Rv1808	163520000	140190000	125290000	114430000	56435000	56776000	0	37990000	106560000	119630000	0	0	0	0	0	0	0	0	0	0
Rv1809	0	0	0	0	0	0	0	0	0	0	0	0	0	0	0	0	0	0	0	0
Rv1810	190120000	148830000	0	0	0	0	101520000	101680000	303110000	293870000	123110000	111220000	0	0	0	0	0	0	277610000	271210000
Rv1812c	38479000	46862000	0	0	0	22374000	64529000	36140000	17194000	45191000	0	0	0	0	0	0	0	0	0	0
Rv1813c	0	0	0	0	0	0	539820000	0	0	0	0	0	0	0	0	0	0	0	0	0
Rv1817	0	0	0	0	0	0	42818000	65709000	0	0	0	0	0	0	0	0	0	0	0	0
Rv1819c	283440000	273080000	99431000	119510000	155550000	191660000	489840000	728220000	928610000	795910000	126470000	111700000	71007000	52604000	89435000	85326000	158220000	226510000	270040000	321250000
Rv1820	106120000	161240000	0	86183000	15384000	97202000	861040000	373510000	129220000	172770000	109480000	101980000	0	75699000	0	86807000	205370000	135550000	107980000	121100000
Rv1821	3236000000	3270600000	2413100000	2239100000	1188800000	2750100000	3589500000	3427200000	1527200000	2271900000	472700000	450750000	376500000	357050000	382370000	454270000	392770000	404240000	390600000	435110000
Rv1822	0	0	0	0	0	0	0	0	0	7084100	0	0	0	0	0	0	0	0	0	0
Rv1823	83814000	69872000	36064000	48900000	16427000	23952000	32295000	94262000	0	0	0	0	0	0	0	0	0	0	0	0
Rv1825	213860000	193070000	68596000	19883000	48894000	72668000	139140000	112410000	127040000	168590000	83047000	71197000	70872000	0	50228000	52457000	24223000	31639000	71303000	82265000
Rv1827	5948900000	6180600000	4086600000	4396300000	2424000000	2802800000	6008400000	6404100000	6602900000	6050500000	2758100000	2928900000	2611800000	2600000000	2028500000	1665800000	2243900000	2703600000	3762700000	3893600000
Rv1828	0	0	0	0	0	10274000	313480000	76843000	13441000	18838000	0	0	0	0	0	0	108880000	132510000	0	0
Rv1829	739420000	704770000	441340000	372810000	254090000	257090000	547320000	583240000	441860000	496350000	431650000	394930000	315440000	286400000	265450000	211130000	250110000	204400000	300730000	403990000
Rv1830	90685000	90366000	63074000	35012000	44898000	126300000	398300000	399480000	85539000	66069000	57555000	68133000	56190000	0	45280000	63477000	142180000	147820000	72937000	0
Rv1832	585070000	449100000	47333000	344690000	196630000	480640000	1212900000	1606700000	305040000	553610000	124970000	133500000	0	117790000	132190000	124080000	155710000	189010000	103920000	153180000
Rv1833c	82117000	33186000	1213400000	951140000	32043000	160400000	132580000	298570000	286120000	416750000	36166000	0	505600000	385580000	0	72576000	55997000	73679000	123590000	189900000
Rv1835c	0	0	0	0	0	0	47276000	0	0	0	0	0	0	0	0	0	0	0	0	0
Rv1836c	1182600000	1236500000	1118000000	700230000	629470000	1199700000	2280900000	3019500000	779510000	1221200000	305950000	362100000	391940000	380350000	329280000	356030000	450750000	622260000	391320000	343540000
Rv1837c	7377000000	6264700000	6618900000	6852100000	3670400000	6014400000	13250000000	13019000000	8773900000	7854100000	1101900000	1055000000	1160400000	1152300000	1033300000	939920000	1270900000	1197200000	1456300000	1483100000
Rv1838c	0	0	0	0	0	25414000	52251000	0	0	0	0	0	0	0	0	0	0	0	0	0
Rv1839c	0	22462000	0	21206000	0	0	26737000	26640000	0	0	0	0	0	0	0	0	0	0	0	0
Rv1841c	0	0	0	0	0	0	0	15449000	0	0	0	0	0	0	0	0	0	0	0	0
Rv1842c	0	0	0	0	0	0	13121000	0	18020000	12312000	0	0	0	0	0	0	0	0	0	0
Rv1843c	1715900000	1490500000	1167200000	1146800000	929230000	1564000000	1980000000	1996200000	1637200000	1361000000	294800000	338260000	287250000	287780000	296100000	287750000	267410000	289580000	368710000	418250000
Rv1847	91047000	70673000	39682000	49382000	0	41268000	110230000	151520000	0	0	0	0	0	0	0	0	63426000	66451000	0	0
Rv1848	0	35025000	0	0	0	0	57918000	106760000	20747000	29131000	0	0	0	0	0	0	0	0	0	0
Rv1850	0	0	0	0	0	0	0	94405000	0	0	0	0	0	0	0	0	0	0	0	0
Rv1852	739440000	410070000	224940000	254690000	220200000	387850000	413330000	0	131330000	336600000	264080000	177500000	159710000	200320000	160880000	163820000	144110000	0	112420000	141230000
Rv1854c	246400000	317030000	626490000	491110000	431360000	817360000	579000000	880400000	76556000	128060000	108180000	107170000	235440000	216530000	228950000	265400000	83357000	150220000	46766000	70731000
Rv1855c	1280300000	1189000000	505580000	620070000	324080000	661730000	1197200000	1030500000	758920000	569890000	351490000	376120000	249970000	260040000	222890000	263440000	296770000	337330000	301650000	285310000
Rv1856c	2310400000	2523700000	1612800000	1902400000	2048100000	3397000000	2325800000	2600200000	1261100000	1797600000	952720000	858670000	1111900000	1134700000	1596000000	1616200000	786630000	1027900000	768540000	886630000
Rv1857	0	0	0	0	0	0	135760000	0	0	137950000	0	0	0	0	0	0	0	0	0	0
Rv1860	1038600000	1103500000	514040000	514400000	82005000	206200000	456900000	191580000	1566200000	1435300000	549900000	530730000	379210000	333060000	0	155560000	231840000	128680000	850600000	784240000
Rv1862	26264000	53541000	0	0	0	0	0	21081000	0	33353000	0	0	0	0	0	0	0	0	0	0
Rv1864c	62630000	140080000	0	24956000	11165000	18012000	82343000	19027000	20888000	37422000	44025000	61920000	0	0	0	0	0	0	0	45761000
Rv1865c	104520000	36489000	157580000	224520000	124530000	245090000	164420000	74337000	22943000	24610000	39516000	0	81398000	95131000	64413000	91278000	35326000	70512000	0	0
Rv1866	0	14303000	0	0	0	13229000	295260000	247680000	0	24730000	0	0	0	0	0	0	103060000	81901000	0	0
Rv1867	37388000	35402000	51933000	235240000	150920000	64429000	174030000	175730000	64299000	198960000	0	0	0	0	0	56645000	81803000	55337000	56570000	84792000
Rv1869c	2190500000	2419300000	833180000	949200000	870510000	1281000000	2224800000	1876400000	2444700000	2411600000	451620000	462000000	280270000	307540000	344230000	361560000	261630000	292680000	508360000	697700000
Rv1871c	138200000	0	574900000	689350000	281360000	349580000	1841600000	1060800000	0	156100000	0	0	729160000	824150000	397880000	435130000	818190000	501680000	0	0
Rv1872c	8036500000	8671500000	10391000000	10416000000	3972500000	8319200000	16684000000	15836000000	9987300000	8940900000	1395100000	1525600000	2129600000	1931100000	1412700000	1504600000	1571300000	1489200000	2056800000	1790100000
Rv1874	148830000	184860000	47848000	0	0	44374000	47435000	54180000	109830000	111690000	76283000	0	0	0	0	71403000	0	0	95117000	98385000
Rv1875	1399000000	1312500000	1147800000	1399800000	715550000	1103500000	1076300000	1157100000	914260000	1042900000	456790000	557270000	564940000	598740000	621370000	640310000	221070000	330000000	430620000	480260000
Rv1876	227320000	401000000	348720000	476480000	260250000	350430000	327680000	480510000	342340000	148680000	151150000	211650000	215850000	306310000	254620000	243100000	0	206180000	227820000	142060000
Rv1878	0	54891000	14143000	0	0	0	130440000	134920000	22471000	25416000	0	0	0	0	0	0	73188000	84225000	0	0
Rv1880c	117700000	73052000	342750000	377210000	216410000	423450000	266280000	441430000	41358000	140310000	54008000	37765000	114700000	112010000	85443000	118770000	65840000	73435000	25927000	61722000
Rv1882c	0	0	0	27835000	0	0	172590000	312130000	16404000	23764000	0	0	0	0	0	0	114760000	180590000	0	0
Rv1885c	0	0	0	0	0	0	15966000	0	19882000	46788000	0	0	0	0	0	0	0	0	0	0
Rv1886c	1502300000	980330000	916890000	947800000	314810000	412490000	1273500000	1178300000	1424600000	1113500000	669180000	597090000	554270000	564030000	288700000	239780000	248260000	237370000	848110000	972280000
Rv1887	47032000	0	0	0	0	0	0	0	0	0	0	0	0	0	0	0	0	0	0	0
Rv1890c	0	0	0	35710000	0	25211000	0	0	19521000	0	0	0	0	0	0	0	0	0	0	0
Rv1893	1248000000	1022600000	622330000	685480000	248360000	277570000	2008600000	2132400000	1334500000	821950000	363540000	320040000	291130000	248800000	206270000	149470000	701290000	571550000	496160000	475940000
Rv1894c	200610000	136560000	0	94307000	0	41903000	588830000	771850000	56865000	0	110040000	77458000	0	85189000	0	0	0	0	0	0
Rv1896c	525230000	297120000	161700000	271390000	153830000	295690000	673300000	570070000	386200000	593970000	154830000	154530000	126390000	115850000	128740000	113210000	208410000	218320000	171970000	196890000
Rv1898	159100000	169460000	87470000	147770000	0	77342000	91094000	0	195770000	25631000	0	0	0	0	0	0	0	0	0	0
Rv1899c	112220000	99862000	75383000	145680000	81661000	144330000	484940000	858290000	106280000	91367000	0	165850000	117400000	155710000	249000000	186730000	79053000	206840000	152260000	82348000
Rv1900c	0	49188000	0	0	0	11004000	205480000	138060000	33367000	45186000	0	0	0	0	0	0	0	0	0	0
Rv1901	149770000	285680000	268860000	101320000	219610000	202950000	591580000	615240000	195930000	403440000	169110000	152250000	152590000	140760000	154770000	143610000	145020000	169810000	145930000	167340000
Rv1904	0	0	0	0	0	0	0	70409000	0	0	0	0	0	0	0	0	0	0	0	0
Rv1905c	0	33422000	44383000	140140000	0	23386000	278600000	282440000	0	219410000	0	0	0	0	0	0	124150000	104730000	0	0
Rv1906c	0	31891000	0	0	0	0	0	0	164040000	162950000	0	0	0	0	0	0	0	0	136430000	144360000
Rv1907c	0	0	71102000	82560000	0	0	0	0	0	0	0	0	61295000	69867000	0	0	0	0	0	0
Rv1908c	10669000000	10259000000	4074300000	4404700000	3247000000	4710900000	13357000000	13361000000	9594100000	9271500000	1443200000	1511400000	824480000	846730000	888090000	840540000	1064000000	1186800000	1566100000	1890000000
Rv1909c	0	0	0	0	0	0	0	33050000	0	5683100	0	0	0	0	0	0	0	0	0	0
Rv1911c	126850000	68754000	0	0	0	0	0	0	101210000	26510000	82322000	0	0	0	0	0	0	0	82642000	0
Rv1912c	0	0	26764000	26624000	0	37913000	62980000	109080000	0	0	0	0	0	0	0	0	0	0	0	0
Rv1913	0	0	9612200	0	0	9996400	24748000	22622000	0	0	0	0	0	0	0	0	0	0	0	0
Rv1914c	0	0	18033000	12369000	0	0	0	0	13934000	0	0	0	0	0	0	0	0	0	0	0
Rv1919c	1453100000	1245400000	1266400000	1126800000	605600000	1273600000	1412700000	1237200000	375440000	961110000	583390000	439020000	477740000	502650000	459590000	438420000	382520000	268030000	280410000	452030000
Rv1920	198810000	109850000	64172000	59834000	0	108970000	153270000	60457000	194960000	152810000	97930000	80232000	0	0	0	67026000	87035000	0	92178000	130310000
Rv1922	0	0	96433000	0	0	168180000	20075000	0	0	0	0	0	0	0	0	0	0	0	0	0
Rv1923	749750000	380500000	123150000	126810000	76493000	128600000	410300000	203260000	501660000	581020000	162820000	216520000	103020000	109360000	82130000	107860000	134890000	77084000	224970000	228880000
Rv1924c	88835000	22824000	0	0	20699000	0	47042000	38626000	0	30468000	0	0	0	0	0	0	0	0	0	0
Rv1925	8577100000	6922900000	5443200000	5307100000	3322400000	6317100000	9310600000	9230000000	6140000000	6334100000	873480000	829130000	789690000	742970000	647080000	798580000	876600000	947280000	822600000	886410000
Rv1926c	389750000	379060000	44362000	97552000	0	0	1108100000	1078100000	845190000	798950000	184630000	173390000	0	106600000	0	0	287360000	422190000	433800000	544390000
Rv1927	0	0	100890000	19954000	0	0	46526000	34331000	21903000	61774000	0	0	0	0	0	0	0	0	0	0
Rv1928c	32551000	40661000	0	0	0	0	53584000	16745000	0	0	0	0	0	0	0	0	0	0	0	0
Rv1932	3798800000	5202600000	2490900000	2622100000	1301900000	2112600000	1812900000	1432500000	4855100000	4857600000	1760100000	2147800000	1531300000	1443400000	1149700000	1106900000	1158000000	947670000	2067900000	2223700000
Rv1936	0	0	0	0	0	0	0	20576000	0	0	0	0	0	0	0	0	0	0	0	0
Rv1938	82214000	109620000	20842000	23525000	23095000	50481000	29886000	26626000	33991000	72954000	53536000	51306000	0	0	0	41308000	0	0	0	64302000
Rv1941	0	19286000	0	21118000	0	0	0	0	0	17165000	0	0	0	0	0	0	0	0	0	0
Rv1942c	0	0	0	0	26300000	0	101780000	26594000	45394000	48266000	0	0	0	0	0	0	0	0	0	0
Rv1944c	190300000	317630000	118410000	138880000	80353000	116420000	143570000	110110000	168610000	228290000	123170000	145470000	102930000	98318000	95878000	84943000	128500000	120160000	135070000	165040000
Rv1945	0	0	0	0	0	0	0	0	0	118360000	0	0	0	0	0	0	0	0	0	0
Rv1949c	47990000	0	0	0	0	0	0	0	0	0	0	0	0	0	0	0	0	0	0	0
Rv1955	0	0	62373000	45408000	0	0	0	0	23078000	0	0	0	0	0	0	0	0	0	0	0
Rv1956	0	0	118610000	47235000	0	31089000	96746000	0	0	0	0	0	0	0	0	0	0	0	0	0
Rv1957	94887000	98687000	591720000	573200000	226990000	276190000	493180000	388910000	393370000	195240000	0	93200000	295640000	294970000	168130000	138870000	126340000	109650000	193030000	125320000
Rv1975	0	0	0	0	0	0	0	1686500	0	0	0	0	0	0	0	0	0	0	0	0
Rv1976c	0	35259000	0	0	0	0	27421000	22322000	31119000	0	0	0	0	0	0	0	0	0	0	0
Rv1977	79000000	0	0	0	0	14269000	208790000	94272000	22751000	0	0	0	0	0	0	0	0	0	0	0
Rv1978	651250000	629050000	338090000	339770000	418930000	639300000	1366700000	1611500000	301130000	570990000	183240000	189530000	132900000	147490000	180190000	199450000	209450000	243730000	140900000	188830000
Rv1980c	7342500000	7046700000	1990600000	1771300000	483810000	752240000	3750600000	3986800000	6639500000	4399500000	1514000000	1644900000	636280000	687540000	361120000	395660000	1031100000	1295300000	1726600000	1606100000
Rv1981c	0	26786000	0	15220000	0	10895000	0	16464000	66111000	33198000	0	0	0	0	0	0	0	0	0	0
Rv1982A	0	0	0	0	0	0	1749500000	229530000	0	0	0	0	0	0	0	0	0	0	0	0
Rv1984c	611190000	682760000	90722000	84163000	48158000	128310000	202810000	415630000	961340000	1087300000	466580000	600650000	0	0	0	149200000	152910000	392550000	916170000	977860000
Rv1987	0	33478000	89451000	92401000	34593000	65420000	58605000	52937000	77172000	67093000	0	0	0	0	0	0	0	0	0	0
Rv1990c	0	0	0	0	0	0	55440000	48296000	19707000	0	0	0	0	0	0	0	0	0	0	0
Rv1991A	0	0	0	0	0	0	79742000	91202000	0	0	0	0	0	0	0	0	49000000	68647000	0	0
Rv1992c	26166000	11847000	0	0	0	0	82121000	76685000	39178000	18104000	0	0	0	0	0	0	33478000	31534000	0	0
Rv1993c	370840000	96133000	103260000	180170000	0	0	204910000	154480000	67528000	73003000	0	0	84172000	0	0	0	0	0	0	61160000
Rv1994c	0	0	0	0	0	0	16459000	19519000	0	0	0	0	0	0	0	0	0	0	0	0
Rv1996	73647000	0	71301000	120210000	26464000	94921000	4820800000	5250100000	0	0	20463000	0	26214000	41166000	0	29915000	1072300000	1167300000	0	0
Rv1997	203690000	0	0	0	0	0	415300000	221700000	0	0	0	0	0	0	0	0	108110000	81522000	0	0
Rv1998c	0	0	0	21782000	0	18799000	0	0	0	0	0	0	0	0	0	0	0	0	0	0
Rv2000	255810000	293430000	101760000	83898000	81244000	118170000	233950000	249640000	197690000	70910000	98654000	112320000	0	0	93233000	89925000	99816000	73135000	116980000	78561000
Rv2001	122200000	88354000	119480000	101250000	94431000	226710000	114090000	152580000	43913000	77044000	90988000	0	0	0	128740000	0	0	0	0	79557000
Rv2002	983850000	1076000000	103570000	589990000	506680000	879530000	884060000	850740000	1101900000	1182700000	527140000	480770000	305040000	306800000	433970000	455360000	295700000	297140000	535090000	626990000
Rv2003c	0	0	0	0	0	0	107440000	75564000	0	0	0	0	0	0	0	0	0	0	0	0
Rv2004c	0	0	0	0	0	0	701500000	1260000000	0	0	0	0	0	0	0	0	229540000	216770000	0	0
Rv2005c	79346000	109480000	200160000	186090000	29412000	24815000	5975500000	4507600000	21742000	55008000	0	28166000	77917000	68045000	0	0	2204700000	1948400000	0	0
Rv2006	0	0	0	0	0	0	36403000	22946000	0	0	0	0	0	0	0	0	0	0	0	0
Rv2007c	0	0	0	0	0	0	1115100000	1049200000	0	0	0	0	0	0	0	0	699440000	681950000	0	0
Rv2008c	0	0	0	24048000	0	20508000	16964000	53497000	10515000	17680000	0	0	0	0	0	0	0	0	0	0
Rv2009	0	0	0	0	0	0	0	1143900000	0	0	0	0	0	0	0	0	0	0	0	0
Rv2010	0	0	0	0	0	0	82632000	112260000	0	0	0	0	0	0	0	0	0	0	0	0
Rv2012	0	0	0	0	0	0	24727000	0	0	0	0	0	0	0	0	0	0	0	0	0
Rv2016	0	0	21852000	29574000	38729000	76164000	56326000	57021000	0	17182000	0	0	0	0	47373000	66129000	0	0	0	0
Rv2018	78681000	50397000	71081000	27345000	18748000	20836000	58466000	44040000	24479000	24036000	50449000	0	43966000	0	0	0	0	0	0	0
Rv2019	20690000	16869000	0	16953000	0	9260000	61207000	193410000	0	17407000	0	0	0	0	0	0	0	0	0	0
Rv2026c	138650000	149880000	84952000	74457000	51679000	61519000	100960000	31473000	154550000	106860000	65678000	73477000	76687000	0	63450000	44506000	34049000	0	88800000	89261000
Rv2027c	137660000	106690000	311440000	343550000	29234000	117500000	67759000	138390000	168760000	289100000	125130000	113750000	112910000	117030000	0	103900000	69110000	102290000	135520000	231700000
Rv2028c	0	0	0	0	0	0	2908900000	2132400000	0	0	0	0	0	0	0	0	593190000	646170000	0	0
Rv2029c	0	0	0	0	0	0	637120000	366040000	0	0	0	0	0	0	0	0	217330000	242720000	0	0
Rv2030c	0	0	0	0	0	0	11292000000	8321700000	0	0	0	0	0	0	0	0	1207300000	1006000000	0	0
Rv2031c	530760000	426560000	1147100000	1598500000	177840000	255500000	102300000000	85498000000	433810000	1286500000	100980000	91738000	180500000	285970000	38819000	42773000	18829000000	16021000000	118180000	246230000
Rv2032	0	0	0	0	0	0	22764000000	10417000000	0	0	0	0	0	0	0	0	2251000000	1814200000	0	0
Rv2035	210550000	345170000	160330000	238620000	58068000	162200000	410080000	382350000	284700000	239100000	121030000	112240000	106700000	105840000	92996000	75844000	114700000	169280000	127860000	172600000
Rv2036	0	78500000	69909000	159990000	108500000	0	0	0	0	0	0	0	0	0	0	0	0	0	0	0
Rv2037c	280080000	230430000	98443000	0	9839000	78653000	0	41590000	15167000	119120000	116350000	107520000	60618000	0	0	44068000	0	0	0	77104000
Rv2041c	329290000	0	51410000	87857000	0	0	20538000	0	0	0	0	0	0	0	0	0	0	0	0	0
Rv2042c	0	0	32691000	19338000	0	70601000	103590000	117520000	0	11666000	0	0	0	0	0	0	36453000	55852000	0	0
Rv2043c	0	0	0	0	0	0	0	79154000	0	0	0	0	0	0	0	0	0	0	0	0
Rv2046	55216000	30373000	0	0	0	0	0	0	0	0	0	0	0	0	0	0	0	0	0	0
Rv2047c	0	0	0	0	0	6359200	290720000	279490000	0	0	0	0	0	0	0	0	104800000	111250000	0	0
Rv2048c	854670000	275740000	278680000	365610000	295550000	478940000	2101000000	1856100000	647900000	1106900000	390990000	217030000	271220000	211870000	347500000	270920000	804720000	747910000	444490000	622210000
Rv2050	193870000	0	27690000	180110000	112730000	56800000	879120000	1244000000	248800000	0	102240000	0	0	120380000	106410000	57553000	309670000	487080000	188520000	0
Rv2051c	282930000	224050000	306280000	456750000	221320000	222900000	415850000	580680000	197640000	263720000	155010000	0	251120000	261730000	267920000	287460000	227170000	241970000	194390000	0
Rv2052c	19576000	29953000	0	0	0	0	62327000	77583000	0	0	0	0	0	0	0	0	0	0	0	0
Rv2054	1059300000	839410000	931200000	1259200000	663080000	1319400000	1957300000	1939900000	932210000	718240000	246850000	249850000	384630000	356970000	369740000	373500000	391980000	495720000	300670000	263800000
Rv2061c	567860000	753210000	1383400000	1314700000	574610000	821450000	2063300000	1890900000	886520000	958460000	439330000	441750000	663260000	576470000	586580000	705160000	737160000	639180000	548110000	588860000
Rv2062c	185130000	100810000	13298000	0	38704000	22754000	162190000	125620000	44817000	24812000	84782000	83800000	0	0	0	38834000	12489000	8262100	75507000	0
Rv2063	0	0	0	0	0	15172000	0	101390000	0	2229200	0	0	0	0	0	0	0	0	0	0
Rv2064	0	0	0	0	0	122850000	85834000	84185000	0	0	0	0	0	0	0	0	41597000	42016000	0	0
Rv2065	44528000	51033000	29428000	0	28574000	41657000	172560000	86377000	0	20309000	0	0	0	0	0	0	0	0	0	0
Rv2066	12971000	38088000	7514500	8101200	10826000	15778000	211730000	85896000	38513000	17019000	0	0	0	0	0	0	0	0	0	0
Rv2067c	86961000	106540000	29247000	34144000	18651000	56196000	442510000	430480000	150470000	90399000	47735000	56125000	0	0	0	39025000	115490000	124760000	69388000	63524000
Rv2068c	385700000	361240000	85487000	142400000	87656000	157380000	443730000	389180000	313210000	231930000	165720000	190080000	0	135630000	100270000	104280000	162560000	152390000	194200000	199540000
Rv2070c	0	0	0	0	0	0	33613000	41963000	0	0	0	0	0	0	0	0	0	0	0	0
Rv2073c	0	16817000	0	0	0	0	0	68507000	0	0	0	0	0	0	0	0	0	0	0	0
Rv2074	972020000	526560000	268480000	550250000	326570000	996780000	1774900000	863820000	318550000	435940000	386590000	261470000	318660000	300140000	357880000	470300000	256010000	225400000	180120000	349230000
Rv2077c	1159700000	794180000	607980000	905280000	0	169180000	0	0	747990000	116000000	0	0	0	0	0	0	0	0	0	0
Rv2080	0	0	0	0	0	0	53410000	0	0	0	0	0	0	0	0	0	0	0	0	0
Rv2082	21343000	0	0	0	16941000	25189000	76255000	20225000	22938000	0	0	0	0	0	0	0	0	0	0	0
Rv2083	0	0	0	0	0	0	0	0	14982000	0	0	0	0	0	0	0	0	0	0	0
Rv2088	0	0	0	0	0	0	0	0	0	0	0	0	0	0	0	0	0	0	0	0
Rv2089c	39127000	101470000	36018000	27361000	0	70835000	356750000	44725000	0	77166000	0	80733000	0	0	0	0	0	0	0	80345000
Rv2090	69809000	49052000	0	0	47072000	129910000	176840000	108210000	54656000	69546000	0	0	0	0	0	0	0	0	0	0
Rv2091c	189570000	888330000	734990000	633870000	787690000	1531400000	4081800000	3583000000	317880000	985940000	656680000	747710000	683080000	717960000	722560000	729720000	1046500000	900070000	840710000	938600000
Rv2092c	7776600	0	14619000	0	0	52100000	190380000	138060000	0	18358000	0	0	0	0	0	0	0	0	0	0
Rv2094c	529820000	414390000	194490000	207180000	167370000	188950000	1192200000	1310500000	498930000	76785000	0	0	0	0	0	0	1028700000	1173200000	0	0
Rv2095c	0	0	79499000	0	0	0	510680000	402960000	89942000	117990000	0	0	130430000	0	0	0	167130000	187540000	142840000	201520000
Rv2096c	0	0	248400000	323050000	0	0	402500000	292370000	246070000	354200000	0	0	97947000	83054000	0	0	79864000	101930000	105050000	116190000
Rv2097c	343940000	400520000	326600000	357930000	178830000	649770000	770360000	964670000	412190000	489580000	118140000	89759000	93353000	103760000	88845000	114120000	131310000	159570000	116140000	130340000
Rv2100	0	0	0	0	0	0	370710000	0	0	0	0	0	0	0	0	0	0	0	0	0
Rv2101	0	21941000	53999000	0	13782000	89183000	272380000	235720000	10827000	16688000	0	0	52842000	0	0	52169000	50992000	56531000	0	0
Rv2102	0	0	55134000	0	0	55348000	237620000	335550000	0	0	0	0	0	0	0	0	0	0	0	0
Rv2103c	0	0	0	0	0	0	0	48341000	5379700	19466000	0	0	0	0	0	0	0	0	0	0
Rv2108	25794000	0	0	0	88229000	188410000	0	0	0	11674000	0	0	0	0	111300000	108280000	0	0	0	0
Rv2109c	508020000	664550000	562350000	670320000	248420000	333790000	993330000	806610000	735660000	961940000	269370000	266630000	216510000	210410000	195110000	173100000	307400000	206190000	313050000	381180000
Rv2110c	738440000	683500000	380670000	525680000	236880000	418560000	1673300000	1772200000	1020200000	754560000	228720000	223890000	198390000	215900000	175290000	158910000	325250000	388270000	273890000	256740000
Rv2111c	1017700000	1367700000	650460000	716350000	355470000	450950000	1765100000	1400500000	2465700000	473580000	474590000	518340000	333120000	351390000	263640000	210740000	1902900000	1459600000	762820000	148900000
Rv2112c	1322300000	720140000	553850000	637920000	412310000	1037000000	841370000	1265800000	748290000	706940000	267770000	228760000	200790000	227460000	225720000	278830000	279460000	279850000	194810000	293660000
Rv2113	0	33813000	0	0	0	19978000	115400000	18666000	0	24698000	0	0	0	0	0	0	0	0	0	0
Rv2114	0	920380000	472130000	647070000	51384000	69180000	110750000	145180000	582910000	74526000	0	680520000	622070000	729040000	0	574330000	0	0	714910000	0
Rv2115c	1086900000	1266500000	737970000	707540000	388040000	877840000	2107200000	2248000000	1375500000	1477700000	229950000	219780000	202020000	211920000	177890000	190160000	293220000	310420000	310220000	331810000
Rv2117	0	0	0	0	0	0	25605000	31210000	0	0	0	0	0	0	0	0	0	0	0	0
Rv2118c	153540000	113120000	216660000	109970000	74284000	145050000	608220000	520910000	81068000	107890000	100950000	81390000	119540000	88482000	87359000	90670000	154700000	152290000	62689000	95820000
Rv2121c	471460000	406470000	415830000	374870000	219200000	377960000	309530000	510190000	543080000	347370000	125710000	135840000	112640000	136460000	109030000	104080000	120510000	151010000	135610000	145340000
Rv2122c	294390000	383950000	195020000	316180000	131550000	169350000	702560000	507250000	392020000	310590000	181520000	220110000	184400000	202620000	151740000	140400000	263610000	227720000	259640000	276510000
Rv2124c	0	87767000	16255000	19327000	0	12872000	306380000	428470000	25068000	0	0	0	0	0	0	0	65848000	80808000	0	0
Rv2125	0	27858000	31836000	0	0	0	37551000	26888000	14761000	0	0	0	0	0	0	0	0	0	0	0
Rv2127	0	0	0	0	0	0	34910000	34711000	0	30244000	0	0	0	0	0	0	0	0	0	0
Rv2129c	514060000	586900000	775690000	873540000	161250000	691180000	892950000	464650000	673950000	574830000	176940000	226520000	261100000	306180000	192870000	211020000	213480000	148770000	247980000	277090000
Rv2130c	294640000	197920000	112960000	133170000	57815000	111680000	501180000	477460000	172950000	102100000	98341000	112590000	107900000	84662000	105910000	62955000	123450000	124870000	103770000	135500000
Rv2131c	1428500000	1185800000	868090000	965720000	820070000	1246800000	1583000000	1075800000	810360000	834530000	264430000	238410000	237660000	231220000	288080000	266270000	249880000	301360000	222310000	221560000
Rv2134c	68235000	32465000	103330000	0	24733000	131910000	241000000	340620000	68684000	259030000	0	0	110930000	0	0	97253000	124130000	155860000	138740000	154590000
Rv2135c	294730000	244230000	182210000	143390000	112510000	110990000	698680000	659780000	409160000	462610000	152700000	182130000	112080000	93600000	96853000	72146000	216180000	207290000	210140000	240490000
Rv2137c	32089000	88244000	0	0	0	0	316750000	234430000	102250000	120910000	0	68391000	0	0	0	0	109220000	83364000	124770000	154120000
Rv2139	139330000	26453000	121510000	29830000	27196000	116710000	90594000	327580000	25269000	0	0	0	57643000	0	0	63619000	60954000	83140000	0	0
Rv2140c	3680600000	3305600000	1588100000	2072800000	1003700000	1571800000	5555000000	5097600000	3049300000	2882000000	1065300000	1024700000	653810000	751370000	549170000	596130000	1890300000	1731800000	1115200000	944250000
Rv2141c	239850000	227670000	162410000	163160000	69153000	122240000	482130000	376660000	366470000	199620000	127860000	133150000	104110000	127940000	74052000	72328000	200470000	241290000	130720000	126090000
Rv2145c	7206500000	7116800000	5822300000	5572800000	4419400000	5662200000	24564000000	20683000000	7148800000	5504000000	1809300000	2130000000	2063800000	2085500000	2283600000	2055000000	3596700000	3322000000	2354300000	2269900000
Rv2147c	47278000	127570000	43297000	41047000	34821000	38396000	101060000	114290000	84287000	147800000	0	105900000	0	0	0	0	0	0	0	141820000
Rv2148c	0	0	22901000	0	0	23206000	222290000	244430000	0	42322000	0	0	0	0	0	0	85773000	39129000	0	68010000
Rv2149c	51054000	90050000	102740000	90027000	68089000	77846000	231260000	283240000	103680000	93829000	0	71618000	91106000	78925000	89012000	71020000	47142000	86831000	94584000	85493000
Rv2150c	1502000000	1075000000	960560000	1114300000	1109900000	2528600000	1280000000	1990700000	354690000	649170000	557830000	445410000	547850000	554370000	829220000	1055400000	444340000	521730000	322190000	472260000
Rv2151c	100810000	188030000	89803000	162860000	0	141480000	214740000	271420000	62384000	149310000	66206000	84891000	71603000	81460000	0	63949000	77550000	66012000	70401000	86576000
Rv2152c	89609000	2097000000	2345200000	34830000	0	150040000	80427000	212010000	3086400000	122890000	363120000	2462100000	3665500000	0	0	0	0	0	3647300000	684090000
Rv2153c	95394000	62430000	55223000	43214000	27863000	143770000	462570000	488800000	24225000	73292000	0	0	0	0	0	0	160990000	127360000	0	0
Rv2154c	0	0	0	0	0	0	6811000	0	0	0	0	0	0	0	0	0	0	0	0	0
Rv2155c	136760000	294270000	253460000	133340000	15776000	163350000	131600000	104550000	217540000	191030000	109420000	97201000	91636000	0	0	68734000	61616000	67337000	140430000	119450000
Rv2156c	0	0	39287000	0	0	0	0	0	0	12213000	0	0	0	0	0	0	0	0	0	0
Rv2157c	248690000	248170000	240390000	192280000	244880000	401980000	722050000	592630000	281750000	333260000	142700000	132410000	130530000	121560000	139660000	163420000	151760000	158760000	129190000	152020000
Rv2158c	946940000	803010000	747300000	596400000	521010000	888800000	1068300000	1499400000	649510000	922120000	152200000	159390000	158350000	149110000	180190000	169980000	152710000	190660000	162850000	188370000
Rv2159c	4454200000	3516300000	4776100000	4986100000	2214500000	4386100000	7450900000	7695200000	3600900000	4496500000	1188000000	1037000000	1623000000	1599400000	1086100000	1371300000	1539300000	1444700000	1441700000	1613000000
Rv2161c	691950000	698640000	505240000	878530000	50096000	217620000	850180000	641750000	1086100000	1031100000	271660000	277830000	262450000	300280000	0	139740000	246210000	308580000	413760000	442580000
Rv2164c	39742000	0	0	0	0	0	0	39073000	0	0	0	0	0	0	0	0	0	0	0	0
Rv2165c	53844000	79127000	28162000	0	43352000	0	139160000	134770000	64700000	47292000	0	0	0	0	51383000	0	54842000	61963000	53527000	0
Rv2166c	311060000	962650000	537950000	725860000	372200000	624590000	2783800000	782080000	563900000	568190000	335420000	324040000	317030000	335650000	238320000	230380000	680130000	446330000	294540000	257760000
Rv2169c	133070000	72324000	62105000	98479000	0	0	59636000	84225000	64697000	0	0	0	0	0	0	0	0	0	0	0
Rv2170	31197000	0	14040000	0	0	0	54125000	20866000	0	0	0	0	0	0	0	0	0	0	0	0
Rv2171	0	33923000	0	0	0	13739000	0	327560000	0	52149000	0	0	0	0	0	0	0	0	0	0
Rv2172c	22170000	123510000	280800000	300420000	430400000	578800000	1099000000	985730000	0	124950000	0	146130000	279020000	314520000	292970000	264060000	306150000	184720000	0	114620000
Rv2173	53248000	0	68375000	37967000	0	37250000	76158000	158130000	83510000	22581000	0	0	68235000	0	0	0	44458000	38857000	77961000	0
Rv2174	75658000	41294000	24284000	29707000	0	19567000	115550000	32281000	33518000	53989000	0	0	0	0	0	0	0	0	0	0
Rv2175c	401910000	333790000	135700000	153880000	0	81886000	266040000	216700000	102090000	258470000	116250000	118240000	91035000	78250000	0	59304000	104190000	109300000	79600000	120250000
Rv2176	0	0	0	0	0	9652200	0	43958000	0	0	0	0	0	0	0	0	0	0	0	0
Rv2178c	909800000	1114000000	1696200000	1330500000	721270000	1826300000	3257300000	3036500000	970340000	1068600000	307290000	295950000	454240000	429160000	388910000	459650000	520510000	479290000	299080000	378800000
Rv2179c	70260000	26751000	0	34245000	0	0	14499000	0	43885000	0	0	0	0	0	0	0	0	0	0	0
Rv2181	0	0	0	0	0	0	0	0	0	0	0	0	0	0	0	0	0	0	0	0
Rv2182c	54466000	50577000	40196000	47285000	20160000	18934000	335430000	139430000	0	119370000	0	0	0	0	0	0	199860000	0	0	92508000
Rv2183c	64293000	0	32967000	0	27198000	36823000	111910000	151870000	0	0	0	0	0	0	0	0	65127000	95562000	0	0
Rv2184c	0	17190000	0	0	0	0	39600000	204820000	0	0	0	0	0	0	0	0	0	0	0	0
Rv2185c	3356000000	3212200000	2337100000	2607600000	1913900000	2348900000	8102500000	5094100000	4019800000	3681800000	1450200000	1301900000	1393300000	1409600000	1155500000	1160600000	1114800000	915850000	1835600000	1854400000
Rv2186c	126690000	111320000	0	0	0	0	0	47939000	0	0	0	0	0	0	0	0	0	0	0	0
Rv2187	2836400000	2181500000	2442700000	2736100000	1007400000	1883700000	5606800000	4642000000	1879300000	2287900000	466530000	444480000	506750000	523730000	340580000	381210000	599690000	673210000	508780000	563340000
Rv2188c	57711000	36378000	28362000	39842000	17336000	25224000	76847000	133850000	47337000	22107000	0	0	0	0	0	28873000	0	0	48306000	0
Rv2190c	70481000	0	0	0	0	17829000	127350000	0	0	31097000	0	0	0	0	0	0	0	0	0	0
Rv2192c	0	53612000	0	0	0	59088000	172530000	106810000	0	68762000	0	0	0	0	0	0	0	0	0	0
Rv2194	1041100000	1079100000	836600000	878920000	476980000	672480000	1000200000	928340000	988430000	790190000	685350000	928440000	843290000	719540000	669990000	715340000	661870000	1195900000	948820000	894640000
Rv2195	3002800000	2400800000	1909900000	2095700000	1624100000	2814600000	5959800000	4170400000	1626000000	2374600000	619690000	624980000	648040000	670790000	720940000	810790000	858920000	755850000	478600000	723750000
Rv2196	2734700000	2809900000	2053400000	3279600000	2011700000	3384500000	4562500000	2647200000	1834300000	2301000000	807460000	683210000	637660000	781660000	795200000	921260000	901790000	526310000	534820000	769310000
Rv2197c	0	0	0	0	41756000	35221000	888960000	601410000	49670000	84761000	0	0	0	0	0	56239000	468850000	339450000	0	0
Rv2198c	104940000	445870000	140150000	17523000	23202000	206690000	152730000	367230000	397430000	302140000	267160000	250350000	0	0	0	143600000	249790000	236320000	247690000	0
Rv2200c	3072400000	3356400000	2792300000	2990200000	2213700000	4022200000	3889100000	5103100000	2307500000	2053900000	1146700000	1302900000	1215600000	1268000000	1440300000	1635400000	1336300000	2110600000	1019200000	1104300000
Rv2201	143660000	68217000	423180000	34596000	28674000	175220000	199480000	135330000	0	58427000	0	159860000	170670000	0	0	193010000	199730000	0	0	0
Rv2202c	3502000000	2691000000	1876400000	1693700000	1291500000	2607400000	3840000000	2843000000	1451200000	1974600000	706880000	670800000	515950000	690050000	589870000	648140000	699720000	779850000	626200000	634970000
Rv2203	268260000	223440000	303490000	185770000	173910000	224820000	366780000	349040000	344410000	178680000	152630000	195580000	161650000	179370000	189940000	161860000	180840000	200460000	148550000	137250000
Rv2204c	2313400000	2500300000	2168200000	2156400000	1365600000	1000900000	4796600000	5842900000	4180200000	3798500000	765350000	698470000	683490000	648890000	539400000	418200000	1361800000	1304100000	1214600000	1389700000
Rv2206	0	29784000	26659000	0	0	48652000	81583000	0	29847000	5120600	0	0	0	0	0	0	0	0	0	0
Rv2207	162010000	174240000	122840000	152330000	84535000	120570000	546770000	736130000	262520000	456910000	95558000	99692000	90246000	81867000	80304000	78161000	128760000	190910000	163150000	198610000
Rv2210c	540340000	379540000	433820000	381380000	201140000	406990000	1083600000	1311100000	528510000	381840000	198970000	167160000	194390000	159250000	157980000	150760000	202960000	385060000	201790000	189960000
Rv2211c	1072600000	905210000	489350000	422680000	280650000	800490000	1811400000	2149800000	1111200000	904560000	552790000	509170000	271840000	281850000	292200000	344220000	696420000	867910000	576640000	550450000
Rv2212	193050000	350450000	146510000	239000000	74442000	240320000	216770000	357220000	220800000	216980000	92455000	108380000	95241000	86053000	65575000	71038000	83744000	81263000	108840000	110260000
Rv2213	1418000000	1501400000	1494700000	1574000000	1123000000	2547200000	5501800000	4503200000	1536300000	1264800000	467830000	433870000	479630000	474290000	612720000	667350000	661620000	692160000	485350000	501060000
Rv2214c	575360000	621540000	948270000	1106300000	198180000	585800000	1482100000	1577500000	463490000	452490000	161500000	170550000	249750000	243730000	148310000	176480000	201170000	242230000	197590000	185220000
Rv2215	10902000000	8980300000	5888600000	5834000000	4863100000	7613100000	16946000000	9557900000	5990000000	4475900000	1224800000	1262400000	1056900000	1025400000	1070000000	1159500000	1930000000	1443100000	995420000	998280000
Rv2216	300530000	196100000	157220000	88408000	123140000	134520000	332410000	311510000	137120000	279370000	173710000	158560000	173700000	0	133010000	110280000	111510000	112530000	0	168000000
Rv2217	0	0	0	0	0	0	0	0	155030000	83594000	0	0	0	0	0	0	0	0	0	0
Rv2218	0	0	0	0	0	0	0	77681000	0	0	0	0	0	0	0	0	0	0	0	0
Rv2219	249760000	217280000	330940000	232520000	151620000	378900000	419270000	803010000	189900000	148900000	113150000	196060000	270320000	226890000	218570000	200360000	223570000	360800000	217640000	177230000
Rv2219A	0	0	0	0	0	9613100	0	0	0	0	0	0	0	0	0	0	0	0	0	0
Rv2220	5356700000	5163000000	6457800000	7028400000	3375000000	5819000000	19631000000	17402000000	5431200000	5109500000	1561500000	1610500000	2165400000	2177900000	1709200000	1580100000	2095100000	2350900000	1800800000	1872200000
Rv2221c	97350000	0	0	22447000	99681000	256030000	432390000	524000000	0	0	93510000	0	0	0	0	89420000	133720000	123410000	0	0
Rv2222c	1065400000	1273600000	930550000	945980000	644490000	926960000	1556000000	1922000000	1033800000	850260000	334050000	351900000	333300000	376950000	307410000	311010000	272830000	287060000	367010000	414150000
Rv2223c	0	0	0	0	0	0	18025000	0	0	0	0	0	0	0	0	0	0	0	0	0
Rv2224c	1688500000	1292900000	697100000	606980000	405450000	691170000	478580000	831650000	728200000	627230000	335640000	340360000	233720000	250570000	205840000	182890000	152170000	227510000	227270000	267750000
Rv2225	0	0	0	0	0	0	37267000	62996000	0	0	0	0	0	0	0	0	0	0	0	0
Rv2226	3918900000	3028400000	2008900000	1818500000	1883800000	3080200000	4173200000	4473900000	2201100000	1671100000	485240000	457220000	349000000	381920000	588280000	586500000	461400000	503340000	394520000	393580000
Rv2228c	428060000	379830000	59754000	148320000	87858000	142280000	173480000	178990000	314630000	184070000	167450000	138260000	0	100270000	103940000	82387000	116040000	129900000	143510000	136210000
Rv2229c	1132500000	1219500000	402230000	291960000	178400000	324830000	1385700000	915010000	1100900000	719430000	246910000	246350000	162350000	141830000	130580000	114030000	253670000	247370000	274810000	242790000
Rv2230c	228410000	292140000	55845000	107950000	21976000	57167000	436310000	483620000	171780000	302360000	116030000	96619000	0	95521000	0	81619000	111240000	147930000	93224000	135670000
Rv2231c	0	0	0	29091000	25926000	59203000	37789000	0	0	55308000	0	0	0	0	0	0	0	0	0	0
Rv2232	0	0	0	0	0	0	33656000	24581000	0	0	0	0	0	0	0	0	0	0	0	0
Rv2234	0	0	0	0	18359000	0	58478000	28328000	0	37655000	0	0	0	0	0	0	0	0	0	0
Rv2235	100710000	75054000	61550000	58648000	34036000	51159000	109590000	133630000	85710000	76875000	0	0	0	0	0	0	93376000	100380000	0	0
Rv2237	0	21833000	92047000	41649000	0	27588000	55762000	25377000	20482000	64174000	0	0	85450000	0	0	0	31370000	0	0	0
Rv2237A	115890000	170520000	91069000	80361000	53369000	71383000	185290000	188710000	155690000	194180000	0	0	0	0	0	0	145400000	170440000	0	0
Rv2238c	207620000	170960000	115440000	113240000	74958000	104140000	670360000	742770000	136770000	384350000	221240000	246540000	218680000	184320000	0	141350000	199100000	239820000	221580000	322260000
Rv2239c	0	0	0	0	0	59096000	93871000	0	0	34285000	0	0	0	0	0	0	0	0	0	0
Rv2240c	0	41225000	0	56288000	41817000	139170000	0	0	86647000	85171000	0	0	0	0	0	108140000	0	0	84448000	95703000
Rv2241	6682100000	6309400000	2503200000	2673800000	1530400000	2374900000	8995000000	6737600000	4459000000	5657000000	791650000	832110000	485020000	465340000	475370000	435230000	693790000	570060000	720950000	931390000
Rv2242	0	0	0	0	0	0	76524000	92904000	0	0	0	0	0	0	0	0	0	0	0	0
Rv2243	124630000	170200000	66827000	224220000	340530000	1240800000	799730000	1332300000	121170000	68572000	114620000	126440000	130530000	184570000	316700000	586400000	347840000	299400000	150500000	99932000
Rv2244	23271000000	24509000000	29000000000	29292000000	24291000000	29753000000	32393000000	25333000000	25596000000	21758000000	6783700000	7545800000	11465000000	10967000000	12526000000	11154000000	7125500000	6164300000	9750800000	9251300000
Rv2245	2299000000	2071500000	1432700000	2388000000	2984000000	5218800000	9020200000	7282500000	1900000000	2113200000	693850000	644160000	626510000	855600000	1163000000	1318500000	1506700000	957820000	656740000	868030000
Rv2246	2579400000	2900300000	4780800000	4881800000	3493200000	7031500000	5983100000	5655700000	2792700000	3500500000	684350000	695860000	1043900000	1167200000	1568600000	1510100000	846910000	897840000	722110000	896310000
Rv2247	180220000	126490000	339700000	305360000	421430000	764260000	2574600000	1732200000	428390000	311730000	70646000	65868000	127550000	129730000	201480000	195800000	478550000	384630000	158840000	73422000
Rv2249c	0	0	0	0	0	0	24040000	57255000	0	0	0	0	0	0	0	0	0	0	0	0
Rv2250A	5479100000	6720400000	0	3423500000	0	0	0	0	6964500000	3573400000	5613000000	7921600000	0	0	0	0	0	0	9467300000	7590100000
Rv2251	133970000	312740000	124990000	161340000	56616000	0	525010000	253990000	286780000	187890000	97838000	150500000	103180000	117330000	98804000	0	163800000	127230000	143970000	144860000
Rv2252	0	27464000	0	0	17595000	72084000	96448000	33471000	0	63058000	0	0	0	0	0	0	0	0	0	0
Rv2256c	67261000	0	0	0	33638000	63884000	0	104310000	0	20541000	0	0	0	0	0	0	0	0	0	0
Rv2257c	108420000	128210000	127350000	142370000	48555000	99494000	105930000	161740000	164330000	164780000	67918000	72779000	106150000	107010000	83876000	64568000	0	0	105760000	89723000
Rv2258c	1500700000	1490800000	1549300000	1545300000	682940000	1085300000	1007200000	1838100000	1457200000	1400000000	396570000	547570000	562210000	586200000	420380000	432740000	297300000	273850000	533490000	579600000
Rv2259	966920000	363180000	121090000	117560000	0	125170000	502670000	569800000	275780000	512820000	285620000	231930000	125970000	134700000	0	144100000	212090000	208890000	203940000	274640000
Rv2260	1001800000	823660000	377630000	168800000	189020000	155950000	223210000	202140000	473420000	581430000	435890000	391730000	216290000	0	193080000	146260000	267260000	246170000	339090000	539550000
Rv2263	0	0	19421000	0	26466000	0	96413000	144840000	0	52416000	0	0	0	0	0	0	0	0	0	0
Rv2271	526230000	753620000	219400000	235060000	229310000	331040000	0	0	537270000	441970000	316090000	421240000	174160000	173620000	208290000	196580000	0	0	414170000	282050000
Rv2280	2513900000	2686100000	891130000	1408800000	626210000	1036600000	3651400000	3133400000	2124200000	1865300000	723470000	720710000	412390000	480910000	333590000	352960000	737260000	676880000	702100000	825570000
Rv2282c	0	0	0	0	0	0	24161000	0	0	0	0	0	0	0	0	0	0	0	0	0
Rv2284	638040000	693620000	348910000	473790000	273860000	504240000	324570000	686490000	223040000	394240000	171280000	191400000	146590000	175630000	120010000	116190000	86168000	128180000	137270000	121020000
Rv2285	141310000	0	0	38834000	0	0	350330000	231270000	0	0	0	0	0	0	0	0	90289000	73575000	0	0
Rv2286c	92660000	0	46245000	69637000	18151000	26658000	144490000	0	37960000	136420000	87087000	0	0	0	0	0	0	0	0	117360000
Rv2287	0	0	0	0	0	0	0	0	0	0	0	0	0	0	0	0	0	0	0	0
Rv2289	591890000	1041600000	35949000	80354000	67479000	57516000	299920000	508600000	868160000	917210000	141980000	389840000	0	28557000	50193000	31324000	0	101440000	353630000	405480000
Rv2290	37226000	31997000	0	34337000	0	0	44290000	32618000	34546000	39823000	0	0	0	0	0	0	0	0	0	0
Rv2291	229750000	292550000	0	176850000	45778000	0	107240000	225660000	261970000	301170000	110260000	133090000	0	81709000	0	0	0	0	140750000	174360000
Rv2294	242090000	466830000	454730000	242850000	342910000	1156100000	944240000	1161800000	447770000	440200000	157100000	237700000	259960000	206440000	203740000	272360000	333620000	443510000	269200000	277990000
Rv2296	4314100000	4659100000	2869200000	3584100000	1783000000	3927000000	4214600000	4123600000	3068600000	3793800000	957760000	1076900000	921640000	966410000	903430000	986590000	687430000	797110000	988230000	1101300000
Rv2297	196610000	160960000	33723000	34604000	23939000	127020000	56223000	0	101990000	145380000	92038000	76126000	0	0	0	92404000	0	0	93935000	109050000
Rv2298	2098300000	2626000000	1057500000	942390000	730510000	931030000	4553900000	2713500000	1252600000	2382600000	430600000	468730000	301770000	350690000	311500000	288090000	460350000	561240000	468970000	591740000
Rv2299c	5978400000	5026800000	3244600000	4517700000	2328100000	3892400000	8903600000	10590000000	4775600000	3708900000	786400000	795190000	691260000	747880000	642970000	699250000	1217100000	1112600000	841560000	959620000
Rv2300c	0	0	0	0	0	0	112060000	38266000	16670000	32911000	0	0	0	0	0	0	51652000	30658000	0	36742000
Rv2301	145660000	166370000	31352000	0	0	0	525150000	63978000	358670000	176590000	170110000	216920000	0	0	0	0	89778000	0	370680000	0
Rv2302	595010000	1075100000	1010200000	817170000	410580000	538950000	2904900000	2483000000	1222000000	1362500000	398080000	859830000	950160000	728010000	525480000	479550000	1642300000	1525700000	1105500000	1078700000
Rv2305	204560000	270480000	182930000	141630000	51260000	205580000	745950000	488720000	387090000	403430000	114840000	116820000	136010000	116040000	78099000	104810000	121560000	142810000	163970000	173240000
Rv2313c	0	0	0	0	0	0	0	0	0	18878000	0	0	0	0	0	0	0	0	0	0
Rv2314c	393100000	529760000	255390000	173410000	58074000	140140000	354620000	798330000	234810000	286160000	174480000	209840000	160230000	162320000	153590000	127380000	133120000	282690000	174120000	245570000
Rv2315c	87598000	446600000	85554000	38160000	32137000	49763000	399830000	597540000	294000000	287080000	0	154640000	81318000	0	0	44142000	99046000	135070000	133900000	136970000
Rv2324	0	0	0	0	0	11898000	0	18611000	0	0	0	0	0	0	0	0	0	0	0	0
Rv2325c	0	0	0	0	0	0	216250000	21799000	0	0	0	0	0	0	0	0	0	0	0	0
Rv2326c	200910000	248500000	40667000	19496000	40412000	125940000	294100000	252120000	64537000	46445000	66335000	78201000	34525000	0	41806000	58005000	58422000	53037000	46081000	38820000
Rv2327	153910000	109570000	186130000	184470000	118040000	165260000	299600000	990040000	23625000	131950000	82433000	81288000	111930000	80925000	93124000	77776000	99087000	241830000	0	81046000
Rv2329c	0	0	0	0	0	0	0	0	0	0	0	0	0	0	0	0	0	0	0	0
Rv2332	0	15302000	0	0	0	0	0	16886000	0	0	0	0	0	0	0	0	0	0	0	0
Rv2334	1295600000	1146400000	492720000	369620000	270480000	343150000	1365700000	1216200000	937490000	1066300000	346820000	375190000	193550000	187560000	199440000	174420000	370890000	303260000	395930000	421960000
Rv2335	73181000	221010000	55709000	46929000	25174000	72560000	25847000	50140000	69243000	122130000	0	109220000	0	0	0	53002000	0	42617000	0	104860000
Rv2337c	0	0	0	0	0	0	0	0	0	0	0	0	0	0	0	0	0	0	0	0
Rv2338c	0	0	28952000	0	0	0	163030000	161600000	0	22445000	0	0	0	0	0	0	52260000	57373000	0	0
Rv2339	0	0	0	0	0	0	0	9687100	0	0	0	0	0	0	0	0	0	0	0	0
Rv2342	0	0	0	0	0	0	185320000	0	0	0	0	0	0	0	0	0	0	0	0	0
Rv2343c	70448000	0	0	0	0	0	115550000	112570000	0	15198000	0	0	0	0	0	0	53064000	60908000	0	0
Rv2344c	188680000	326230000	52838000	57366000	0	54450000	820000000	602580000	124380000	192840000	71627000	120180000	37671000	43062000	0	37561000	240200000	159520000	56988000	83504000
Rv2345	2451300000	2063000000	775330000	1086700000	968070000	1690200000	2176800000	2203700000	672230000	596310000	242900000	245430000	210570000	194540000	233290000	211200000	231640000	186660000	160290000	165570000
Rv2346c	205500000	268600000	719140000	313950000	232200000	115750000	1563000000	1122400000	179920000	239260000	133210000	135660000	392890000	283020000	214930000	112770000	483450000	380880000	177840000	201350000
Rv2350c	0	23252000	0	0	0	0	22676000	0	0	0	0	0	0	0	0	0	0	0	0	0
Rv2351c	73626000	0	104770000	0	0	98128000	98446000	118080000	92097000	0	0	0	0	0	0	0	0	0	0	0
Rv2357c	908480000	983970000	973410000	1041500000	673670000	1199900000	1791900000	1383200000	639570000	697410000	343600000	342740000	314340000	317820000	318850000	354520000	236780000	337140000	328420000	326630000
Rv2358	214430000	151750000	53976000	82712000	61207000	47992000	247960000	228170000	266660000	89181000	123430000	95553000	67106000	94502000	103210000	0	130110000	89836000	100010000	112660000
Rv2359	121620000	81381000	55242000	0	0	0	133580000	585900000	83087000	91351000	0	0	0	0	0	0	84239000	202420000	0	0
Rv2360c	74774000	25990000	108240000	89534000	82192000	25793000	132970000	83322000	122490000	65161000	64828000	0	83978000	71517000	66500000	0	36917000	67013000	62652000	0
Rv2361c	63807000	0	54363000	0	0	39107000	301660000	222630000	0	37785000	0	0	0	0	0	0	0	0	0	0
Rv2363	65469000	23874000	136320000	217860000	134840000	230150000	497740000	426070000	7596500	138320000	42631000	32917000	69589000	100150000	86196000	74417000	81086000	92608000	0	90550000
Rv2364c	0	0	0	0	0	28880000	114650000	44983000	0	0	0	0	0	0	0	0	0	0	0	0
Rv2365c	0	0	63568000	0	0	0	42496000	29414000	0	0	0	0	0	0	0	0	0	0	0	0
Rv2366c	0	0	0	0	0	43557000	157950000	86468000	0	0	0	0	0	0	0	36557000	66806000	0	0	0
Rv2367c	0	0	0	0	0	0	0	42478000	0	0	0	0	0	0	0	0	0	0	0	0
Rv2368c	0	0	0	0	0	14063000	107080000	90261000	0	0	0	0	0	0	0	0	43168000	43267000	0	0
Rv2372c	0	0	0	0	0	0	57343000	27464000	0	0	0	0	0	0	0	0	0	0	0	0
Rv2373c	1939100000	1524400000	836870000	1394600000	1425500000	2135300000	2839800000	3135200000	860490000	996320000	437950000	419430000	370720000	450130000	563570000	554280000	603270000	622240000	350060000	407270000
Rv2374c	292430000	434020000	401680000	299430000	286170000	565860000	1025600000	1032800000	201340000	176530000	134290000	152360000	125850000	139510000	187830000	186360000	163230000	154940000	109170000	114590000
Rv2375	0	0	0	0	0	0	317980000	44298000	0	36636000	0	0	0	0	0	0	0	0	0	0
Rv2376c	1479600000	1507500000	41310000	48724000	0	39434000	1186900000	712600000	3586800000	2878800000	0	1156300000	0	0	0	0	847760000	1107100000	4142500000	4115500000
Rv2378c	0	0	0	0	0	0	0	48093000	0	0	0	0	0	0	0	0	0	0	0	0
Rv2379c	108730000	238000000	0	0	0	89322000	35289000	31130000	91097000	0	0	0	0	0	0	0	0	0	0	0
Rv2380c	0	0	0	0	38938000	0	523070000	438890000	65103000	0	0	0	0	0	0	0	92974000	93607000	0	0
Rv2381c	0	0	178020000	0	0	0	76144000	0	0	0	0	0	0	0	0	0	0	0	0	0
Rv2383c	0	0	0	0	0	4740000	700480000	304580000	57060000	0	0	0	0	0	0	0	106110000	99872000	0	0
Rv2386c	0	0	0	0	0	0	231380000	274490000	0	0	0	0	0	0	0	0	102540000	72285000	0	0
Rv2387	0	0	0	43912000	0	10781000	105580000	74335000	0	0	0	0	0	0	0	0	0	0	0	0
Rv2391	4655100000	4635600000	178270000	320770000	281230000	298690000	2639800000	2616300000	3882500000	3681500000	487800000	495500000	33988000	52837000	57686000	49935000	280880000	321970000	457820000	530540000
Rv2392	495670000	608850000	0	11517000	14367000	47879000	1091400000	828460000	708600000	764020000	185630000	275260000	0	0	0	39672000	164150000	157270000	299010000	321970000
Rv2394	537080000	454490000	30907000	97257000	63834000	30292000	378420000	580270000	201060000	424430000	133830000	122170000	0	64869000	59745000	0	137730000	129990000	103560000	138750000
Rv2397c	21367000	16228000	48757000	25648000	13203000	35143000	15894000	58665000	36032000	0	0	0	0	0	0	0	0	0	0	0
Rv2400c	231820000	252950000	14361000	14826000	74962000	128510000	159900000	375580000	52760000	152880000	102970000	91955000	0	0	79684000	64250000	78808000	108490000	0	88103000
Rv2401	259300000	0	0	0	0	0	402200000	224350000	0	0	0	0	0	0	0	0	0	0	0	0
Rv2402	232280000	283590000	129520000	126060000	24393000	93503000	236440000	314570000	404940000	345110000	114290000	113360000	85955000	86242000	0	58711000	80810000	113320000	142020000	128640000
Rv2403c	37770000	0	0	0	18947000	0	0	0	31854000	62470000	0	0	0	0	0	0	0	0	0	0
Rv2404c	189650000	138650000	38323000	106630000	102760000	133810000	346080000	346570000	90583000	61687000	82178000	89876000	0	67698000	106800000	101730000	70419000	85485000	0	75913000
Rv2405	0	0	73208000	29668000	0	122000000	437140000	183160000	36545000	43361000	0	0	76295000	0	0	85622000	137320000	107640000	0	0
Rv2406c	358930000	525180000	97950000	67168000	50640000	130380000	424670000	280690000	264560000	412870000	192270000	164870000	164780000	0	0	128790000	234030000	146670000	186680000	211660000
Rv2409c	84313000	0	73936000	51323000	52984000	136800000	830280000	639750000	47523000	91185000	55538000	0	0	0	0	94217000	309020000	208380000	0	0
Rv2410c	157700000	221690000	42117000	282500000	70984000	150950000	199480000	177840000	242420000	205200000	114060000	94843000	0	111820000	97476000	93824000	0	0	146900000	126710000
Rv2411c	378920000	206460000	263170000	213490000	210990000	536810000	1544400000	1633200000	247770000	341210000	100860000	79387000	99732000	87496000	93234000	129970000	227270000	282910000	87352000	115120000
Rv2412	69290000	82252000	122720000	353680000	23612000	119780000	840730000	805990000	148660000	0	0	80625000	144200000	145650000	0	131610000	467090000	660310000	167680000	0
Rv2413c	69144000	0	283680000	510460000	0	0	201410000	42886000	54802000	65176000	0	0	0	0	0	0	0	0	0	0
Rv2416c	715830000	693280000	284520000	270610000	80504000	392250000	1049500000	864260000	508140000	579660000	189680000	199400000	118010000	108280000	94421000	120200000	227840000	191320000	190360000	223700000
Rv2417c	0	0	0	0	0	0	98184000	130960000	86708000	115780000	0	0	0	0	0	0	71426000	69495000	61368000	0
Rv2418c	0	48174000	33974000	38064000	0	78714000	70762000	89994000	83960000	0	0	0	0	0	0	0	0	0	0	0
Rv2419c	51753000	130200000	0	0	0	48239000	581760000	436800000	153170000	382960000	0	133340000	0	0	0	102270000	141400000	101670000	0	119450000
Rv2420c	37846000	33195000	0	42271000	14860000	37883000	0	91162000	34552000	50125000	0	0	0	0	0	0	0	0	0	0
Rv2421c	131810000	148760000	8983200	24179000	0	0	119490000	27145000	217880000	166400000	68940000	64490000	0	0	0	0	66754000	0	110370000	117770000
Rv2424c	0	0	0	0	0	0	196830000	202770000	0	0	0	0	0	0	0	0	0	0	0	0
Rv2426c	359760000	341700000	234700000	217940000	149160000	403860000	597140000	383090000	221740000	276230000	111450000	105720000	116050000	108140000	115490000	118990000	110140000	104860000	108530000	135170000
Rv2427c	2081200000	1788000000	1218300000	1455900000	443590000	687280000	2268000000	2256500000	1425300000	1886400000	362640000	410420000	258930000	319620000	199840000	207100000	325650000	303220000	345150000	396480000
Rv2428	2003500000	2077400000	3577300000	3338400000	3768200000	5074900000	4943500000	4788900000	768280000	892950000	495420000	530020000	1009900000	941280000	1431300000	1525500000	801440000	672860000	253780000	330990000
Rv2429	1306100000	842720000	341440000	515110000	509620000	608060000	1743100000	1539200000	557250000	372480000	313760000	271260000	189730000	205870000	286690000	237730000	213630000	368060000	234720000	360620000
Rv2438c	653210000	456130000	210260000	191800000	108960000	267590000	731360000	970960000	381060000	353680000	132500000	108880000	76467000	74082000	69756000	80501000	135430000	156900000	98624000	118240000
Rv2440c	0	0	0	0	0	0	115640000	53554000	0	17850000	0	0	0	0	0	0	0	0	0	0
Rv2441c	301310000	352100000	459640000	206570000	183490000	274660000	1533400000	1027600000	319910000	291560000	101230000	140750000	240830000	223130000	224300000	131660000	743340000	410380000	154630000	251430000
Rv2442c	636550000	940820000	4916900000	990370000	696130000	3480600000	1752100000	804760000	3862600000	5171800000	1151900000	2065800000	2520200000	2384400000	2758800000	2986400000	2246800000	2121100000	2293000000	2406400000
Rv2444c	2489900000	2291200000	695950000	921690000	1424900000	2709500000	3801300000	3771600000	1334200000	1483400000	368290000	335930000	193340000	202450000	379730000	442890000	414810000	420630000	303510000	329410000
Rv2445c	1542600000	1283300000	497440000	988960000	409700000	685940000	1686300000	826240000	1472300000	512110000	439330000	373200000	212820000	345610000	298700000	266520000	304210000	294950000	475920000	233830000
Rv2447c	442650000	364860000	193780000	281010000	253340000	475900000	470400000	790420000	187760000	297390000	179530000	143060000	137350000	156640000	176390000	185900000	122330000	189350000	113200000	150000000
Rv2448c	1549600000	1512700000	662690000	913810000	522550000	784300000	2399500000	1789500000	1135600000	1144400000	288490000	270310000	196890000	219490000	194460000	196330000	380430000	288580000	253390000	327740000
Rv2449c	433580000	128510000	178530000	294930000	47865000	147070000	614600000	858270000	293800000	253850000	119290000	75079000	94214000	100850000	70558000	68595000	202600000	191010000	103550000	88278000
Rv2453c	175000000	201010000	98405000	111370000	15966000	156820000	460810000	608030000	376330000	373550000	167050000	232880000	0	0	0	0	173570000	178400000	246500000	325930000
Rv2454c	2668200000	2525400000	742970000	777160000	635240000	1239300000	4477300000	4634400000	1758900000	1768000000	659810000	569790000	275730000	279810000	338970000	353410000	550540000	734600000	480250000	586760000
Rv2455c	1744000000	1568300000	539720000	612090000	447390000	1393600000	4863200000	2881400000	1463600000	1097800000	477400000	478730000	251270000	258670000	267720000	351660000	639350000	516140000	478820000	538660000
Rv2456c	0	0	0	0	0	0	0	13729000	0	0	0	0	0	0	0	0	0	0	0	0
Rv2457c	132470000	275230000	207420000	264320000	180600000	270330000	811450000	578040000	247220000	258350000	111090000	123960000	118210000	121170000	141910000	127380000	146700000	167840000	119290000	161670000
Rv2460c	2671700000	1689400000	1687100000	1760600000	501520000	1681600000	2610900000	3260900000	1787400000	1424800000	593720000	797520000	675410000	577730000	661950000	638630000	1742700000	2034500000	621550000	801580000
Rv2461c	2132500000	1462800000	1197900000	1669800000	1062100000	1593500000	2489600000	2504000000	1563300000	1936100000	990120000	898410000	724430000	913610000	878520000	752440000	444910000	609800000	849090000	1077300000
Rv2462c	3768800000	4052200000	3062800000	4022500000	2407400000	3842700000	8845300000	9193100000	3073500000	1838000000	788580000	708180000	789950000	798330000	977050000	858620000	975630000	913450000	694660000	775760000
Rv2463	0	0	0	0	70634000	0	39538000	178820000	46385000	0	0	0	0	0	0	0	0	0	0	0
Rv2465c	364290000	664330000	291110000	236570000	410490000	203870000	817780000	1131000000	481360000	652600000	232050000	267720000	253350000	222360000	263170000	181400000	295290000	298100000	274670000	358100000
Rv2466c	1798500000	1242800000	972010000	1027100000	291520000	663450000	923340000	502010000	543510000	905550000	488170000	508900000	463230000	439480000	348800000	338640000	257550000	145240000	438560000	440180000
Rv2467	3007400000	3758600000	1472900000	1380000000	1002700000	1441000000	4857000000	5105200000	2639400000	3299200000	474810000	517890000	368940000	328650000	327250000	266020000	469330000	556500000	542600000	611120000
Rv2468c	967350000	1069500000	1160100000	1047300000	617620000	926370000	394010000	516030000	610000000	683730000	455450000	614600000	564570000	613940000	508640000	537900000	276780000	359830000	374660000	453050000
Rv2470	95512000	0	0	0	0	0	45911000	209440000	0	46693000	0	0	0	0	0	0	0	0	0	0
Rv2473	47406000	51111000	72244000	42067000	23352000	72845000	78174000	37830000	33718000	34088000	0	0	0	0	0	0	0	0	0	0
Rv2474c	0	0	0	0	0	0	102910000	178090000	22954000	19518000	0	0	0	0	0	0	0	0	0	0
Rv2475c	0	34179000	0	0	32423000	78266000	31817000	70488000	0	26074000	0	0	0	0	0	0	0	0	0	0
Rv2476c	5687000000	6486300000	2347300000	3155800000	1197600000	2539600000	9050500000	7184500000	5049600000	5614000000	536090000	572240000	393530000	436700000	315920000	362960000	581500000	546700000	573030000	659850000
Rv2477c	2238400000	1533200000	1804700000	2203200000	1448900000	3116600000	5829300000	5427500000	1167600000	1014900000	493230000	464330000	714200000	665230000	669400000	824180000	599930000	707130000	423660000	371490000
Rv2482c	21900000	14096000	0	16575000	0	0	81517000	62656000	14067000	14562000	0	0	0	0	0	0	0	0	0	0
Rv2483c	115300000	131550000	78459000	78402000	43266000	108070000	428680000	382910000	119570000	115660000	90808000	68361000	0	77588000	55432000	72348000	140230000	147040000	96840000	76944000
Rv2484c	30164000	39056000	17523000	17028000	6750300	7938300	55539000	16636000	48131000	25406000	0	0	0	0	0	0	0	0	0	0
Rv2485c	298930000	204500000	139440000	198270000	169600000	62543000	0	0	149870000	11736000	0	0	0	0	0	0	0	0	0	0
Rv2486	684310000	534880000	187340000	292470000	147590000	192020000	891570000	719700000	340340000	395920000	253470000	209980000	126170000	163170000	129960000	150580000	252800000	231300000	158550000	259300000
Rv2488c	0	0	0	0	0	0	21404000	14749000	0	0	0	0	0	0	0	0	0	0	0	0
Rv2493	90671000	79173000	26754000	0	48140000	0	534060000	614090000	30535000	44959000	85498000	83617000	0	0	84982000	0	161910000	434120000	0	0
Rv2494	31340000	0	0	0	0	0	46271000	49623000	0	0	0	0	0	0	0	0	0	0	0	0
Rv2495c	680330000	833710000	829070000	919860000	375350000	762920000	1539000000	1506300000	549500000	741030000	201320000	215650000	253740000	233170000	187760000	217070000	260610000	272080000	186630000	230520000
Rv2496c	296720000	314940000	133770000	193960000	27738000	131860000	507280000	695000000	271020000	270360000	114080000	136010000	114390000	87902000	0	77223000	113290000	141280000	134420000	136310000
Rv2497c	34261000	119640000	17380000	0	540760000	0	203210000	413490000	856920000	832300000	0	311950000	0	0	0	0	469020000	605470000	467430000	543070000
Rv2498c	664000000	577280000	351430000	379020000	151340000	221700000	662790000	641010000	417610000	494890000	177450000	220750000	184880000	188580000	132210000	136180000	160950000	137120000	206110000	264750000
Rv2499c	179290000	0	89523000	138220000	0	134840000	306030000	288330000	0	0	144070000	0	87858000	105930000	0	153760000	181470000	178800000	0	0
Rv2500c	246340000	291200000	52774000	70594000	150500000	265340000	802400000	1075000000	410030000	164660000	108240000	133110000	82852000	65380000	120730000	93488000	186950000	231540000	161860000	104890000
Rv2501c	110590000	160840000	0	26298000	20879000	42078000	352820000	288440000	53934000	126340000	0	57837000	0	0	0	49290000	60625000	67900000	66549000	58806000
Rv2502c	0	35655000	23514000	0	0	0	207340000	567200000	0	0	0	0	0	0	0	0	223810000	227090000	0	0
Rv2503c	177210000	79286000	37664000	100800000	0	54332000	0	427390000	91222000	93287000	140820000	0	0	108160000	0	62296000	0	230010000	97527000	109420000
Rv2504c	151340000	181080000	0	100390000	64345000	104450000	241130000	363380000	131530000	206980000	76307000	101560000	0	82237000	75269000	57847000	118100000	138610000	110540000	98475000
Rv2509	1934300000	1566900000	1439800000	1509700000	1140600000	2136600000	4079500000	3315600000	1065100000	1161100000	406860000	350840000	387600000	426970000	483840000	499720000	476560000	493680000	281710000	357510000
Rv2510c	91353000	75988000	242550000	113900000	44471000	85756000	880260000	499400000	147260000	98998000	42993000	43519000	78358000	65043000	61807000	43418000	168660000	125150000	57400000	53934000
Rv2511	123530000	264950000	145530000	142200000	113930000	69454000	310950000	248900000	163810000	178000000	89133000	125730000	128100000	116870000	103870000	0	86617000	90281000	104410000	99461000
Rv2516c	0	0	0	0	0	48039000	45196000	89224000	0	0	0	0	0	0	0	0	0	0	0	0
Rv2517c	0	0	0	0	0	0	18829000	0	73851000	0	0	0	0	0	0	0	0	0	0	0
Rv2518c	92055000	160930000	0	48371000	74160000	144660000	297650000	192350000	102500000	76328000	0	97771000	0	0	90853000	104480000	0	0	85465000	71567000
Rv2520c	983640000	1016500000	656560000	1075100000	437490000	602910000	715850000	598430000	407810000	169900000	416480000	520870000	429720000	666200000	519810000	625530000	353280000	359180000	367580000	0
Rv2521	2181800000	1995600000	1243400000	979880000	480180000	923690000	1298300000	1107900000	1171800000	1366900000	552950000	614780000	415900000	454970000	450900000	526500000	396710000	368380000	468930000	549610000
Rv2522c	0	0	0	0	0	0	273730000	136070000	0	0	0	0	0	0	0	0	0	0	0	0
Rv2523c	121880000	92065000	94882000	0	0	103770000	181530000	205620000	39873000	91544000	77539000	66184000	80160000	0	0	59404000	99311000	121290000	0	0
Rv2524c	5215100000	4621000000	4013700000	4166800000	2599900000	6346600000	15742000000	13415000000	4165900000	4793800000	303310000	302630000	328760000	323890000	309700000	388010000	446780000	435520000	299550000	385660000
Rv2525c	34704000	26527000	140610000	128560000	135000000	416810000	21497000	0	61143000	89583000	0	0	76718000	70043000	89838000	139980000	0	0	49275000	56183000
Rv2526	0	22372000	0	0	0	0	151870000	145350000	0	32562000	0	0	0	0	0	0	0	0	0	0
Rv2527	0	0	0	0	39653000	181570000	87663000	112620000	0	0	0	0	0	0	58121000	64925000	47029000	42790000	0	0
Rv2528c	462760000	345980000	224570000	365400000	313280000	557790000	385810000	577850000	227120000	243130000	158720000	149580000	153700000	135090000	213130000	215750000	102370000	118620000	148810000	153430000
Rv2529	41034000	56582000	0	0	0	28836000	108540000	238320000	30380000	29982000	0	0	0	0	0	0	63644000	60052000	0	0
Rv2530A	44622000	0	0	34839000	21170000	0	145250000	164230000	99785000	47065000	0	0	0	0	0	0	0	116610000	109040000	0
Rv2530c	0	0	29153000	0	0	0	0	0	0	34923000	0	0	0	0	0	0	0	0	0	0
Rv2531c	110780000	222200000	69467000	100450000	0	30704000	224500000	404010000	241150000	266610000	94581000	77624000	81336000	91044000	0	0	88554000	82707000	122920000	101830000
Rv2532c	81378000	95073000	0	0	64010000	34524000	55047000	21528000	91705000	96506000	0	0	0	0	0	0	0	0	0	0
Rv2533c	143850000	80301000	125440000	202250000	81681000	128840000	534710000	327280000	191450000	197570000	126970000	0	127860000	147010000	129560000	132530000	165580000	173320000	99913000	146120000
Rv2534c	1461700000	1625200000	686750000	796280000	605470000	737080000	1112900000	609870000	1754400000	678600000	749540000	730660000	486060000	578470000	482160000	392120000	293890000	337440000	848080000	174000000
Rv2535c	910080000	900680000	377340000	450220000	266820000	618430000	2280400000	1676300000	1289200000	981950000	446120000	420610000	243140000	266350000	262210000	277290000	559040000	460610000	542470000	540790000
Rv2536	1527200000	1565800000	1302700000	1176200000	888950000	1065200000	2119000000	1236100000	942740000	417910000	598960000	510800000	486840000	552910000	605250000	530580000	549120000	507490000	432200000	122220000
Rv2537c	45075000	64352000	28688000	0	0	0	0	0	43604000	67930000	0	0	0	0	0	0	0	0	0	0
Rv2538c	287020000	236360000	201440000	222510000	127960000	299120000	559590000	664700000	346110000	297930000	183470000	168670000	169460000	156690000	147220000	159500000	190650000	216250000	183060000	177890000
Rv2539c	23978000	0	0	0	0	0	109710000	153110000	24316000	0	0	0	0	0	0	0	67528000	65997000	0	0
Rv2540c	367090000	164160000	253460000	232660000	139030000	325640000	1669500000	1234800000	185900000	402000000	109370000	71262000	88329000	101610000	91725000	90112000	196780000	289420000	93662000	136650000
Rv2548A	143570000	225440000	144940000	97986000	21848000	26065000	132430000	144910000	333030000	161010000	79307000	96423000	65659000	55243000	34811000	39571000	0	49480000	129540000	28098000
Rv2552c	0	0	0	0	0	0	41396000	31533000	0	48944000	0	0	0	0	0	0	0	0	0	0
Rv2553c	0	11409000	13498000	0	0	63388000	92338000	51254000	0	0	0	0	0	0	0	0	0	0	0	0
Rv2554c	314180000	141770000	108560000	145960000	235050000	153590000	73371000	58221000	138390000	70088000	85067000	90099000	77435000	79386000	78059000	64058000	0	0	72279000	97521000
Rv2555c	2432800000	2378400000	1153800000	1465400000	1096400000	1816700000	6739000000	5902200000	1816000000	1999100000	330370000	335720000	251360000	271260000	317240000	318240000	531890000	509180000	345500000	391310000
Rv2556c	240110000	0	0	0	0	0	363240000	350960000	0	201500000	0	0	0	0	0	0	0	0	0	0
Rv2557	190380000	127340000	137630000	323120000	0	0	231380000	60157000	230220000	265710000	0	95765000	123750000	126700000	0	0	141410000	0	198960000	202940000
Rv2558	0	35700000	0	0	0	0	35073000	62651000	122760000	142170000	0	0	0	0	0	0	0	0	84020000	87610000
Rv2559c	0	17407000	335680000	218610000	16505000	19340000	0	0	15145000	26588000	0	0	104080000	106750000	0	0	0	0	0	0
Rv2560	0	0	134920000	0	96106000	27671000	115910000	0	0	0	0	0	0	0	0	0	0	0	0	0
Rv2563	916670000	778220000	477310000	868380000	580290000	908650000	2250900000	2233200000	775760000	877330000	343030000	345310000	365100000	418790000	350070000	427050000	529700000	536780000	350970000	446530000
Rv2564	1814200000	1380400000	1955500000	1789000000	1107300000	2428400000	2516500000	2185800000	1460400000	1265500000	517010000	467040000	619610000	639410000	596280000	602920000	509560000	394710000	477370000	435730000
Rv2565	285770000	59774000	130910000	190120000	116800000	378140000	403920000	374870000	89124000	148150000	64252000	43113000	60557000	70062000	73619000	127990000	87687000	93792000	52627000	76384000
Rv2566	0	77657000	22963000	0	0	133370000	594820000	438100000	52257000	20348000	0	0	0	0	0	66346000	146640000	98735000	0	0
Rv2567	0	96819000	170550000	72359000	20416000	179680000	626420000	549690000	105680000	127150000	0	0	60342000	0	30563000	63156000	103640000	152930000	46820000	61814000
Rv2568c	0	0	0	0	0	18095000	330730000	394370000	0	0	0	0	0	0	0	0	73498000	109820000	0	0
Rv2569c	16312000	40952000	0	39132000	43875000	106150000	128200000	129160000	26799000	65782000	0	0	0	0	53830000	62441000	0	0	0	61188000
Rv2570	0	0	0	0	0	0	0	21462000	0	0	0	0	0	0	0	0	0	0	0	0
Rv2571c	0	40417000	34375000	0	0	27065000	0	84268000	0	0	0	0	0	0	0	0	0	0	0	0
Rv2572c	459670000	644700000	133480000	620750000	34849000	291730000	685120000	604630000	101150000	154730000	212610000	231300000	131230000	261860000	0	179530000	262560000	276080000	116140000	194700000
Rv2574	35772000	35532000	32869000	0	0	30033000	0	78707000	66088000	56192000	0	0	0	0	0	0	0	0	52944000	47787000
Rv2575	295360000	209280000	114590000	98397000	37747000	51332000	77184000	25857000	252490000	91559000	193130000	182510000	0	0	0	0	0	0	187490000	174800000
Rv2579	3896600000	2972400000	516480000	578830000	146780000	287570000	1596900000	868400000	3299400000	2679200000	794800000	777360000	208460000	219700000	122680000	166400000	284210000	232720000	793980000	857540000
Rv2580c	770120000	539890000	380840000	452890000	294610000	543430000	1645400000	1739400000	511520000	578810000	217090000	163050000	153990000	161750000	200250000	173830000	250640000	313670000	214910000	210380000
Rv2581c	291400000	179820000	150280000	0	78043000	313010000	795740000	1187400000	0	111350000	71414000	97453000	87500000	0	99893000	115770000	183040000	343360000	0	0
Rv2582	578560000	564680000	446960000	549620000	324930000	773650000	1002400000	871170000	320080000	358850000	517470000	470730000	554660000	649770000	595010000	820360000	678890000	711730000	625040000	473300000
Rv2583c	0	0	0	19137000	89131000	18091000	266430000	266930000	101280000	102710000	0	0	0	0	0	0	94034000	112740000	0	0
Rv2584c	177540000	206620000	222720000	167830000	312080000	681520000	410760000	434360000	81182000	121650000	165230000	138880000	158430000	122720000	181420000	268730000	94398000	64651000	99625000	116100000
Rv2585c	36347000	43601000	15482000	0	0	21126000	41790000	69151000	0	32880000	0	0	0	0	0	0	0	0	0	0
Rv2586c	458550000	386270000	212220000	562000000	299710000	647050000	834100000	619460000	313290000	216540000	170510000	162130000	177060000	187400000	202430000	233430000	179100000	131960000	159620000	131260000
Rv2587c	577990000	474840000	415410000	754430000	469230000	1226900000	389170000	503500000	121990000	74758000	365730000	315630000	327380000	370910000	485100000	545560000	268020000	369220000	202190000	0
Rv2588c	682660000	896770000	605150000	555520000	461710000	1078400000	1131800000	1477800000	448270000	429520000	0	921040000	0	0	0	1271300000	820380000	831350000	0	0
Rv2589	539390000	432780000	94743000	175230000	157930000	401150000	398100000	298290000	346550000	184760000	234780000	214430000	149800000	154810000	181360000	171590000	203000000	131740000	192500000	185020000
Rv2590	283300000	331260000	0	0	51129000	353190000	751210000	1020000000	63875000	146780000	72157000	67000000	0	0	29045000	99864000	116560000	146810000	45060000	46145000
Rv2592c	614310000	499990000	0	0	0	24679000	0	172860000	123450000	107440000	198960000	240090000	0	0	0	0	0	134560000	0	136490000
Rv2593c	714650000	743950000	0	7818600	0	0	154250000	24153000	548300000	786100000	247060000	218220000	0	0	0	0	42453000	0	249730000	284800000
Rv2594c	80083000	30803000	0	0	0	0	0	0	99989000	32543000	0	0	0	0	0	0	0	0	0	0
Rv2595	74672000	35474000	0	0	18128000	16502000	177800000	158160000	36280000	37541000	0	0	0	0	0	0	82252000	84449000	0	0
Rv2597	0	0	0	0	26631000	0	126360000	101180000	26565000	165290000	0	0	0	0	0	0	0	0	0	0
Rv2599	0	0	52874000	0	0	0	0	0	0	12934000	0	0	0	0	0	0	0	0	0	0
Rv2603c	759070000	518260000	595850000	792170000	326640000	349020000	406130000	343940000	708700000	224760000	436250000	313260000	395160000	563980000	302870000	239450000	201220000	231480000	436630000	114220000
Rv2604c	56808000	52475000	57084000	29065000	0	27901000	0	0	0	0	0	0	0	0	0	0	0	0	0	0
Rv2605c	299640000	273270000	141500000	188680000	26184000	100510000	478240000	525280000	295740000	182880000	158530000	152370000	126550000	119050000	0	104930000	165230000	146880000	133970000	149750000
Rv2606c	1150200000	1009800000	474090000	322440000	401390000	617400000	4793100000	4314500000	463810000	747100000	331630000	350990000	211890000	400580000	241880000	232690000	1265300000	1246700000	272640000	345490000
Rv2607	259040000	297580000	30225000	71895000	37527000	95072000	116480000	319490000	85034000	242450000	162670000	186790000	0	0	0	75395000	0	120220000	0	171250000
Rv2609c	235280000	119930000	59730000	71107000	65591000	198280000	106870000	374340000	73508000	116050000	88601000	116650000	101730000	0	103280000	103550000	85345000	128370000	0	66366000
Rv2610c	0	0	0	0	0	74299000	57062000	135700000	24473000	0	0	0	0	0	0	59454000	0	55249000	0	0
Rv2611c	0	34004000	0	0	0	36809000	149100000	108200000	0	0	0	0	0	0	0	0	56446000	91083000	0	0
Rv2612c	36135000	63141000	25624000	26158000	0	47431000	81916000	48573000	24246000	17910000	0	58356000	0	0	0	48933000	52072000	0	0	0
Rv2613c	345890000	387220000	0	127130000	236880000	377520000	788330000	677300000	121190000	181860000	241230000	214230000	0	226350000	247180000	235870000	240280000	270970000	0	188910000
Rv2614c	1215100000	1302000000	631270000	893730000	755850000	1041300000	1533800000	1767500000	812070000	866270000	228090000	259650000	202510000	207130000	222370000	211060000	215520000	200960000	208000000	264370000
Rv2616	0	0	0	0	0	0	104560000	57050000	0	0	0	0	0	0	0	0	0	0	0	0
Rv2617c	0	0	0	0	0	0	85900000	0	0	59420000	0	0	0	0	0	0	57104000	0	0	59136000
Rv2619c	138530000	200420000	90010000	130870000	41061000	81283000	26218000	53598000	196590000	239670000	113270000	165030000	129140000	177150000	0	109210000	18104000	8343700	100970000	230290000
Rv2622	0	0	84716000	163680000	53615000	237830000	396520000	77147000	0	0	0	0	52587000	0	0	0	85419000	0	0	0
Rv2623	834410000	713520000	1341300000	982580000	288930000	624010000	31877000000	26539000000	276000000	311490000	336830000	290520000	654140000	584280000	236770000	379080000	8205900000	7921800000	141580000	180380000
Rv2624c	45328000	46325000	43617000	65696000	38702000	20750000	5205000000	3764400000	40171000	51402000	0	14620000	0	18248000	0	0	1587200000	506020000	0	9263900
Rv2625c	0	0	0	0	0	0	1929600000	1149700000	0	0	0	0	0	0	0	0	531670000	477900000	0	0
Rv2626c	0	0	0	0	0	0	21368000000	14644000000	0	0	0	0	0	0	0	0	6407000000	3395500000	0	0
Rv2627c	0	0	0	0	0	0	3360900000	3063900000	0	0	0	0	0	0	0	0	517980000	442150000	0	0
Rv2628	0	0	0	0	0	0	0	0	0	0	0	0	0	0	0	0	0	0	0	0
Rv2629	178890000	91353000	0	31652000	0	16079000	3216300000	3205800000	0	34906000	62635000	202350000	0	0	0	0	532040000	541000000	0	0
Rv2630	0	0	0	0	0	0	231460000	267140000	0	0	0	0	0	0	0	0	76117000	71791000	0	0
Rv2632c	799490000	635830000	262730000	197670000	28684000	51866000	0	69580000	1105500000	782770000	390010000	418990000	184130000	194450000	0	0	0	0	617470000	579900000
Rv2637	0	0	0	0	0	0	46481000	38135000	0	0	0	0	0	0	0	0	0	0	0	0
Rv2643	0	0	13199000	0	8004500	22441000	0	13879000	0	0	0	0	0	0	0	0	0	0	0	0
Rv2658c	59535000	0	42005000	0	42653000	92101000	118620000	209290000	33577000	88908000	0	0	0	0	0	0	56340000	96164000	0	0
Rv2659c	0	0	0	0	0	0	0	90233000	0	0	0	0	0	0	0	0	0	0	0	0
Rv2664	0	0	0	0	0	0	73162000	106220000	0	0	0	0	0	0	0	0	0	0	0	0
Rv2667	0	0	0	0	0	0	48808000	33129000	0	23744000	0	0	0	0	0	0	0	0	0	0
Rv2670c	112930000	41348000	0	0	0	0	0	76126000	27271000	0	0	0	0	0	0	0	0	0	0	0
Rv2671	55323000	86225000	39063000	0	52233000	51829000	178650000	177460000	71258000	102890000	0	62258000	0	0	82465000	51825000	72523000	84581000	0	98096000
Rv2672	88310000	82887000	0	0	33295000	73041000	108520000	151250000	53484000	114150000	0	63147000	0	0	0	59620000	0	0	0	86609000
Rv2673	248900000	198460000	92012000	177750000	34911000	124830000	67805000	57637000	185150000	258890000	138290000	114320000	92479000	120210000	0	83090000	65383000	0	103570000	136700000
Rv2674	342390000	347300000	58952000	106720000	34700000	56737000	348030000	413890000	288220000	232190000	173990000	180920000	0	119200000	0	0	183710000	208140000	181430000	190990000
Rv2675c	301440000	384890000	194880000	197350000	69183000	165570000	111960000	412460000	178400000	256070000	200520000	170690000	103010000	122260000	94923000	79403000	0	203570000	113070000	141650000
Rv2676c	695620000	454210000	239820000	289490000	176150000	514350000	775440000	1056300000	323040000	349920000	217010000	186280000	129090000	152250000	153950000	177520000	197960000	267520000	154750000	191800000
Rv2677c	28625000	24565000	0	54195000	0	0	1216800000	102240000	0	39973000	0	0	0	0	0	0	0	0	0	0
Rv2678c	264470000	41635000	26720000	0	21057000	142680000	174150000	293310000	241940000	59438000	221040000	0	0	0	0	95802000	130900000	197790000	0	88635000
Rv2679	239840000	346990000	160610000	144400000	63278000	137360000	492500000	383130000	284910000	190210000	175720000	171370000	113460000	135250000	84366000	89547000	123240000	159200000	142190000	194440000
Rv2680	154950000	158760000	280990000	141880000	52429000	75540000	506740000	634780000	293220000	134470000	74606000	134660000	129950000	209630000	109370000	63966000	113980000	181500000	140360000	0
Rv2681	0	25655000	0	0	0	0	237740000	172800000	36871000	0	0	0	0	0	0	0	60893000	59799000	0	0
Rv2682c	418710000	236720000	219340000	226030000	71927000	188720000	602600000	954560000	381480000	475180000	107980000	93610000	83773000	76548000	59693000	72419000	95341000	110720000	114360000	135120000
Rv2683	732740000	542110000	2887700000	389970000	191630000	504090000	414660000	361520000	417940000	424840000	618470000	600760000	510310000	458160000	611980000	646670000	451550000	691170000	495310000	550000000
Rv2684	0	0	0	0	0	0	0	0	0	0	0	0	0	0	0	0	0	0	0	0
Rv2688c	40863000	37216000	37674000	43464000	26336000	48064000	38892000	20317000	27873000	27020000	0	0	0	0	0	0	0	0	0	0
Rv2689c	23377000	0	0	0	0	0	0	0	0	0	0	0	0	0	0	0	0	0	0	0
Rv2690c	0	0	0	0	0	0	127250000	104090000	0	0	0	0	0	0	0	0	37612000	58778000	0	0
Rv2691	498780000	939510000	274050000	322530000	121990000	363300000	1423900000	1304400000	607390000	504450000	271000000	294840000	150680000	183040000	127520000	159060000	274660000	274700000	289690000	282930000
Rv2692	400920000	207190000	129210000	77513000	29751000	58859000	462450000	594940000	119420000	171060000	157940000	149630000	93636000	0	0	123950000	111610000	176620000	104800000	132190000
Rv2694c	71748000	180740000	70535000	36399000	12063000	109390000	112170000	204270000	103960000	172970000	0	100370000	67826000	0	0	0	0	68349000	86918000	104290000
Rv2695	0	0	0	0	0	0	32289000	32699000	0	29689000	0	0	0	0	0	0	0	0	0	0
Rv2696c	292800000	349550000	121270000	183180000	124360000	174050000	645860000	447600000	28371000	172300000	224800000	167560000	131640000	196660000	128840000	128250000	230630000	143600000	0	190830000
Rv2697c	505160000	454390000	261270000	325620000	184030000	271920000	467360000	219620000	504800000	532320000	217010000	211470000	145130000	167360000	169680000	122270000	308070000	0	268600000	288870000
Rv2698	0	88096000	0	38693000	0	0	28110000	40229000	43947000	0	0	0	0	0	0	0	0	0	0	0
Rv2699c	1491000000	1895300000	1494300000	1355400000	1200200000	1400800000	3270100000	813870000	2837000000	2295100000	1220400000	1607000000	1519200000	1498400000	1496200000	1295300000	659110000	737830000	2452500000	2352500000
Rv2700	303510000	269630000	80679000	134670000	49538000	142940000	13987000	3898300	281580000	188120000	120360000	129410000	103810000	99627000	82295000	70941000	0	0	122070000	134760000
Rv2701c	260060000	236040000	182500000	133510000	163610000	234560000	133720000	259470000	210380000	217540000	133810000	122540000	97663000	110140000	150070000	119490000	0	97125000	123160000	127890000
Rv2702	96141000	33641000	0	0	0	82372000	0	29488000	32515000	0	0	0	0	0	0	0	0	0	0	0
Rv2703	969560000	1091800000	1152800000	1441400000	1083100000	1610900000	3226900000	2498500000	950670000	1140600000	311100000	339350000	390500000	411110000	479070000	484240000	486490000	418170000	305430000	402940000
Rv2705c	0	0	0	0	0	0	75355000	0	0	17315000	0	0	0	0	0	0	0	0	0	0
Rv2707	0	0	0	0	0	0	0	0	0	28087000	0	0	0	0	0	0	0	0	0	0
Rv2708c	0	160870000	0	0	0	24631000	0	28269000	152370000	0	0	0	0	0	0	0	0	0	0	0
Rv2709	56981000	32162000	0	0	0	13250000	144040000	158170000	0	23805000	0	0	0	0	0	0	81178000	102660000	0	0
Rv2710	0	15520000	39777000	0	65240000	18112000	31176000	0	0	0	0	0	0	0	0	0	0	0	0	0
Rv2711	2017600000	2021300000	1223400000	1422600000	950750000	982940000	4421600000	4620600000	2021100000	2413000000	601360000	578740000	520440000	534930000	538550000	464050000	966970000	1140100000	712720000	753190000
Rv2713	54469000	62134000	35330000	84830000	26647000	20168000	275870000	164890000	0	30951000	63528000	0	0	76799000	0	0	84692000	68086000	0	0
Rv2714	143530000	119110000	74435000	169050000	73735000	128130000	371180000	119430000	294110000	272300000	64491000	69696000	64889000	77276000	59049000	57917000	114350000	71198000	115710000	160860000
Rv2715	81548000	14955000	0	31035000	0	89436000	180360000	370070000	60247000	61740000	0	0	0	0	0	0	56144000	72523000	0	0
Rv2716	293460000	171350000	181260000	189690000	61696000	96977000	388850000	252520000	291360000	388360000	169970000	133780000	123900000	110150000	95302000	76525000	76918000	77972000	147430000	145790000
Rv2717c	0	42556000	18003000	17477000	0	0	34954000	82262000	15278000	33731000	0	0	0	0	0	0	0	0	0	0
Rv2718c	584670000	480440000	312900000	227690000	155120000	291390000	523800000	184840000	600920000	810450000	159600000	171430000	117230000	125180000	138550000	106760000	144890000	81495000	247570000	286170000
Rv2720	255430000	202040000	257490000	258800000	111530000	304860000	722250000	1263400000	520520000	454930000	136390000	120020000	140330000	161490000	139550000	115960000	146580000	264130000	170850000	223140000
Rv2721c	1761900000	1859400000	1231500000	1589500000	789820000	1284900000	2099300000	2182000000	1512200000	1452700000	332220000	357910000	330940000	324090000	285280000	274900000	315800000	245010000	368620000	377100000
Rv2724c	81570000	100890000	78454000	77518000	168000000	236390000	501220000	855840000	99036000	78288000	49014000	68557000	74865000	68751000	125480000	141930000	93569000	270940000	90061000	71011000
Rv2725c	0	0	0	0	0	0	0	70951000	0	0	0	0	0	0	0	0	0	0	0	0
Rv2726c	290950000	215950000	114670000	116220000	96161000	293880000	189440000	263290000	168810000	175970000	89281000	96304000	75664000	96535000	103470000	83507000	98715000	76555000	82391000	79660000
Rv2727c	0	0	0	0	0	0	336220000	173200000	0	0	0	0	0	0	0	0	0	0	0	0
Rv2728c	34856000	23647000	0	0	29870000	34390000	48222000	84296000	0	0	0	0	0	0	0	0	0	0	0	0
Rv2731	1363300000	1182300000	409730000	516690000	388280000	884080000	1164700000	1156200000	943370000	686240000	320200000	302950000	166060000	196200000	222800000	223840000	255820000	249180000	238610000	128470000
Rv2732c	348390000	296250000	188640000	179690000	310030000	235750000	236420000	243720000	191500000	146490000	143660000	114310000	100100000	136690000	165580000	135160000	90264000	95901000	123050000	147130000
Rv2733c	0	0	0	0	0	0	151700000	103290000	0	0	0	0	0	0	0	0	0	0	0	0
Rv2735c	0	0	0	0	0	0	0	0	42603000	41830000	0	0	0	0	0	0	0	0	0	0
Rv2737c	3632800000	3360000000	0	0	30273000	0	431500000	476240000	2557700000	3695200000	681610000	805390000	0	0	0	0	94344000	102960000	621200000	1003700000
Rv2738c	49084000	0	0	0	0	12475000	66700000	0	81627000	109570000	0	0	0	0	0	0	0	0	72378000	128050000
Rv2739c	80787000	61515000	12353000	51247000	0	51130000	63790000	80752000	13892000	96130000	0	66380000	0	0	0	42115000	0	0	0	77578000
Rv2740	885810000	727560000	436280000	478390000	330730000	295220000	635330000	712310000	671090000	843500000	406320000	406270000	308030000	305400000	295500000	269420000	193210000	210260000	363100000	487450000
Rv2743c	51237000	45606000	0	0	16230000	33183000	22382000	62199000	33062000	104210000	0	0	0	0	0	36096000	0	0	0	114070000
Rv2744c	12225000000	10040000000	6781800000	7514200000	6297400000	9386000000	8765700000	10510000000	6587800000	7135800000	2252100000	2170300000	1668500000	1783400000	2215800000	2278200000	1340800000	1579900000	1656800000	2010700000
Rv2747	0	0	0	0	0	17864000	0	0	24575000	21553000	0	0	0	0	0	0	0	0	0	0
Rv2748c	87566000	200290000	205440000	148900000	209480000	390270000	307180000	532380000	36820000	0	65353000	68139000	92603000	63635000	119970000	124420000	92307000	85432000	0	0
Rv2749	350770000	347360000	192040000	206890000	154320000	208830000	960490000	807120000	435480000	227210000	0	0	0	0	0	242810000	386380000	432870000	0	0
Rv2750	123960000	188840000	46645000	45473000	0	78817000	315900000	299390000	85512000	150410000	111830000	95155000	0	0	0	99397000	117070000	166340000	0	122060000
Rv2751	83948000	124380000	142680000	115070000	40246000	194700000	330300000	353580000	143330000	264740000	0	73247000	89464000	116800000	76823000	87169000	123760000	113740000	125490000	108250000
Rv2752c	121960000	133380000	0	0	0	22057000	326230000	320410000	326370000	138040000	85972000	76507000	0	0	0	0	136610000	117990000	135650000	101400000
Rv2753c	43901000	69147000	92821000	63936000	23305000	188110000	2014700000	1939900000	188060000	59387000	0	42495000	124860000	0	0	86364000	430050000	596900000	120770000	0
Rv2754c	547680000	321190000	108760000	89023000	34922000	115860000	634600000	530700000	379770000	372990000	125420000	130860000	88811000	84042000	0	96784000	139780000	134100000	138020000	175040000
Rv2760c	0	396230000	0	0	0	479620000	0	20223000	371080000	111650000	0	0	0	0	0	0	0	0	0	0
Rv2763c	53521000	62820000	28182000	0	22369000	31198000	30415000	0	47463000	46906000	0	0	0	0	0	0	0	0	0	0
Rv2764c	40034000	112660000	29376000	27496000	0	0	121220000	344940000	113980000	138990000	0	77689000	0	0	0	0	77446000	102760000	88602000	91878000
Rv2765	653990000	555940000	243270000	261980000	44628000	70108000	178280000	381440000	701230000	550740000	166480000	184710000	120080000	125270000	71098000	76954000	69846000	85335000	232440000	216440000
Rv2766c	1112800000	999390000	831770000	990490000	243220000	619020000	1092100000	1538000000	827330000	807940000	211940000	233210000	190720000	242680000	153500000	186670000	204920000	369100000	201280000	212310000
Rv2773c	1432900000	1619900000	675660000	375820000	288770000	370750000	1322400000	919970000	1222400000	835850000	408640000	437960000	274100000	242400000	226480000	212760000	442090000	370370000	389100000	414850000
Rv2775	0	71900000	0	0	0	57738000	0	109780000	0	69007000	0	51473000	0	0	0	45706000	0	46341000	0	59869000
Rv2777c	0	0	0	0	0	0	76877000	0	0	0	0	0	0	0	0	0	0	0	0	0
Rv2778c	756790000	489320000	482760000	700170000	490190000	623060000	962110000	970070000	251940000	351730000	229250000	240740000	321910000	262400000	272100000	257330000	330980000	482080000	179200000	215390000
Rv2779c	0	0	0	0	0	0	0	0	0	0	0	0	0	0	0	0	0	0	0	0
Rv2780	62342000	64340000	64538000	47328000	33257000	101030000	1546900000	1654600000	112570000	134960000	0	0	0	0	0	57033000	421460000	521880000	52353000	69815000
Rv2781c	121270000	27933000	45283000	0	0	34950000	0	59975000	49100000	46336000	0	0	0	0	0	0	0	0	0	0
Rv2782c	0	14675000	29871000	49273000	96834000	208400000	445060000	873800000	27900000	21636000	0	0	0	54783000	58322000	85440000	0	0	49507000	40756000
Rv2783c	6962000000	5544900000	5339500000	6693300000	3988700000	5688400000	13265000000	15818000000	3843500000	4324500000	752120000	817400000	943720000	1008700000	878300000	827260000	1030200000	1202200000	714480000	816470000
Rv2784c	0	0	0	0	0	0	131310000	80159000	0	0	0	0	0	0	0	0	85515000	54155000	0	0
Rv2785c	2094200000	1940300000	1277100000	1587400000	238180000	969440000	2095100000	2441800000	1718200000	1917800000	767310000	761760000	723510000	741970000	523990000	606020000	627060000	695080000	813710000	1074800000
Rv2786c	0	0	0	0	0	0	137210000	328410000	0	33710000	0	0	0	0	0	0	85640000	140900000	0	0
Rv2788	162360000	256510000	80046000	39263000	51269000	113570000	237210000	199060000	93914000	82918000	84558000	106580000	82065000	0	69519000	60358000	71215000	66118000	87447000	73305000
Rv2789c	34905000	90632000	557150000	530450000	20872000	27027000	216010000	185720000	188260000	209220000	0	71606000	248610000	205160000	0	0	63683000	77948000	115880000	138770000
Rv2790c	80873000	150790000	352380000	400260000	0	42023000	58158000	214710000	107610000	228870000	0	0	198950000	172270000	0	0	0	0	96363000	108430000
Rv2791c	0	80351000	0	0	0	0	0	0	0	0	0	0	0	0	0	0	0	0	0	0
Rv2793c	0	36790000	0	0	0	20817000	241670000	268430000	106670000	85456000	0	0	0	0	0	0	66299000	68285000	64699000	56220000
Rv2795c	141510000	124880000	22883000	17899000	0	17812000	80388000	138210000	84162000	99950000	73590000	66813000	0	0	0	0	0	46522000	74047000	119820000
Rv2799	0	0	0	0	0	0	0	0	34953000	53843000	0	0	0	0	0	0	0	0	0	0
Rv2801A	0	0	0	0	0	10973000	0	0	0	17572000	0	0	0	0	0	0	0	0	0	0
Rv2818c	93686000	175770000	23259000	14916000	19902000	0	216020000	248490000	71455000	113500000	69163000	71497000	0	0	0	0	67062000	64908000	75878000	75781000
Rv2821c	136670000	104120000	31696000	0	0	25401000	21996000	35177000	0	25003000	0	0	0	0	0	0	0	0	0	0
Rv2824c	0	0	12935000	0	0	0	41996000	0	0	84698000	0	0	0	0	0	0	0	0	0	0
Rv2827c	0	0	0	699250000	0	0	26364000	22009000	0	0	0	0	0	0	0	0	0	0	0	0
Rv2828c	44829000	91850000	32812000	26297000	17342000	44913000	27366000	14923000	41337000	79132000	0	71296000	0	0	0	0	0	0	0	77944000
Rv2829c	0	0	0	0	0	0	0	55158000	0	0	0	0	0	0	0	0	0	0	0	0
Rv2830c	0	0	0	0	108670000	0	57562000	52744000	0	0	0	0	0	0	0	0	0	0	0	0
Rv2831	1410900000	1719800000	1283600000	1446100000	598710000	882990000	1811900000	1516100000	1327800000	1667900000	360450000	414020000	375780000	383810000	277290000	256220000	348230000	290090000	437680000	479720000
Rv2837c	148370000	193140000	225510000	165070000	165330000	337780000	292900000	427470000	336460000	314640000	91853000	90509000	116070000	112680000	127540000	126650000	74957000	108580000	152060000	161640000
Rv2838c	185100000	311790000	208120000	295130000	177650000	587070000	985640000	1115300000	130360000	280040000	239420000	196390000	207180000	226140000	239440000	304680000	317990000	452970000	200460000	329650000
Rv2839c	3425600000	2745900000	2672600000	3231300000	2677700000	4758200000	4360800000	5879200000	2910000000	2003500000	582070000	532450000	601170000	607450000	795280000	980210000	642280000	508990000	566880000	626660000
Rv2841c	516290000	365300000	336870000	452880000	305180000	445350000	935790000	753070000	361850000	373720000	137520000	148270000	160290000	162010000	154660000	161140000	185240000	164830000	127300000	161680000
Rv2842c	0	34756000	76329000	128500000	25982000	75920000	345530000	262310000	29785000	26640000	0	0	88065000	99439000	0	83560000	85729000	92517000	0	0
Rv2843	0	178160000	0	57852000	0	99700000	0	167070000	0	0	0	0	0	0	0	0	0	0	0	0
Rv2844	93772000	186020000	107370000	145560000	24661000	69139000	591950000	184390000	141440000	41255000	0	137320000	92914000	101220000	0	0	272250000	60844000	118340000	20421000
Rv2845c	725100000	1200400000	661380000	617800000	113920000	326430000	1534000000	1720500000	812230000	837380000	188530000	273600000	163600000	171910000	76113000	110410000	334760000	385790000	242770000	310990000
Rv2846c	12442000	35560000	0	27211000	101920000	188910000	44999000	0	25007000	0	0	29226000	0	0	59195000	74289000	15265000	0	26424000	0
Rv2847c	0	0	22811000	0	0	0	165000000	0	0	0	0	0	0	0	0	0	0	0	0	0
Rv2849c	0	0	0	0	0	0	100980000	22721000	0	0	0	0	0	0	0	0	46199000	14879000	0	0
Rv2850c	57740000	28114000	93798000	52794000	16524000	26023000	239940000	296210000	53461000	40110000	0	0	0	0	0	0	82737000	119860000	0	0
Rv2851c	940660000	760680000	664070000	753680000	790520000	458580000	0	0	443740000	0	0	0	0	0	0	0	0	0	0	0
Rv2852c	69712000	24796000	25916000	91193000	25259000	132380000	259370000	252030000	0	0	0	0	0	79488000	0	66132000	56902000	59485000	0	0
Rv2855	0	54341000	17747000	18115000	0	116680000	278150000	124570000	40732000	0	0	0	0	0	0	0	0	0	0	0
Rv2857c	156600000	129700000	92170000	118170000	0	10411000	186230000	269450000	126160000	211710000	0	106010000	117760000	125130000	0	0	0	0	141600000	133060000
Rv2858c	378090000	428450000	31333000	174380000	91070000	262260000	627080000	714220000	403760000	387060000	117630000	166120000	0	118820000	82951000	94469000	158910000	190150000	169350000	161230000
Rv2859c	266780000	280980000	101830000	138150000	92408000	194920000	16533000	384110000	139830000	52510000	169670000	119800000	0	161400000	125770000	116600000	0	226080000	0	163510000
Rv2860c	200060000	202440000	161640000	91386000	64258000	630840000	200530000	58898000	578110000	145150000	173470000	232550000	197660000	167890000	138180000	183710000	120490000	0	208070000	247000000
Rv2861c	701300000	845410000	860130000	863980000	477560000	654610000	1743200000	857850000	869720000	284250000	379150000	353220000	410110000	431420000	373040000	350420000	631090000	452910000	421060000	312800000
Rv2862c	0	0	0	0	0	0	0	0	0	0	0	0	0	0	0	0	0	0	0	0
Rv2868c	2813800000	2526800000	2340800000	2254000000	1313200000	2604900000	2097700000	1971000000	1877100000	1774300000	754340000	728230000	713170000	715090000	645920000	762620000	653830000	555480000	572960000	671750000
Rv2869c	327290000	312180000	224360000	37998000	94518000	254540000	89008000	83500000	96998000	149950000	125520000	100350000	77558000	0	83686000	109800000	0	0	94717000	108810000
Rv2870c	62244000	41887000	40170000	0	0	14839000	104830000	134110000	65578000	51263000	0	0	0	0	0	0	70841000	74147000	0	0
Rv2871	41024000	31729000	101500000	26149000	0	23809000	0	0	35959000	37806000	0	0	0	0	0	0	0	0	0	0
Rv2872	0	0	0	0	0	0	25265000	0	0	0	0	0	0	0	0	0	0	0	0	0
Rv2873	643480000	568720000	174570000	217400000	229020000	354730000	939290000	690190000	214520000	295580000	269450000	294340000	225020000	274110000	195230000	211980000	335290000	205250000	263810000	213240000
Rv2875	289370000	208020000	0	0	0	0	0	0	186020000	213490000	221990000	165150000	0	0	0	0	0	0	178530000	210860000
Rv2878c	230660000	232270000	68895000	79230000	0	0	43602000	76718000	301390000	102000000	159020000	139350000	0	0	0	0	0	0	302520000	280550000
Rv2882c	3318100000	4063200000	2054100000	2132300000	1446900000	1339900000	8115100000	5527800000	3811700000	3170300000	1004800000	1040900000	644680000	654700000	678690000	472110000	1156800000	1142700000	1074200000	1068800000
Rv2883c	542630000	527700000	319200000	245020000	90458000	309470000	1307400000	1344900000	512830000	351370000	273260000	283140000	189690000	177040000	0	190520000	356060000	450320000	251430000	261670000
Rv2886c	0	0	68235000	77282000	0	0	0	0	0	0	0	0	0	0	0	0	0	0	0	0
Rv2887	20019000	0	136000000	131240000	64233000	71850000	511830000	464260000	11236000	0	0	0	123660000	111340000	59204000	64042000	0	0	0	0
Rv2888c	433960000	460100000	458140000	453600000	377280000	609420000	1280900000	1463500000	542390000	640390000	164670000	155580000	163030000	147680000	150000000	164220000	210430000	235220000	174740000	175170000
Rv2889c	5732500000	6403400000	4684500000	5756900000	3572600000	5528200000	11134000000	10825000000	5139600000	4597900000	1236000000	1334800000	1199000000	1280300000	1245000000	1213600000	1213100000	1380300000	1246800000	1267100000
Rv2890c	4528600000	3523900000	3696900000	3746300000	2701100000	6167100000	6036400000	6234100000	3422400000	2973800000	1543800000	1312400000	1607400000	1668800000	1814500000	2013400000	1243800000	918150000	1586100000	1383400000
Rv2893	21018000	19742000	15847000	32541000	13165000	67227000	2179100000	91304000	11427000	16965000	0	0	0	583670000	0	270510000	1293900000	0	0	0
Rv2895c	364460000	444230000	166590000	191590000	208410000	402050000	817050000	992990000	261970000	252390000	219030000	270430000	166710000	267910000	242020000	195430000	279920000	417330000	163590000	202770000
Rv2900c	0	0	0	0	0	0	0	55222000	0	0	0	0	0	0	0	0	0	0	0	0
Rv2901c	71791000	201370000	112930000	156540000	0	177730000	1110700000	535310000	164380000	243100000	0	171200000	117390000	143730000	0	185710000	561720000	221650000	154730000	262970000
Rv2903c	408350000	516910000	406990000	282680000	204260000	501780000	109080000	59075000	335830000	367710000	257990000	304530000	259490000	246500000	333300000	275400000	0	0	224530000	260640000
Rv2904c	1790500000	1476100000	3191400000	3338500000	2102200000	3526800000	2925500000	2899300000	770310000	990520000	483590000	437320000	1158800000	1156000000	1003100000	1351900000	726000000	566550000	309830000	395550000
Rv2906c	85183000	73831000	29694000	69575000	12202000	86566000	215400000	228310000	85875000	77720000	69261000	63711000	0	0	0	73907000	0	0	0	82468000
Rv2907c	0	0	0	0	0	0	18180000	0	0	0	0	0	0	0	0	0	0	0	0	0
Rv2908c	844110000	710270000	401200000	679190000	363280000	583390000	1670800000	1908700000	763260000	708170000	310860000	257210000	240580000	261450000	250160000	268030000	384740000	557430000	293050000	307010000
Rv2909c	1830200000	1976500000	2072800000	2934900000	1130500000	2378200000	3520100000	4644700000	2439800000	1339200000	760690000	870530000	1042600000	1092100000	929110000	1046700000	1138300000	1188800000	1195700000	999410000
Rv2911	161470000	106450000	43099000	0	61274000	40067000	381010000	427930000	177540000	219370000	0	0	0	0	0	0	183330000	144120000	0	176590000
Rv2913c	0	0	0	0	15404000	0	33686000	41253000	0	0	0	0	0	0	0	0	0	0	0	0
Rv2914c	0	0	0	0	0	0	33011000	45796000	0	26408000	0	0	0	0	0	0	0	0	0	0
Rv2915c	12391000	11766000	0	0	0	0	43668000	30691000	33795000	25002000	0	0	0	0	0	0	0	0	0	0
Rv2916c	1176200000	1013600000	867100000	943670000	529700000	1548200000	1928400000	1265500000	902930000	471870000	205960000	212120000	306070000	263340000	273290000	335360000	245610000	250600000	247160000	215430000
Rv2919c	297020000	153850000	249580000	241950000	58453000	193420000	122510000	283650000	142870000	95540000	163880000	142860000	174360000	159800000	0	150970000	0	0	140700000	0
Rv2920c	0	0	0	0	0	0	0	0	0	0	0	0	0	0	0	0	0	0	0	0
Rv2921c	696400000	830650000	589490000	620420000	701850000	1324900000	1397600000	1040900000	699150000	634190000	269410000	273790000	243960000	261400000	347990000	335820000	281280000	283450000	228580000	381770000
Rv2922A	53595000	55114000	60959000	56150000	0	0	409190000	469510000	311520000	109240000	0	0	0	0	0	0	246280000	318410000	291050000	0
Rv2922c	400540000	427570000	529970000	255640000	364930000	776500000	1193100000	937590000	458110000	500110000	99118000	106030000	122760000	103600000	165280000	153520000	133570000	129470000	112480000	138950000
Rv2923c	159390000	149150000	89057000	111470000	28296000	49022000	465510000	225580000	331450000	367390000	127590000	144870000	100020000	111540000	0	48215000	179040000	155420000	282110000	176900000
Rv2924c	27974000	0	0	0	0	0	0	0	0	0	0	0	0	0	0	0	0	0	0	0
Rv2925c	512880000	467530000	245640000	139420000	186870000	255670000	497490000	721040000	292480000	334760000	192510000	172910000	134660000	136880000	145060000	144360000	168970000	289430000	175520000	203570000
Rv2926c	0	0	0	62431000	0	77113000	74374000	205270000	0	0	0	0	0	0	0	0	0	0	0	0
Rv2927c	1082900000	1052700000	918320000	1135500000	388840000	691970000	3948200000	3314400000	1186500000	828130000	530040000	545750000	422500000	453040000	427440000	454500000	696210000	218470000	728140000	600380000
Rv2928	453560000	605980000	495940000	786020000	446050000	692750000	1313400000	1356300000	696170000	918330000	256100000	281200000	316270000	284960000	282260000	283480000	389260000	384760000	283880000	332140000
Rv2930	0	0	150480000	232280000	133480000	504930000	412790000	852910000	0	0	0	0	71265000	83550000	77022000	213230000	87868000	154560000	0	0
Rv2931	0	0	308550000	185310000	108680000	615310000	0	834790000	0	0	0	0	83047000	54190000	52936000	193730000	0	0	0	0
Rv2932	0	0	31500000	20531000	0	92487000	12656000	22893000	0	0	0	0	0	0	0	0	0	0	0	0
Rv2933	0	0	187990000	425200000	21059000	421650000	0	0	0	0	0	0	85053000	119580000	0	169120000	0	0	0	0
Rv2934	0	0	119010000	151870000	0	201530000	0	0	0	45480000	0	0	0	64808000	0	58074000	0	0	0	0
Rv2935	492600000	424280000	3500000000	4023200000	3049700000	4736100000	2255900000	2474100000	672610000	554690000	89361000	81217000	414200000	411200000	438420000	534160000	208340000	244300000	142610000	136570000
Rv2936	0	15307000	266250000	215010000	356730000	832540000	18049000	85658000	0	0	0	0	129380000	115640000	172860000	276930000	0	39024000	0	0
Rv2937	0	0	24493000	0	0	40944000	0	0	0	0	0	0	0	0	0	0	0	0	0	0
Rv2938	0	0	0	0	20504000	116100000	0	0	0	0	0	0	0	0	0	0	0	0	0	0
Rv2939	0	0	0	0	0	0	129320000	28404000	0	0	0	0	0	0	0	0	0	0	0	0
Rv2940c	3288800000	2970700000	6652300000	8127700000	4339500000	8874800000	11694000000	13717000000	1802200000	1770900000	341490000	325710000	733410000	748250000	686540000	773870000	663450000	859030000	252240000	273750000
Rv2941	2265800000	2043600000	2533800000	2289300000	1428200000	2150600000	7085900000	7310100000	2531600000	2634800000	448450000	451220000	579470000	529950000	448190000	534740000	770380000	962770000	567060000	634100000
Rv2942	12968000	88949000	51052000	37420000	0	0	199220000	306500000	68069000	55987000	0	59112000	0	46874000	0	0	0	0	47027000	0
Rv2945c	593310000	438850000	576930000	708720000	260960000	541460000	3727600000	3516400000	656550000	567400000	320150000	312040000	291170000	399790000	212590000	225440000	826400000	1180600000	326840000	372980000
Rv2948c	77268000	52834000	40615000	68745000	33617000	95412000	259640000	216560000	0	24395000	53469000	50834000	0	66841000	52471000	43449000	66296000	66195000	0	0
Rv2949c	0	71190000	151010000	124360000	112800000	404410000	232650000	243020000	0	0	0	52805000	125450000	118320000	165500000	237050000	110130000	95060000	0	0
Rv2950c	162200000	244330000	524020000	392710000	203800000	623580000	847420000	726670000	119470000	144900000	113680000	124480000	193610000	199690000	185130000	280560000	169330000	214560000	88929000	60123000
Rv2951c	493940000	424080000	843560000	604250000	459100000	859410000	1109700000	1749200000	413550000	490410000	280670000	222150000	331600000	305680000	319700000	354100000	235700000	378190000	245140000	291630000
Rv2952	1254500000	931610000	1475700000	1384300000	719290000	1381100000	3535600000	2975800000	838340000	753440000	319490000	278300000	413980000	402620000	349690000	412090000	863720000	659590000	304680000	341790000
Rv2953	1050700000	872220000	1236000000	1270000000	844100000	1459500000	3696400000	3868600000	855610000	1085300000	188810000	170810000	294560000	309780000	250420000	265430000	602340000	673010000	222120000	263510000
Rv2954c	0	0	23755000	0	0	0	65171000	0	0	0	0	0	0	0	0	0	0	0	0	0
Rv2955c	205360000	103560000	321640000	261590000	95745000	262900000	299080000	140690000	266090000	194130000	128610000	134700000	139850000	129180000	127990000	147420000	0	123080000	146170000	135960000
Rv2956	0	0	0	0	0	0	65670000	36156000	0	0	0	0	0	0	0	0	0	0	0	0
Rv2957	0	0	0	0	0	0	0	21388000	0	0	0	0	0	0	0	0	0	0	0	0
Rv2959c	83920000	120510000	229300000	175450000	173970000	210220000	225170000	267700000	121030000	40402000	0	102460000	179780000	160610000	197120000	202530000	78645000	106720000	108170000	0
Rv2962c	28278000	0	53194000	39563000	0	38650000	214940000	141430000	0	9523500	0	0	0	0	0	0	53873000	55663000	0	0
Rv2963	0	0	0	0	0	22325000	45702000	58177000	0	0	0	0	0	0	0	0	0	0	0	0
Rv2964	0	0	0	0	0	0	17837000	0	0	33529000	0	0	0	0	0	0	0	0	0	0
Rv2965c	152420000	173400000	101020000	169520000	86253000	98877000	114330000	30035000	95582000	181870000	101480000	86137000	72247000	114080000	104310000	0	0	0	78783000	124450000
Rv2967c	631840000	483730000	292290000	491650000	61123000	343690000	1752500000	983620000	1050400000	1168900000	116240000	126180000	90211000	157560000	34628000	95428000	228070000	153250000	208930000	240210000
Rv2969c	1489800000	1447200000	699370000	987330000	668740000	890340000	4985500000	4111600000	1295500000	1040600000	962940000	893370000	628280000	696520000	680060000	628990000	1417000000	1587100000	1005700000	1079300000
Rv2970c	1584100000	1706600000	1198900000	975450000	637360000	959390000	1730300000	2251500000	1483700000	1067000000	359810000	367610000	342770000	316420000	305900000	350780000	537010000	642790000	358950000	429730000
Rv2971	1792500000	1511600000	1740400000	1674700000	1395600000	4035900000	4990800000	4550100000	2325800000	2202200000	739310000	681900000	779080000	834230000	875130000	856690000	846760000	945490000	722570000	957850000
Rv2976c	33277000	46319000	479360000	409910000	0	87768000	196390000	234880000	127750000	254870000	0	0	176770000	172040000	0	59619000	89300000	81446000	121710000	128030000
Rv2977c	0	0	378390000	489120000	0	34652000	26118000	33443000	125500000	237140000	0	0	197530000	248900000	0	0	0	0	180130000	111580000
Rv2980	0	18361000	0	0	0	0	30025000	22472000	13449000	0	0	0	0	0	0	0	0	0	0	0
Rv2981c	213430000	184410000	413670000	554850000	129290000	172610000	718170000	811950000	310430000	417730000	120430000	108030000	208960000	210600000	107140000	108620000	188060000	187080000	136730000	146080000
Rv2982c	136140000	197860000	183250000	87131000	24064000	100940000	297920000	449360000	290130000	176500000	98010000	87718000	109930000	98218000	0	91423000	123090000	127810000	103290000	102670000
Rv2984	706380000	563240000	488000000	615870000	194390000	501210000	1221700000	1037200000	695650000	625710000	159370000	156130000	165290000	186740000	130350000	123710000	204070000	218960000	185100000	214320000
Rv2985	21699000	16467000	51233000	0	14876000	272420000	328160000	161350000	0	20544000	0	0	0	0	0	0	84396000	65054000	0	0
Rv2986c	9002300000	10372000000	9342200000	10749000000	5590700000	8002100000	20591000000	20044000000	10173000000	7803700000	3200500000	3373600000	3636200000	4312300000	3013600000	3588600000	4876800000	5337800000	3864500000	3296300000
Rv2987c	35759000	53338000	64002000	134330000	140500000	338920000	607160000	682940000	53170000	103190000	0	0	0	122100000	128470000	138340000	146900000	161390000	0	81835000
Rv2988c	43636000	24888000	74521000	39444000	40511000	153930000	630310000	739590000	0	35724000	0	0	0	0	0	152180000	170160000	182550000	0	0
Rv2989	16020000	0	27004000	0	12484000	82749000	151840000	85086000	0	9052200	0	0	0	0	0	0	0	0	0	0
Rv2991	0	0	0	0	0	0	25420000	37709000	0	0	0	0	0	0	0	0	0	0	0	0
Rv2992c	2806700000	2280700000	1296800000	1622100000	1250500000	2279000000	3112400000	3309000000	1848700000	1899100000	314340000	294970000	249540000	278980000	288190000	308290000	288110000	370280000	309450000	364680000
Rv2993c	1874200000	1316700000	1176400000	1060400000	574940000	939890000	2248900000	2073700000	1343700000	1226300000	583590000	608100000	490420000	524770000	421990000	474800000	662190000	596030000	550590000	692120000
Rv2994	0	0	0	0	0	26412000	51938000	48978000	0	18209000	0	0	0	0	0	0	0	0	0	0
Rv2995c	1714600000	1209300000	978580000	1009700000	726350000	1302600000	3743800000	3356900000	656900000	815020000	415870000	414980000	410130000	458840000	383940000	366650000	513690000	430620000	367060000	421820000
Rv2996c	12171000000	11969000000	9537600000	10235000000	6689800000	11174000000	10812000000	11045000000	9291400000	9802400000	2017800000	1990200000	1967400000	1990400000	1759400000	1923400000	2008500000	1567500000	1869300000	2089800000
Rv2999	77860000	0	53460000	0	60898000	66018000	165110000	253580000	0	0	0	0	0	0	87856000	77163000	66679000	79068000	0	0
Rv3001c	6423900000	5944500000	4440200000	4940100000	3702600000	6215300000	7664600000	8306400000	4440600000	3912800000	1217000000	1264000000	1188400000	1174000000	1239700000	1539000000	1423900000	1698100000	1176400000	1290600000
Rv3002c	3697200000	1257000000	929560000	1195300000	1316700000	2319400000	2793000000	2619900000	699670000	595770000	601570000	558130000	642230000	653840000	972570000	1002900000	876290000	1115300000	360440000	436600000
Rv3003c	614680000	765000000	113600000	187460000	548830000	1307500000	2960500000	2446800000	376180000	421120000	158190000	163430000	76079000	157630000	220390000	322820000	461150000	491540000	132710000	164250000
Rv3005c	0	57032000	0	0	0	0	103020000	0	0	0	0	0	0	0	0	0	0	0	0	0
Rv3006	604220000	414960000	185220000	0	157660000	164630000	541910000	593700000	392410000	269370000	310570000	289850000	222230000	0	196630000	213930000	261860000	208900000	273890000	233670000
Rv3007c	58403000	0	31750000	36557000	0	21277000	0	0	58592000	0	0	0	0	0	0	0	0	0	0	0
Rv3009c	2136200000	1940000000	1893400000	1210600000	1551600000	1502300000	2647000000	2377400000	1528500000	2171500000	736800000	798000000	787680000	782970000	784650000	595560000	787110000	662930000	851450000	869910000
Rv3010c	682740000	774910000	135550000	135450000	404940000	543730000	357000000	542390000	954060000	638180000	528310000	469190000	291140000	370860000	0	309140000	410800000	292240000	448990000	269310000
Rv3011c	1434800000	1674600000	1246200000	1213300000	793740000	1030000000	1710100000	2319500000	1531400000	1183400000	326140000	317110000	260370000	287520000	261740000	243300000	332510000	386910000	325600000	338620000
Rv3012c	232010000	163090000	227770000	52259000	61150000	80685000	562200000	156730000	143540000	312590000	133200000	142530000	150970000	0	0	98612000	253570000	215030000	129130000	176130000
Rv3013	122540000	101050000	165840000	146200000	179080000	337500000	661400000	325400000	0	128130000	92086000	0	144900000	154100000	181850000	132840000	167940000	176810000	0	121460000
Rv3014c	445110000	534120000	218170000	115100000	226610000	520010000	678340000	616960000	399670000	367730000	137630000	126130000	103990000	104880000	142830000	143960000	118800000	97623000	129650000	139040000
Rv3015c	488950000	379520000	137890000	56270000	96788000	192690000	297630000	360420000	150890000	236040000	165990000	182970000	148720000	0	136270000	145690000	127430000	141790000	155650000	263200000
Rv3016	30424000	0	0	0	22648000	0	0	0	70438000	0	0	0	0	0	0	0	0	0	0	0
Rv3024c	0	13475000	10437000	20877000	0	14327000	42706000	37535000	13363000	17933000	0	0	0	0	0	0	0	0	0	0
Rv3025c	96850000	45267000	0	74156000	0	70078000	66511000	125910000	136650000	82266000	0	0	0	0	0	0	48296000	50022000	84073000	61733000
Rv3028c	26727000000	21835000000	23002000000	22440000000	21856000000	32460000000	25340000000	24471000000	17490000000	19557000000	4038900000	3754200000	4610500000	4437600000	5964200000	6234500000	4292200000	3507100000	3522300000	4153900000
Rv3029c	9286000000	8316500000	8734900000	7646200000	7769900000	10138000000	12662000000	15688000000	6949100000	7801600000	2480700000	2509100000	2977600000	2928300000	3689700000	3480800000	2223600000	2992200000	2297900000	3015800000
Rv3030	0	0	0	0	0	20228000	37154000	0	0	0	0	0	0	0	0	0	0	0	0	0
Rv3031	23663000	21093000	0	0	40808000	0	118570000	192310000	1157300	0	0	0	0	0	50442000	0	40955000	55776000	0	0
Rv3032A	0	0	0	0	0	0	147410000	58939000	0	0	0	0	0	0	0	0	0	0	0	0
Rv3033	271160000	386610000	185220000	58183000	112500000	113190000	104550000	176600000	284090000	45892000	242670000	221650000	194160000	0	165010000	129010000	0	0	180410000	0
Rv3034c	0	0	58019000	53832000	14632000	17546000	94492000	126680000	21891000	0	0	0	0	0	0	0	53599000	62039000	0	0
Rv3035	39064000	15116000	0	0	0	0	152230000	205170000	0	30149000	0	0	0	0	0	0	58943000	81098000	0	41482000
Rv3036c	157870000	247760000	54525000	77991000	0	0	313080000	126920000	705470000	791620000	77505000	132020000	60436000	57894000	0	0	131980000	0	361060000	415060000
Rv3038c	308920000	238970000	449950000	275670000	266680000	633040000	469690000	465400000	179570000	272020000	81296000	84588000	119670000	92541000	131950000	170650000	84038000	78690000	84561000	94134000
Rv3039c	43965000	59575000	28785000	77181000	40419000	82665000	322470000	321790000	0	29730000	0	0	0	80855000	0	125650000	156040000	185420000	0	0
Rv3040c	341590000	380940000	177070000	168580000	82415000	171560000	131050000	136260000	282500000	254980000	90911000	114910000	77165000	75147000	76205000	70501000	38708000	50911000	84311000	107770000
Rv3041c	103700000	94387000	101950000	20774000	65463000	235030000	220250000	265280000	0	102820000	0	83640000	80116000	0	92470000	86393000	83216000	76407000	0	83296000
Rv3042c	542790000	516300000	328130000	115850000	172000000	338200000	1776900000	1135400000	624620000	659300000	208510000	213240000	164430000	103780000	127910000	161630000	407470000	306990000	208500000	280850000
Rv3043c	718490000	920720000	690800000	931950000	488990000	1181900000	2060800000	1925500000	644390000	438670000	689760000	818800000	771070000	1111700000	694290000	1090100000	1126600000	1045000000	777340000	547370000
Rv3044	663130000	669940000	206140000	296750000	176310000	243640000	211460000	365640000	392180000	376710000	230810000	257720000	130610000	160130000	131760000	156770000	143560000	119570000	178520000	197730000
Rv3045	3457300000	4596700000	2628600000	2420600000	1646300000	4127700000	2938000000	2734700000	2326600000	2223100000	764270000	836430000	851670000	885250000	865440000	1018700000	985390000	996610000	819310000	850090000
Rv3046c	679810000	583530000	261800000	397520000	133200000	160120000	1196600000	1020900000	709670000	664580000	236860000	290210000	209670000	235320000	166060000	141760000	317470000	366650000	317230000	384940000
Rv3048c	73282000	212080000	111760000	134000000	40059000	130230000	1816700000	1397900000	113170000	248710000	0	59246000	35648000	0	0	44756000	544490000	432680000	0	105580000
Rv3049c	0	0	193300000	155500000	50950000	220470000	58103000	20552000	0	0	0	0	81055000	88553000	75236000	78919000	0	0	0	0
Rv3050c	582330000	428900000	209300000	84694000	242200000	580560000	527970000	342370000	424120000	257770000	193310000	185240000	111560000	79880000	178890000	177210000	140500000	120210000	165620000	152480000
Rv3051c	3358300000	3956100000	1220700000	1307100000	799180000	2044400000	4434600000	6037600000	2244300000	1855000000	602670000	583660000	310950000	324080000	283090000	378860000	534870000	684010000	457420000	480640000
Rv3054c	69193000	0	25279000	214380000	122610000	270630000	0	47743000	0	0	67859000	0	0	150220000	109500000	137180000	0	0	0	0
Rv3057c	0	36514000	31676000	16794000	32371000	135560000	468680000	412910000	99342000	43458000	0	0	0	0	0	62713000	99119000	121870000	0	0
Rv3058c	0	0	0	0	0	0	82849000	103540000	0	86979000	0	0	0	0	0	0	43627000	58494000	0	0
Rv3059	0	0	0	0	0	0	63211000	105090000	0	0	0	0	0	0	0	0	0	0	0	0
Rv3061c	31118000	104350000	164920000	36322000	21485000	153540000	279400000	346190000	57886000	74842000	0	51658000	72547000	0	0	53967000	81606000	86166000	59090000	59261000
Rv3062	0	0	89594000	49887000	0	0	0	0	24059000	0	0	0	0	0	0	0	0	0	0	0
Rv3064c	0	0	0	0	0	0	0	0	0	0	0	0	0	0	0	0	0	0	0	0
Rv3066	0	0	0	0	0	0	0	31563000	0	0	0	0	0	0	0	0	0	0	0	0
Rv3068c	200270000	228810000	47118000	120190000	35385000	95902000	290750000	380140000	220700000	461880000	106840000	111380000	0	0	0	93501000	95013000	102480000	130590000	182350000
Rv3071	0	21888000	0	0	0	11594000	0	38832000	0	0	0	0	0	0	0	0	0	0	0	0
Rv3075c	1908800000	1722500000	996700000	996880000	735870000	1398200000	2397300000	2906100000	934310000	1273600000	352770000	365120000	262480000	251290000	329870000	300610000	348100000	439440000	299380000	366200000
Rv3076	1358500000	97945000	17690000	0	44116000	0	181900000	60393000	0	0	1361600000	0	0	0	0	0	224530000	0	0	0
Rv3079c	22647000	131460000	0	40520000	47945000	0	327670000	197600000	0	73056000	0	0	0	51875000	0	0	73539000	66529000	0	55877000
Rv3080c	21571000	0	0	0	0	0	205180000	268320000	11403000	0	0	0	0	0	0	0	79454000	92787000	0	0
Rv3082c	0	0	0	0	0	0	0	0	0	0	0	0	0	0	0	0	0	0	0	0
Rv3083	0	0	0	0	0	0	58716000	18119000	0	27579000	0	0	0	0	0	0	0	0	0	0
Rv3084	92679000	21453000	66366000	37123000	12653000	69825000	605300000	573390000	55946000	36842000	0	0	216860000	0	0	186160000	230560000	192130000	173860000	0
Rv3085	0	0	0	0	0	0	55314000	71446000	0	0	0	0	0	0	0	0	0	0	0	0
Rv3086	0	0	0	0	0	0	1075300000	637170000	0	0	0	0	0	0	0	0	227120000	156260000	0	0
Rv3087	0	0	0	0	0	0	1201700000	1252000000	0	4500500	0	0	0	0	0	0	267430000	238670000	0	0
Rv3088	12190000	0	0	16673000	0	13142000	948850000	944260000	38405000	10621000	0	0	0	0	0	0	144010000	153990000	0	0
Rv3089	296260000	37191000	53447000	34217000	0	57258000	1555600000	1336900000	117910000	217490000	71499000	0	0	0	0	34829000	356960000	254540000	65571000	94631000
Rv3090	801860000	1366800000	565140000	1096400000	725450000	925240000	417220000	472540000	918100000	516130000	293050000	437180000	388680000	471050000	452030000	394060000	169810000	218210000	334330000	290180000
Rv3091	432750000	509420000	256510000	417460000	338870000	609360000	354590000	685250000	287790000	383950000	110890000	120700000	75668000	124800000	140270000	116790000	69637000	128450000	95567000	110960000
Rv3092c	37245000	72875000	151500000	145940000	12971000	49808000	158280000	157960000	91347000	28477000	0	56961000	52578000	57537000	0	45793000	0	0	51091000	0
Rv3093c	59659000	68921000	489750000	652880000	226170000	359910000	749470000	872620000	87948000	48174000	0	63450000	218420000	220630000	243620000	213640000	203680000	241490000	86954000	0
Rv3094c	1048400000	750870000	2579600000	2378700000	1712900000	2223200000	1891400000	2532200000	472960000	725420000	217210000	215730000	574120000	520750000	557100000	571890000	417760000	517120000	186080000	231560000
Rv3095	0	38500000	88127000	166130000	43325000	208370000	297040000	477050000	21786000	0	0	0	69504000	71852000	89829000	86658000	105880000	160010000	0	0
Rv3099c	1348500000	1414200000	909920000	1080600000	549790000	579350000	2225100000	1746100000	1183900000	1397000000	402660000	440700000	384750000	368500000	280220000	268010000	441580000	315580000	414870000	496230000
Rv3100c	0	0	0	0	0	0	22748000	0	0	8467600	0	0	0	0	0	0	0	0	0	0
Rv3101c	219150000	86050000	67023000	159610000	94998000	68549000	0	0	54032000	123630000	168020000	0	0	149350000	124770000	0	0	0	0	120540000
Rv3102c	777100000	572580000	1056200000	1480400000	1033200000	1723000000	1278500000	1230500000	444400000	412170000	311340000	263020000	566510000	579180000	617510000	693960000	303840000	317070000	229640000	256330000
Rv3104c	0	55430000	0	42533000	41518000	30082000	36711000	277640000	0	96331000	0	0	0	0	0	0	0	0	0	0
Rv3105c	1171200000	1145600000	262730000	602520000	350690000	729090000	2405700000	1955600000	1676800000	1212200000	303200000	342280000	197270000	279190000	236840000	288630000	589120000	413790000	505190000	490080000
Rv3106	348130000	218790000	120730000	76304000	87225000	59231000	243840000	248960000	218540000	200650000	102960000	96272000	98346000	73787000	90253000	57071000	66041000	54198000	93975000	103260000
Rv3107c	292950000	336830000	608440000	510550000	445830000	546250000	74670000	44650000	266150000	0	0	0	0	0	0	0	0	0	0	0
Rv3116	0	0	0	0	0	0	87773000	19849000	0	0	0	0	0	0	0	0	0	0	0	0
Rv3117	24452000000	21894000000	7562800000	8937100000	6390600000	8304100000	16869000000	10532000000	21141000000	22151000000	2342600000	2435400000	1171500000	1138800000	1150200000	1092100000	1266700000	1319200000	2776000000	3370500000
Rv3118	5826400000	4793100000	1774900000	2230800000	1468100000	896970000	1501400000	1663700000	6335600000	3870000000	2561800000	2584600000	1306800000	1451300000	1344500000	919480000	1169900000	891070000	3382100000	3418600000
Rv3119	151300000	68450000	0	15004000	0	0	55541000	100410000	58264000	37737000	65090000	0	0	0	0	0	0	0	55055000	0
Rv3120	20389000	267130000	0	0	229490000	19899000	52621000	40817000	293050000	115790000	0	0	0	0	0	0	0	0	167300000	218350000
Rv3127	0	0	0	0	0	0	13133000000	10479000000	0	0	0	0	0	0	0	0	3346500000	3217500000	0	0
Rv3130c	0	0	0	0	0	0	5505800000	4505600000	0	0	0	0	0	0	0	0	805930000	899900000	0	0
Rv3131	0	0	0	0	0	0	7340300000	5212300000	21517000	0	0	0	0	0	0	0	1502400000	1254900000	0	0
Rv3132c	0	125310000	43992000	0	0	46606000	4422100000	3517200000	62656000	147760000	0	0	7161500	0	0	0	594580000	553370000	0	16334000
Rv3133c	259600000	259290000	56773000	64876000	25493000	83590000	9840300000	6661700000	203460000	282460000	85553000	103050000	0	0	0	34779000	2221600000	1820200000	85474000	83368000
Rv3134c	0	0	0	0	0	0	3346700000	2241300000	0	23340000	0	0	0	0	0	0	789130000	546620000	0	0
Rv3137	178870000	97769000	18214000	16571000	19868000	35129000	88019000	71479000	80419000	91803000	109230000	88296000	0	0	0	0	56093000	62590000	77540000	69556000
Rv3139	5507400000	5204500000	5218800000	5073500000	4033900000	7126700000	5889900000	5340200000	3699200000	3033700000	1508600000	1621600000	1737900000	1697000000	2472100000	2605600000	1171700000	1455800000	1341500000	1354700000
Rv3140	5910600000	5414400000	4400100000	4239800000	5286100000	8029800000	9391200000	7779000000	3025200000	2653200000	904020000	888220000	944360000	995100000	1550500000	1510300000	1342800000	1044300000	599160000	714760000
Rv3141	672040000	843770000	502040000	488850000	400590000	732300000	623960000	843220000	1116600000	858420000	267520000	276480000	198140000	193700000	227560000	228240000	226210000	235540000	342760000	361820000
Rv3142c	61778000	0	31609000	0	0	24921000	0	61980000	57325000	25689000	0	0	0	0	0	0	0	0	0	0
Rv3143	590390000	628260000	305430000	382720000	198400000	482990000	1352500000	693740000	684400000	809060000	248190000	267380000	244030000	221710000	216990000	227750000	457460000	329980000	344150000	400620000
Rv3144c	0	0	89017000	0	0	0	0	0	0	0	0	0	0	0	0	0	0	0	0	0
Rv3145	180150000	123130000	0	47888000	29753000	0	142180000	124750000	110440000	40553000	136050000	111950000	0	0	0	0	0	0	86345000	41142000
Rv3146	406010000	337780000	169560000	122230000	143580000	162140000	193850000	357940000	160150000	137610000	249980000	233530000	135270000	119730000	137480000	160790000	0	0	196910000	94431000
Rv3147	1072700000	956160000	343010000	196550000	210610000	234100000	1522200000	1221200000	689910000	638860000	236630000	250080000	162000000	97172000	112180000	117610000	214920000	223950000	263960000	246980000
Rv3148	473790000	195130000	66867000	85896000	18776000	70242000	777760000	944840000	308870000	383790000	135080000	136670000	52691000	119440000	0	84155000	131770000	199580000	148460000	164630000
Rv3149	366490000	333710000	267400000	112120000	136260000	71537000	547540000	579910000	655790000	638720000	363520000	428790000	266810000	0	208210000	0	241790000	330250000	437150000	509430000
Rv3150	1052400000	822960000	35494000	184340000	18299000	109410000	2213600000	2190400000	621270000	615080000	939060000	839600000	0	475480000	0	0	1090000000	852990000	810320000	1029800000
Rv3151	2455600000	2060900000	332360000	816200000	315510000	492530000	2437400000	2202000000	1862900000	1732400000	290830000	308590000	92820000	170380000	112780000	118390000	289610000	278240000	289860000	320610000
Rv3152	0	0	0	0	0	56665000	432440000	243610000	0	0	0	0	0	0	0	0	270520000	157980000	0	0
Rv3153	392090000	525310000	263050000	229520000	25229000	159380000	1096900000	968590000	573330000	653990000	247370000	273080000	199130000	167010000	0	116670000	489240000	343320000	345080000	429170000
Rv3154	241530000	107280000	58436000	60356000	59170000	31151000	316250000	174770000	83338000	214700000	111370000	82393000	53752000	0	67808000	0	115600000	70363000	73691000	129120000
Rv3155	76153000	0	0	0	0	0	0	0	0	35384000	0	0	0	0	0	0	0	0	0	0
Rv3156	174460000	133440000	68982000	96563000	0	80579000	164350000	257050000	101830000	98212000	0	0	0	0	0	0	0	0	0	0
Rv3157	44992000	161510000	40463000	42368000	23690000	107870000	277170000	281100000	78173000	54905000	0	117690000	0	0	0	84009000	102340000	188570000	0	55595000
Rv3158	0	45802000	0	0	0	26721000	146820000	164520000	0	46941000	0	0	0	0	0	0	94746000	87645000	0	0
Rv3161c	40855000	0	32424000	35268000	0	0	309940000	238390000	39628000	62456000	0	0	0	0	0	0	83280000	69171000	0	0
Rv3164c	0	0	0	0	0	0	0	96628000	0	17887000	0	0	0	0	0	0	0	0	0	0
Rv3168	138300000	158590000	80840000	263330000	0	132820000	247110000	220540000	332120000	309660000	69670000	73694000	79129000	88813000	0	84986000	114300000	106290000	130410000	138160000
Rv3169	419580000	557390000	215070000	393470000	0	30124000	1295400000	435300000	1113400000	1023200000	165220000	205250000	132760000	172670000	0	0	156580000	151050000	284420000	322080000
[truncated: 464 more rows]
