# Supplementary material for: Dissecting the RecA-(In)dependent Response to Mitomycin C in Mycobacterium tuberculosis Using Transcriptional Profiling and Proteomics Analyses
Source: Cells. 2021 May 11;10(5):1168. doi: 10.3390/cells10051168 (PMC8151990; doi:10.3390/cells10051168)
Supplement: Supplementary file 1 [file cells-10-01168-s001.zip › Table S7.xlsx]

## Sheet: Curated data
Supplementary Table C: Genes differentialy expressed between DrecA and DrecA, pafBCCRISPRi/dCas9 strains cultured in the presence of 5ng/ml Mitomycin C with FIMO predicted PafBC regulatory motif within their promoter regions
Legend:	strong candidates, Log2FC difference >1.58			weaker candidates, Log2FC difference <1.58, but the trend is clear				Log2FC:	<-2	0	>2
Results:
					RNASeq Results [Log2FC]
start	end	strand	gene	sequence	Rv	Rv_M	Cas9	Cas9_M	Rec	Rec_M	Paf	Paf_M	R	RPaf_M	distance to the annotated start codon	Searching conditions	based on DRecA	annotation
39877	41202	-	Rv0037c	UniProt_AC=P9WJY1	0	0.842072	-0.0797612	0.408789	0.0546745	1.85746	0.0748133	1.01747	-0.0599286	0.494627			based on RecA	integral membrane protein
41238	41259	-	Name=1_NC_000962.3-	sequence=GGTCGGCGAATATTTGTACTGT	0										36
58510	58531	+	Name=3_NC_000962.3+	sequence=TGTCGGTGCGGTTACGTAGGCT	0										55
58586	59080	+	Rv0054	UniProt_AC=P9WGD5	0	2.02124	-0.0106078	1.81241	0.866505	4.44652	-0.154961	0.755878	0.0633142	0.436373		PafBC_candidate		single-strand DNA-binding protein Ssb
59122	59376	+	Rv0055	UniProt_AC=P9WH49	0	1.66848	-0.352315	1.42523	0.823403	3.64645	-0.178655	-0.0787027	-0.200952	0.145384		PafBC_candidate		30S ribosomal protein S18 RpsR1; K02963 small subunit ribosomal protein S18
59409	59867	+	Rv0056	UniProt_AC=P9WH79	0	1.65356	-0.543512	1.10009	0.362017	3.23249	-0.444903	-0.273436	-0.482808	-0.381448		PafBC_candidate		50S ribosomal protein L9 RplI; K02939 large subunit ribosomal protein L9
59896	60417	+	Rv0057	UniProt_AC=P9WM77	0	1.79927	-0.806739	0.771834	-0.597555	3.09223	-0.443528	1.25558	-0.776652	0.11071		PafBC_candidate		hypothetical protein
60318	60339	+	Name=3_NC_000962.3+	sequence=TGTCGGTGCGGCGACTTACGCT	0										57
60396	63020	+	Rv0058	UniProt_AC=P9WMR3	0	2.15602	-1.33275	1.59023	-0.139347	3.09554	-0.187739	0.28536	-1.25618	0.438121		PafBC_candidate		replicative DNA helicase DnaB
63200	63892	+	Rv0059	UniProt_AC=O53604	0	1.93921	-1.93693	0.283758	-0.92828	2.6267	-1.28483	-0.235808	-2.1053	-0.913645		PafBC_candidate		hypothetical protein
63844	63865	+	Name=1_NC_000962.3+	sequence=TGTCGGTGGGGTGCGAAAGTAT	0										44
63909	64967	+	Rv0060	UniProt_AC=O53605	0	1.46251	-1.124	0.972439	0.501537	3.7614	-1.35955	-0.967745	-1.30001	-1.39903		PafBC_candidate		hypothetical protein
104805	105215	-	Rv0095c	UniProt_AC=Q10891	0	4.3339	-0.762017	3.06728	0.464059	3.87702	-1.96231	-0.784222	-1.0284	0.356425		PafBC_candidate		hypothetical protein
105108	105129	-	Name=3_NC_000962.3-	sequence=TGTCAGTGCCCGACGTTATGAT	0										+107
160841	160862	+	Name=1_NC_000962.3+	sequence=CGTCGGCGCCACCGGTTAGCCT	0										7
160869	161474	+	Rv0133	UniProt_AC=P96810	0	1.36311	-0.914676	0.668639	-0.091868	2.97561	-0.886541	-0.160961	-1.18213	-0.333051		PafBC_candidate		N-acetyltransferase
210892	212250	-	Rv0180c	UniProt_AC=O07424	0	1.37383	-0.583215	1.11544	0.0310081	2.31504	-0.284556	0.0758494	-0.810618	-0.245314		PafBC_candidate		YhgE/Pip domain-containing protein
212277	213011	-	Rv0181c	UniProt_AC=P9WI85	0	1.49924	-0.964639	1.19096	-0.0973707	2.64118	-0.880485	-0.3468	-1.18462	-0.603006		PafBC_candidate		hypothetical protein; K06911
212704	212725	-	Name=1_NC_000962.3-	sequence=TGTCGGCCGGCACCGGAATCTT	0										+307
213028	214140	-	Rv0182c	UniProt_AC=P9WGG5	0	1.77762	-0.687723	1.54259	-0.0944821	3.19117	-0.785541	-0.37494	-1.14669	0.128431		PafBC_candidate		alternative RNA polymerase sigma factor SigG; K03088 RNA polymerase sigma-70 factor, ECF subfamily
214034	214055	-	Name=1_NC_000962.3-	sequence=TGTCGGAGACTCTGCGTAGGCT	0										+106
214940	214961	+	Name=2_NC_000962.3+	sequence=TGTCGCAGCCCTCCACTAGTTT	0										8
214969	215718	+	Rv0184	UniProt_AC=O07428	0	2.35449	-0.196921	2.80419	0.653916	4.45853	-0.773982	0.0542813	-0.744647	0.0245331		PafBC_candidate		hypothetical protein
215715	216224	+	Rv0185	UniProt_AC=O07429	0	2.615	-0.525749	2.38366	0.39281	4.02587	-0.939383	-0.153525	-1.05718	-0.592207		PafBC_candidate		hypothetical protein
216269	218344	+	Rv0186	UniProt_AC=O07430	0	1.86515	-0.449304	1.48987	-0.546437	2.98327	-0.703288	0.0841942	-0.626467	0.639909		PafBC_candidate		beta-glucosidase BglS; K05349 beta-glucosidase [EC:3.2.1.21]
516017	516892	-	Rv0427c	UniProt_AC=P96273	0	1.3573	-1.08624	0.731082	0.150767	2.87387	-1.06015	-1.10185	-1.59596	-0.941126		PafBC_candidate		exodeoxyribonuclease III protein XthA; K01142 exodeoxyribonuclease III [EC:3.1.11.2]
516899	516920	-	Name=1_NC_000962.3-	sequence=AGTCGGTCGGCTGGGATACCTT	0										7
701401	701422	+	Name=1_NC_000962.3+	sequence=TGTCGGTGGCGTGCTGTAGGAA	0										+16
701406	702014	+	Rv0605	UniProt_AC=I6Y890	0	2.17232	-0.994519	1.68558	0.455733	3.57932	-2.41372	-2.47312	-2.74921	-2.41779		PafBC_candidate		resolvase
701758	701779	+	Name=1_NC_000962.3+	sequence=TGTCGGTCACGCGGATTGTGGT	0										237
702016	702759	+	Rv0606	UniProt_AC=O07772	0	2.24343	-0.688727	2.18905	0.558914	3.48999	-2.05722	-2.0904	-1.71729	-2.10858		PafBC_candidate		transposase
702813	703199	+	Rv0607	UniProt_AC=O07771	0	3.17228	0.360303	3.32438	0.971661	4.57013	-1.29765	-0.678776	-1.51495	0.0292848		PafBC_candidate		hypothetical protein
714161	714182	+	Name=3_NC_000962.3+	sequence=TGTCCGACCGCGGGCGTAGCCT	0										20
714202	715266	+	Rv0621	UniProt_AC=I6X9F4	0	1.92366	0.524119	2.18252	1.40302	3.65544	-0.273025	-0.474401	0.660451	1.50022		PafBC_candidate		membrane protein
939217	939238	+	Name=1_NC_000962.3+	sequence=CGTCGGTGGCCGCGCCTATCCT	0										150
939388	940392	+	Rv0843	UniProt_AC=I6XWE5	0	1.22172	-0.043483	1.23006	0.32611	2.42649	0.555364	0.242484	0.383406	0.658732		PafBC_candidate		pyruvate dehydrogenase E1 component; K00161 pyruvate dehydrogenase E1 component alpha subunit [EC:1.2.4.1]
1027104	1027685	+	Rv0921	UniProt_AC=I6WZS4	0	2.20712	-1.06394	1.99472	0.69368	3.57261	-1.59393	0.14626	-1.85379	0.371151		PafBC_candidate		resolvase
1027423	1027444	+	Name=1_NC_000962.3+	sequence=TGTCGGACCCCGATGCGAGAGT	0										+241
1027685	1029337	+	Rv0922	UniProt_AC=I6Y560	0	2.06484	-0.222182	2.1708	0.119246	2.97493	-0.198204	-0.453276	-0.566051	-0.765429		PafBC_candidate		transposase
1251617	1252972	-	Rv1128c	UniProt_AC=P9WM57	0	1.46428	-2.70383	0.696013	-0.592874	2.51874	-1.97435	0.299535	-2.00193	-1.96385		PafBC_candidate		hypothetical protein
1252979	1253000	-	Name=1_NC_000962.3-	sequence=TGTCGGTGCCTGCACATAGCAT	0										7
1276300	1277748	-	Rv1148c	UniProt_AC=P9WM55	0	2.74418	-0.129193	2.96567	1.26353	4.59471	-1.1443	-1.17679	-1.26189	0.107163		PafBC_candidate		hypothetical protein
1277672	1277693	-	Name=3_NC_000962.3-	sequence=TGTCAGTGGTGCTTCGTAGAAT	0										+21
1353004	1353025	+	manual_1	sequence=TGTCGGGCTGACCCAGTTCTTG	0										131
1353157	1353525	+	Rv1209	UniProt_AC=O05310	0	1.56183	-0.283579	0.857528	0.475834	2.80872	-0.124741	-0.917729	-0.484104	-0.488439		PafBC_candidate		DivIVA family protein
1353522	1354136	+	Rv1210	UniProt_AC=O05311	0	0.929093	-0.397264	0.921103	0.0679312	1.88937	-0.198356	-0.33065	-0.411723	-1.02498				DNA-3-methyladenine glycosylase I TagA; K01246 DNA-3-methyladenine glycosylase I [EC:3.2.2.20]
1426164	1427417	+	Rv1277	UniProt_AC=Q50699	0	2.50955	-0.237225	2.40629	0.83479	4.28466	-1.43061	-0.608466	-1.03407	-0.683944	+42	PafBC_candidate		hypothetical protein
1426206	1426227	+	Name=1_NC_000962.3+	sequence=TGTCGGTGTGCAGACCTACACT	0
1427414	1430041	+	Rv1278	UniProt_AC=P9WM41	0	2.56335	-0.00830714	2.45513	0.703653	3.50177	-0.37669	-0.376903	-0.331001	-0.132204		PafBC_candidate		hypothetical protein
1430062	1431648	+	Rv1279	UniProt_AC=P9WMV5	0	2.10499	0.357483	2.23711	0.652167	3.12899	-0.0720988	-1.09553	-0.272202	-0.194333		PafBC_candidate		dehydrogenase FAD flavoprotein gmc oxidoreductase
1477134	1477631	-	Rv1316c	UniProt_AC=P9WJW5	0	2.74616	0.463102	3.16406	1.55618	4.10274	-0.256851	-0.46222	0.378071	1.03007		PafBC_candidate		methylated-DNA-protein-cysteine methyltransferase Ogt
1477628	1479118	-	Rv1317c	UniProt_AC=P9WJW3	0	2.67854	-0.378688	2.46578	0.944051	4.08204	-1.0574	0.526739	-0.112417	1.64708		PafBC_candidate		bifunctional regulatory protein and DNA repair enzyme AlkA
1479126	1479147	-	Name=1_NC_000962.3-	sequence=TGTCGGTGGGCGGGTGTAATTG	0										8
1582138	1582159	+	Name=1_NC_000962.3+	sequence=CGTCGGCGGCGCTTCTTAGACT	0										7
1582166	1583104	+	Rv1406	UniProt_AC=P9WND3	0	2.33382	-0.23386	1.80584	0.421726	3.96065	-0.438429	0.413282	-0.49312	0.849052		PafBC_candidate		methionyl-tRNA formyltransferase Fmt; K00604 methionyl-tRNA formyltransferase [EC:2.1.2.9]
1583101	1584474	+	Rv1407	UniProt_AC=P9WGX3	0	2.26865	-0.589622	1.24517	0.500732	2.98576	-0.490603	-0.352168	-0.281279	0.739781		PafBC_candidate		protein Fmu; K03500 16S rRNA (cytosine967-C5)-methyltransferase [EC:2.1.1.176]
1672457	1673299	-	Rv1482c	UniProt_AC=P71763	0	1.284	-0.335571	3.73825	1.46558	2.46521	-1.7179	-0.33472	-0.159414	0.365769		PafBC_candidate		hypothetical protein
1673306	1673327	-	Name=1_NC_000962.3-	sequence=TGTCGGTGTGACTCAGCACACT	0										7
1747663	1747684	+	Name=3_NC_000962.3+	sequence=TGTCGGTCCTCGGTCATAGACT	0										10
1747694	1751248	+	Rv1547	UniProt_AC=P9WNT7	0	0.994691	-0.210952	1.05109	0.350409	2.04345	-0.177071	-0.486068	-0.183318	-0.721822				DNA polymerase III alpha subunit DnaE1; K02337 DNA polymerase III subunit alpha [EC:2.7.7.7]
1788162	1789163	-	Rv1587c	UniProt_AC=O06603	0	2.68215	-0.635462	2.80526	-1.22525	2.10389	-2.43541	0.355725	-1.58324	-0.339189		PafBC_candidate		13E12 repeat family protein
1789168	1789836	-	Rv1588c	UniProt_AC=P9WLT9	0	3.62734	-1.94398	2.23691	0.226027	3.67457	-1.92285	-0.415741	-2.42083	-0.856899		PafBC_candidate		13E12 repeat family protein
1789843	1789864	-	Name=1_NC_000962.3-	sequence=TGTCAGTGCCCGACGTTATGAT	0										7
1830636	1830657	+	Name=3_NC_000962.3+	sequence=CGTCAGCGTCGGTGCATAAAGT	0										8
1830665	1833379	+	Rv1629	UniProt_AC=P9WNU5	0	1.08131	-0.255924	1.05629	0.121861	2.36143	0.135847	-0.327957	-0.328902	-0.165123		PafBC_candidate		DNA polymerase I PolA
1836983	1837004	+	Name=3_NC_000962.3+	sequence=TGTCCGCGGGTGGCTCTAGGCT	0										71
1837075	1839171	+	Rv1633	UniProt_AC=P9WFC7	0	1.05421	-0.518045	0.711282	0.105256	1.88727	-0.369499	-0.073638	-0.380151	-1.05726		PafBC_candidate		excinuclease ABC UvrB; K03702 excinuclease ABC subunit B
1839168	1840583	+	Rv1634	UniProt_AC=P9WJX3	0	1.15707	-0.756741	0.218043	-0.427496	1.33739	-0.524409	-0.485758	-0.744866	-1.44809		PafBC_candidate		drug efflux membrane protein
1843671	1843692	+	Name=3_NC_000962.3+	sequence=TGTCGGTACGGGCACATAGCAT	0										49
1843741	1846659	+	Rv1638	UniProt_AC=P9WQK7	0	1.41031	-0.278067	1.12771	0.276417	2.02966	-0.337359	0.213783	-0.437002	-0.351316		PafBC_candidate		excinuclease ABC UvrA; K03701 excinuclease ABC subunit A
1927211	1928575	-	Rv1702c	UniProt_AC=P9WLT3	0	2.25427	-1.93188	1.37745	-1.01541	1.22729	-1.16611	1.71993	-1.28491	-0.660146		PafBC_candidate		hypothetical protein	RecA co-regulated
1929052	1929073	-	Name=1_NC_000962.3-	sequence=TGTCAGACCGAGTCGATACGGT	0										477
1997418	1998515	-	Rv1765c	UniProt_AC=O06798	0	2.31802	-0.529013	2.1984	0.722881	3.96068	-1.43145	-2.07237	-1.57233	-1.56334		PafBC_candidate		hypothetical protein
1998522	1998543	-	Name=3_NC_000962.3-	sequence=TGTCAGACCCTGCTGCGATGAT	0										7
2078929	2079789	-	Rv1833c	UniProt_AC=P9WMS1	0	3.38748	0.359073	3.46881	1.76406	5.5886	-0.992895	-0.718301	0.101525	0.137024		PafBC_candidate		haloalkane dehalogenase 2; K01563 haloalkane dehalogenase [EC:3.8.1.5]
2079814	2079835	-	Name=2_NC_000962.3-	sequence=TGTCACCCTTCGGGCATACCAT	0										25
2153235	2153882	-	Rv1907c	UniProt_AC=L0TAY1	0	1.76982	0.391714	2.09644	1.04342	4.2042	0.135913	-0.0493644	0.235781	-0.18406		PafBC_candidate		hypothetical protein
2153768	2153789	-	Name=3_NC_000962.3-	sequence=TGTCAGACCCCGCGTGCATGGT	0										+114
2195960	2195981	+	Name=3_NC_000962.3+	sequence=TGTCAGTGGTGCTTCGTAGAAT	0										8
2195989	2197353	+	Rv1945	UniProt_AC=P9WLQ5	0	3.15577	-0.552653	3.10859	2.05462	5.44861	-1.13681	-1.38644	-1.55595	-0.379327		PafBC_candidate		hypothetical protein
2201642	2201663	+	Name=2_NC_000962.3+	sequence=TGTCGCTGCCCTCCGGTACCGT	0										56
2201719	2202096	+	Rv1955	UniProt_AC=P9WJA5	0	1.42272	1.89601	2.13973	1.8062	4.86138	1.35664	3.38884	2.22105	2.18529				toxin
2202138	2202587	+	Rv1956	UniProt_AC=P9WJA7	0	2.40997	1.1732	1.94267	1.62706	5.19541	0.682309	2.32239	1.37756	1.84774				antitoxin HigA
2202584	2203129	+	Rv1957	UniProt_AC=P95257	0	1.51851	0.305174	1.48075	0.543291	3.31826	0.0738173	1.1626	0.769711	0.291671		PafBC_candidate		hypothetical protein
2239004	2239957	+	Rv1996	UniProt_AC=P9WLP1	0	2.17469	5.40197	2.78755	3.14455	2.51633	1.28991	-1.38775	2.26047	-1.89513		PafBC_candidate		universal stress protein
2239005	2239026	+	Name=3_NC_000962.3+	sequence=TGTCAGCCCAACAAACGAACCT	0										+22
2240159	2242876	+	Rv1997	UniProt_AC=P9WPS9	0	3.03423	7.5831	4.70513	4.09917	3.43063	2.04738	0.409074	3.88464	0.67006		PafBC_candidate		metal cation transporter P-type ATPase CtpF; K12953 cation-transporting ATPase F [EC:3.6.3.-]
2242945	2243721	-	Rv1998c	UniProt_AC=P9WLN9	0	-0.494069	0.448518	-0.314566	0.374902	1.28128	-0.792364	-0.893473	-0.169441	-0.718001			based on RecA	hypothetical protein
2243897	2243918	-	Name=1_NC_000962.3-	sequence=TGTCGGTGTGGCGGCATACGGT	0										176
2261816	2263072	-	Rv2015c	UniProt_AC=O53461	0	2.31668	-0.349847	2.79895	0.910516	3.8138	-1.37411	-1.75753	-1.15035	-0.766185		PafBC_candidate		hypothetical protein
2263079	2263100	-	Name=3_NC_000962.3-	sequence=TGTCAGACCCTGCTGCGATGAT	0										7
2263361	2263382	+	Name=3_NC_000962.3+	sequence=TGTCAGCGGATACCGGTATATT	0										44
2263426	2264001	+	Rv2016	UniProt_AC=O53462	0	1.26069	0.321885	0.770254	1.40869	3.0515	-0.872149	0.576572	-1.01771	-0.127672		PafBC_candidate		hypothetical protein
2263998	2265038	+	Rv2017	UniProt_AC=O53463	0	0.703753	-0.912677	-0.385913	0.330047	1.82555	-1.49061	0.0294809	-1.67483	-0.648702				transcriptional regulator
2267749	2268108	-	Rv2023c	UniProt_AC=O53469	0	1.43975	-0.0360578	1.48905	0.929814	1.90179	0.528656	-0.587628	0.771519	-0.178403		PafBC_candidate		hypothetical protein
2268268	2268726	-	Rv2023A	UniProt_AC=N/A	0	0.923405	-1.01268	0.911421	0.689605	1.83523	-0.877227	-1.51198	-0.383649	-0.917442				hypothetical protein
2268693	2270240	-	Rv2024c	UniProt_AC=O53470	0	1.49397	-0.213295	2.01115	0.628723	3.19198	-0.695711	-1.09142	0.0582637	-0.584078		PafBC_candidate		hypothetical protein
2270250	2270271	-	Name=1_NC_000962.3-	sequence=TGTCGGTTGCCGCCAGTATGGT	0										10
2335059	2335373	+	Rv2078	UniProt_AC=P9WLK9	0	0.0395125	-0.572226	0.559068	-0.281882	1.32571	-1.20661	-1.37667	-1.42696	-1.05912			based on RecA	hypothetical protein
2335162	2335183	+	Name=1_NC_000962.3+	sequence=TGTCGGGGATGTTCGGTACATT	0										+21
2358389	2360041	+	Rv2100	UniProt_AC=P9WLJ3	0	4.39283	0.187114	4.40113	-0.646419	3.28522	-1.11217	0.924735	-0.582586	0.928285		PafBC_candidate		hypothetical protein	RecA co-regulated
2358474	2358495	+	Name=1_NC_000962.3+	sequence=TGTCGGTGGCCGCTACTAGTAT	0										+85
2378358	2378379	+	Name=3_NC_000962.3+	sequence=TGTCGGCGCCCAACCCTAAGCT	0										7
2378386	2379222	+	Rv2119	UniProt_AC=O33254	0	0.97415	-0.777439	1.329	0.295605	2.94629	-1.65443	-2.26235	-1.45072	-1.25669		PafBC_candidate		exonuclease RecB
2453814	2453835	+	Name=3_NC_000962.3+	sequence=TGTCAGTGCAGGGGCCTAACGT	0										overlapping
2453819	2455756	+	Rv2191	UniProt_AC=P9WLJ1	0	2.97019	-0.752113	2.94725	0.616641	4.4538	-1.81996	-1.69544	-1.46587	-1.01695		PafBC_candidate		exonuclease, DNA polymerase III, epsilon subunit; K02342 DNA polymerase III subunit epsilon [EC:2.7.7.7]
2479923	2481701	-	Rv2214c	UniProt_AC=P9WGS3	0	0.468525	-0.665812	0.201901	-0.204761	1.55861	-0.67027	-0.740603	-0.904963	-1.27091			based on RecA	short-chain dehydrogenase EphD
2481747	2481768	-	Name=1_NC_000962.3-	sequence=AGTCGGCCGTCCTTGCTACGGT	0										46
2580391	2580412	+	Name=3_NC_000962.3+	sequence=TGTCGGCTACCGCCGATAACGT	0										7
2580419	2581135	+	Rv2308	UniProt_AC=P9WLC5	0	1.43401	-1.55988	0.525748	1.12425	3.37195	-1.76963	-1.58821	-1.33754	-0.295111		PafBC_candidate		hypothetical protein
2584363	2584384	+	Name=1_NC_000962.3+	sequence=TGTCGGAGCTCGGTGCGATCAT	0										102
2584486	2584755	+	Rv2312	UniProt_AC=P9WLB9	0	1.31852	-0.560014	1.25127	1.80284	4.65665	-0.974151	-1.12917	-0.525683	-0.368052		PafBC_candidate		hypothetical protein
2619407	2619479	-	MTB000029	noncoding RNA, tRNA-Asn	0	1.03431	1.22978	1.37545	1.36687	3.72137	0.719419	0.651649	0.862979	0.748241		PafBC_candidate
2619519	2619540	-	Name=2_NC_000962.3-	sequence=CGTCACACCAGTACGCTAGAGT	0										40
2642150	2642578	-	Rv2360c	UniProt_AC=O05838	0	0.440625	-1.1139	0.101934	-0.362188	0.912048	-0.6495	-1.11935	-0.97091	-0.859601				hypothetical protein
2642578	2643468	-	Rv2361c	UniProt_AC=P9WFF7	0	0.227513	-0.425673	0.351749	0.133309	1.22109	-0.403584	-0.344309	-0.168337	-0.812959				long-chain (C50) Z-isoprenyl diphosphate synthase
2643461	2644258	-	Rv2362c	UniProt_AC=P9WHI5	0	1.14181	0.428808	1.13302	0.222163	2.57666	-0.0454615	0.369193	0.0911271	0.846799		PafBC_candidate		DNA repair protein RecO; K03584 DNA repair protein RecO (recombination protein O)
2644260	2644281	-	Name=1_NC_000962.3-	sequence=TGGCGGGGTGCAAAACTATTGT	0										2
2923199	2924233	-	Rv2592c	UniProt_AC=P9WGW1	0	1.55512	-0.308504	1.85025	-1.5757	0.240055	-0.523594	1.33286	-1.32785	-0.910959				crossover junction endodeoxyribonuclease RuvB	RecA co-regulated
2924230	2924820	-	Rv2593c	UniProt_AC=P9WGW3	0	1.59264	-0.392853	1.73384	-1.36077	0.4014	-0.705785	1.54433	-1.46677	-1.04149				crossover junction endodeoxyribonuclease RuvA	RecA co-regulated
2924817	2925383	-	Rv2594c	UniProt_AC=P9WGV9	0	1.17903	-1.05205	0.881201	-0.977564	0.562857	-1.31786	0.410472	-1.86644	-1.2575				crossover junction endodeoxyribonuclease RuvC	RecA co-regulated
2925422	2925443	-	Name=1_NC_000962.3-	sequence=TGTCGGGACGATCCGCTAGCGT	0										39
3029867	3030361	-	Rv2717c	UniProt_AC=P9WFG7	0	1.09543	-0.106025	2.40402	-0.331528	1.22062	0.562306	1.45146	-0.0766794	0.487382				fatty acid-binding protein-like protein	RecA co-regulated
3030413	3030877	-	Rv2718c	UniProt_AC=P9WIZ1	0	1.71863	0.203919	2.25722	-0.382566	1.73756	-0.128371	1.13038	-0.664989	-0.0381241		PafBC_candidate		transcriptional regulator NrdR; K07738 transcriptional repressor NrdR	RecA co-regulated
3031040	3031537	-	Rv2719c	UniProt_AC=I6YA32	0	3.01084	-0.375666	3.32611	-0.68486	3.00178	-0.989393	1.6037	-3.20141	-0.505464		PafBC_candidate		cell wall hydrolase	RecA co-regulated
3031642	3031663	-	Name=1_NC_000962.3-	sequence=TGTCGGTGGTGTGGTCTACCGT	0										105
3034635	3034883	+	Rv2722	UniProt_AC=O33227	0	1.63787	0.697648	1.88697	1.5568	4.00372	-0.100091	0.868538	0.433782	0.658388		PafBC_candidate		hypothetical protein
3034701	3034722	+	Name=2_NC_000962.3+	sequence=TGTCCCCGGGCTCGCATAACAT	0										+66
3046751	3046772	+	Name=3_NC_000962.3+	sequence=TGTCGGAGCCGCTGTCTAGCAT	0										49
3046821	3047675	+	Rv2734	UniProt_AC=I6YA42	0	3.39581	-0.886803	2.61111	1.83148	5.30446	-1.52746	-1.52886	-1.42709	0.0784471		PafBC_candidate		hypothetical protein
3047560	3048552	-	Rv2735c	UniProt_AC=I6Y1K7	0	1.75748	-0.37965	2.25962	-1.88794	-0.499576	-0.805384	2.24056	-3.15653	-1.01235				hypothetical protein	RecA co-regulated
3048562	3049086	-	Rv2736c	UniProt_AC=P9WHI1	0	2.67097	0.455708	3.03593	-2.07901	-0.194331	0.0490208	2.18229	-1.88288	0.129677				regulatory protein RecX; K03565 regulatory protein	RecA co-regulated
3049052	3051424	-	Rv2737c	UniProt_AC=P9WHJ3	0	2.24878	-0.134893	2.5553	-1.69915	1.39932	-0.638105	1.98647	-2.68908	-1.27824		PafBC_candidate		protein RecA	RecA co-regulated
3051479	3051500	-	Name=1_NC_000962.3-	sequence=TGTCAGTGGCTGTCTCTAGTGT	0										55
3097706	3098938	-	Rv2789c	UniProt_AC=I6XFA9	0	0.91993	-0.642772	0.278964	-0.70138	1.53327	-1.01172	-0.863025	-1.27021	-1.93005				acyl-CoA dehydrogenase FadE21
3098964	3100169	-	Rv2790c	UniProt_AC=O33332	0	1.08852	-0.56715	1.16008	-0.658886	1.77765	-0.432266	-0.464625	-0.933618	-1.80195				lipid-transfer protein Ltp1
3100202	3101581	-	Rv2791c	UniProt_AC=O33333	0	1.06407	-1.1264	0.926189	-0.137953	2.32658	-0.476007	-1.02716	-1.13317	-1.20596				transposase
3101581	3102162	-	Rv2792c	UniProt_AC=I6YA93	0	1.23823	-0.964086	1.2002	-0.140491	2.67258	-0.684676	-0.894627	-1.2101	-1.23026		PafBC_candidate		resolvase
3102170	3102191	-	Name=3_NC_000962.3-	sequence=TGTCAGTGGCGTGCTGTAGGAA	0										8
3194166	3195548	-	Rv2885c	UniProt_AC=P9WL37	0	2.79913	-0.706993	2.54039	0.37699	4.15299	-1.81244	-1.89689	-2.6377	-1.95934		PafBC_candidate		transposase
3195545	3196432	-	Rv2886c	UniProt_AC=P9WL35	0	2.10808	-0.739127	2.38726	0.0146945	3.58182	-2.18283	-0.591661	-3.71376	-1.11895		PafBC_candidate		resolvase
3196140	3196161	-	Name=1_NC_000962.3-	sequence=TGTCGGTGGTGTGTTGTAGGAA	0										+292
3327023	3327736	-	Rv2972c	UniProt_AC=I6X5W6	0	0.790821	-1.21941	0.559736	-0.864937	1.01138	-0.247691	-0.0443324	-0.477372	-0.0135871				exported or membrane protein
3327733	3329946	-	Rv2973c	UniProt_AC=P9WMQ7	0	1.12166	-1.36356	0.64716	-0.798526	1.26487	-0.573718	0.0752615	-0.987327	-0.908968				ATP-dependent DNA helicase RecG; K03655 ATP-dependent DNA helicase RecG [EC:3.6.4.12]
3329949	3331361	-	Rv2974c	UniProt_AC=I6Y259	0	1.60284	-0.973309	1.03828	-0.520473	2.30932	-0.38665	0.459128	-0.882904	0.21765		PafBC_candidate		DAK2 domain fusion protein YloV; K07030
3331358	3331612	-	Rv2975c	UniProt_AC=P95120	0	1.72977	-1.00925	0.667068	0.471677	3.14405	-0.808249	-0.392478	-1.45113	-2.23931		PafBC_candidate		dak phosphatase; K07030
3331664	3331685	-	Name=2_NC_000962.3-	sequence=TGTCACCACGTCTGGTTAGGCT	0										52
3332071	3332754	-	Rv2976c	UniProt_AC=P9WFQ9	0	1.81381	-0.171651	1.34392	0.246367	2.68239	-0.790736	-1.0502	-0.519661	-0.16451		PafBC_candidate		uracil DNA glycosylase Ung; K03648 uracil-DNA glycosylase [EC:3.2.2.27]
3332787	3333788	-	Rv2977c	UniProt_AC=P9WG71	0	2.16683	0.163241	2.51214	0.509507	3.29924	-0.558254	-0.953457	-0.23868	-0.209122		PafBC_candidate		thiamine-monophosphate kinase ThiL; K00946 thiamine-monophosphate kinase [EC:2.7.4.16]
3333785	3335164	-	Rv2978c	UniProt_AC=I6Y263	0	2.66276	-0.454911	3.04076	0.717068	3.87164	-0.336163	-1.58299	-0.65077	-0.739131		PafBC_candidate		transposase
3335164	3335748	-	Rv2979c	UniProt_AC=I6XFU1	0	2.33141	-0.956047	1.94019	0.759697	3.8851	-2.24769	-1.8722	-2.08676	-1.52279		PafBC_candidate		resolvase
3335756	3335777	-	Name=3_NC_000962.3-	sequence=TGTCAGTGGCGTGCGGTAGGAA	0										8
3408022	3408306	-	Rv3047c	UniProt_AC=I6X642	0	0.860296	-1.4499	-0.610946	0.0702098	1.82758	-1.7254	0.578422	0.150993	-1.32355			based on RecA	hypothetical protein
3408404	3409378	-	Rv3048c	UniProt_AC=P9WH71	0	0.583546	-1.8928	-1.12493	0.518614	1.95336	-1.74479	-0.3774	0.199209	-1.77404			based on RecA	ribonucleoside-diphosphate reductase NrdF2
3409426	3409447	-	Name=1_NC_000962.3-	sequence=TGTCGGACCCCAGGGGTAGTGT	0										48
3414719	3414958	-	Rv3053c	UniProt_AC=I6YB06	0	0.0874524	-0.78813	0.225569	0.924194	1.05111	-0.0467101	0.0546768	-0.152726	-0.380454			based on RecA	NRDEF glutaredoxin electron transport component NrdH
3415332	3415353	-	Name=1_NC_000962.3-	sequence=TGTCGGTGGCCGGTGATATATT	0										374
3425557	3425578	+	Name=1_NC_000962.3+	sequence=TGTCGGCGAGACATGCCAAGCT	0										6
3425584	3427107	+	Rv3062	UniProt_AC=P9WNV5	0	1.88929	0.131586	1.80858	0.27406	3.16054	0.0861035	1.71527	0.432666	2.57518			based on RecA	ATP-dependent DNA ligase LigB; K10747 DNA ligase 1 [EC:6.5.1.1 6.5.1.6 6.5.1.7]
3427243	3429519	+	Rv3063	UniProt_AC=P9WP47	0	0.987952	-0.236066	0.971846	0.261344	1.67552	-0.0621824	0.317457	0.00965964	0.538194			based on RecA	carbon starvation protein A CstA; K06200 carbon starvation protein
3555422	3556687	-	Rv3190c	UniProt_AC=O53336	0	0.443389	-0.618611	0.246352	-0.0734383	1.73728	-0.829254	-1.18769	-0.64358	-0.866632			based on RecA	hypothetical protein
3556695	3556716	-	Name=1_NC_000962.3-	sequence=CGTCGGGGATGAGCACTATCTT	0										8
3556844	3556865	+	Name=3_NC_000962.3+	sequence=TGTCGGGGGTCATGATTACTGT	0										overlapping
3556855	3557064	+	Rv3190A	UniProt_AC=I6XGJ1	0	2.45779	-0.902505	1.81146	1.02206	3.89644	-2.23985	-2.75586	-1.91094	-1.82984		PafBC_candidate		hypothetical protein
3557311	3558345	-	Rv3191c	UniProt_AC=O53337	0	0.68837	-0.411531	1.06919	0.24064	2.30116	-0.251684	0.174787	0.538487	0.714341			based on RecA	transposase; K07482 transposase, IS30 family
3558577	3558598	-	Name=1_NC_000962.3-	sequence=TGTCGCAACACATCTCTAGGTT	0										232
3571602	3572543	-	Rv3199c	UniProt_AC=P9WIX5	0	0.69342	-0.139898	0.801704	-0.311114	0.901893	0.00643497	-0.042155	-0.0995117	0.198096				NADH pyrophosphatase NudC; K03426 NAD+ diphosphatase [EC:3.6.1.22]
3572602	3573669	-	Rv3200c	UniProt_AC=O53346	0	0.718838	-0.933986	0.12269	-0.648415	0.944203	-0.888136	-0.831596	-0.927553	-1.02474				NAD+ diphosphatase; K10716 voltage-gated potassium channel
3573731	3577036	-	Rv3201c	UniProt_AC=O53347	0	3.17563	-0.708764	2.67653	0.493258	4.12767	-3.08039	-1.50032	-2.5797	0.408829		PafBC_candidate		DNA helicase II/ATP-dependent DNA helicase PcrA [EC:3.6.4.12]
3577033	3580200	-	Rv3202c	UniProt_AC=O53348	0	3.21608	-0.797372	2.98961	0.84904	4.44669	-3.80913	-1.42734	-2.61981	0.535041		PafBC_candidate		ATP-dependent DNA helicase
3580207	3580228	-	Name=3_NC_000962.3-	sequence=TGTCAGACCCTCGTGATGTCAT	0										7
3598051	3598356	-	Rv3221A	UniProt_AC=P9WJ69	0	0.966596	0.470157	1.47799	0.30899	1.84222	0.400606	0.294007	0.473486	0.515026			based on RecA	anti-sigma factor RshA
3598353	3598904	-	Rv3222c	UniProt_AC=O05844	0	1.12208	-0.199669	0.863464	0.206527	1.86898	0.0414934	0.259122	-0.273336	1.18437			based on RecA	hypothetical protein
3598901	3599551	-	Rv3223c	UniProt_AC=P9WGH9	0	0.700156	-0.813453	0.0833861	0.144292	2.13504	-0.784478	0.237007	-0.761282	0.735969			based on RecA	RNA polymerase sigma factor SigH; K03088 RNA polymerase sigma-70 factor, ECF subfamily
3599686	3599707	-	Name=1_NC_000962.3-	sequence=TGTCGGTCGCGGCCTCTACATT	0										135
3621570	3622211	-	Rv3242c	UniProt_AC=O05887	0	1.99423	-0.314456	1.76555	0.449591	3.09786	-0.409408	-0.148932	-0.326742	0.307132		PafBC_candidate		hypothetical protein
3622218	3622239	-	Name=2_NC_000962.3-	sequence=TGTCACCGGTGACCGCGACACT	0										7
3643061	3643082	+	Name=1_NC_000962.3+	sequence=TGTCGGTGATGCTCGGCAACAT	0										95
3643177	3644838	+	Rv3263	UniProt_AC=P96868	0	1.9205	-0.615543	2.00435	0.536604	3.54673	-1.33634	-1.20027	-1.83548	-0.95905		PafBC_candidate		DNA methylase
3676747	3676768	+	Name=1_NC_000962.3+	sequence=TGTCGGTGCCTGTTGGCACGAT	0										7
3676775	3681316	+	Rv3296	UniProt_AC=P96901	0	2.1934	-0.467757	1.96329	0.124392	2.98153	-1.03569	-0.903466	-0.786876	-1.15328		PafBC_candidate		ATP-dependent helicase Lhr; K03724 ATP-dependent helicase Lhr and Lhr-like helicase [EC:3.6.4.-]
3681320	3682087	+	Rv3297	UniProt_AC=P9WNC1	0	2.01712	0.108061	2.57071	0.152303	2.69974	-0.311455	-0.615876	0.159969	-0.229999		PafBC_candidate		endonuclease VIII Nei; K05522 endonuclease VIII [EC:3.2.2.- 4.2.99.18]
3883496	3883517	+	Name=3_NC_000962.3+	sequence=TGTCGGTGGCCCCTCGTAGAAT	0										8
3883525	3884193	+	Rv3466	UniProt_AC=P9WKY1	0	1.09027	-0.665141	0.272463	0.127925	3.20541	-0.588367	-0.605458	-0.663925	-0.733675		PafBC_candidate		hypothetical protein
3883964	3884917	+	Rv3467	UniProt_AC=Q50655	0	0.952924	-3.78707	0.0272652	-1.22301	2.58649	-2.99626	-0.997503	-2.36928	-1.39645				hypothetical protein
3953403	3953424	+	Name=1_NC_000962.3+	sequence=TGTCGGTGCACGACGGCACACT	0										7
3953431	3954270	+	Rv3517	UniProt_AC=O53562	0	3.70898	-0.624912	3.22502	1.54231	5.58588	-1.42689	-0.30419	-0.763799	0.753975		PafBC_candidate		hypothetical protein
3994830	3995699	-	Rv3555c	UniProt_AC=P96837	0	1.88276	-1.15806	1.61364	0.25958	3.12135	-2.02124	-0.211105	-1.85126	-1.03062		PafBC_candidate		hypothetical protein
3995706	3995727	-	Name=1_NC_000962.3-	sequence=TGTCGGTGGGTGATGCCAGGAT	0										7
4026416	4026437	+	Name=3_NC_000962.3+	sequence=TGTCACACCCCCCCGATACGGT	0										7
4026444	4027886	+	Rv3585	UniProt_AC=P9WHJ9	0	2.7771	-0.732623	2.3837	0.587028	4.11741	-0.771133	-0.652804	-1.35001	-0.251953		PafBC_candidate		DNA repair protein RadA; K04485 DNA repair protein RadA/Sms
4027891	4028967	+	Rv3586	UniProt_AC=P9WNW5	0	2.66771	-0.0853522	2.51228	0.305839	3.59822	-0.85946	-0.455909	-0.40205	-0.336873		PafBC_candidate		DNA integrity scanning protein disA; K07067 diadenylate cyclase [EC:2.7.7.85]
4080571	4080765	-	Rv3642c	UniProt_AC=I6Y464	0	0.737879	0.568584	1.49968	0.618056	2.93164	0.343714	0.466749	0.385825	0.0216152		PafBC_candidate		hypothetical protein
4080791	4080812	-	Name=1_NC_000962.3-	sequence=TGTCAGCGCTGTCGACTATCCT	0										26
4081516	4082721	-	Rv3644c	UniProt_AC=O06363	0	1.8315	-0.61591	1.4883	0.399212	3.00729	-0.866054	-0.0924647	-0.46939	0.43707		PafBC_candidate		DNA polymerase III delta subunit; K02341 DNA polymerase III subunit delta' [EC:2.7.7.7]
4082730	4082751	-	Name=1_NC_000962.3-	sequence=TGTCGGCGCGGATAGCTACTGT	0										9
4158931	4159821	-	Rv3714c	UniProt_AC=O69681	0	1.96175	-0.564673	1.93044	0.649323	4.08277	-0.952109	0.268235	-0.652763	-0.542969		PafBC_candidate		hypothetical protein
4159784	4159805	-	Name=1_NC_000962.3-	sequence=TGTCGGTGCGGAGTGCCAGCAT	0										+37
4301563	4302789	-	Rv3827c	UniProt_AC=O07796	0	2.83889	-0.429923	3.05998	0.461345	4.30138	-0.0575682	0.059498	-0.40876	-0.0711611		PafBC_candidate		transposase
4302786	4303397	-	Rv3828c	UniProt_AC=O07795	0	2.07661	-0.462869	2.19629	-0.0264399	3.748	-0.987656	0.509263	-1.83907	-1.29036		PafBC_candidate		resolvase
4303375	4303396	-	Name=1_NC_000962.3-	sequence=TGTCGGTGGTGTGCTGTAGGAA	0										+22

## Sheet: Raw FIMO analysis results
			start	end	FIMO score	strand		gene	sequence	Rv	Rv_M	Cas9	Cas9_M	Rec	Rec_M	Paf	Paf_M	R	RPaf_M	annotation
NC_000962.3	Mycobrowser_v3	gene	1	1524	.	+	0	Rv0001	UniProt_AC=P9WNW3	0	-0.259958	0.577215	0.0300773	0.668973	0.191065	-0.149949	-0.281994	1.75083	0.0776257	chromosomal replication initiator protein DnaA; K02313 chromosomal replication initiator protein
NC_000962.3	Mycobrowser_v3	gene	2052	3260	.	+	0	Rv0002	UniProt_AC=P9WNU1	0	-0.0472018	0.115628	0.261185	0.0453149	0.553467	0.181864	-0.255633	0.399268	-0.296041	DNA polymerase III DnaN; K02338 DNA polymerase III subunit beta [EC:2.7.7.7]
NC_000962.3	Mycobrowser_v3	gene	3280	4437	.	+	0	Rv0003	UniProt_AC=P9WHI9	0	-0.349393	-1.13789	-0.763174	-0.852145	-0.235035	-0.610134	-0.580027	-1.16891	-1.04043	DNA replication and repair protein RecF; K03629 DNA replication and repair protein RecF
NC_000962.3	fimo	nucleotide_motif	3363	3384	44.8	+	.	Name=1_NC_000962.3+	sequence=TGTTGGGCCTAACGGTTATGGT	0	#N/A	#N/A	#N/A	#N/A	#N/A	#N/A	#N/A	#N/A	#N/A	#N/A
NC_000962.3	Mycobrowser_v3	gene	4434	4997	.	+	0	Rv0004	UniProt_AC=P9WFL1	0	-0.241959	-0.539416	-0.129161	-0.586081	-0.177519	-0.123232	-0.51166	-0.345199	-0.573956	hypothetical protein
NC_000962.3	Mycobrowser_v3	gene	5240	7267	.	+	0	Rv0005	UniProt_AC=P9WG45	0	-0.148657	-0.237851	-0.0182833	-0.234144	0.358642	-0.392109	0.0523372	-0.463017	-1.07012	DNA gyrase subunit B GyrB; K02470 DNA gyrase subunit B [EC:5.99.1.3]
NC_000962.3	Mycobrowser_v3	gene	7302	9818	.	+	0	Rv0006	UniProt_AC=P9WG47	0	0.00735671	-0.163798	0.0223339	-0.405083	0.157286	-0.372362	-0.367568	-0.686926	-1.44303	DNA gyrase subunit A GyrA; K02469 DNA gyrase subunit A [EC:5.99.1.3]
NC_000962.3	Mycobrowser_v3	gene	9914	10828	.	+	0	Rv0007	UniProt_AC=P9WMA7	0	-0.0635693	0.338991	0.573162	-0.506922	0.271273	0.140223	0.425947	-0.0897197	-0.477118	membrane protein
NC_000962.3	Mycobrowser_v3	gene	10887	10960	.	+	0	MTB000001	UniProt_AC=	0	0.481676	0.393985	0.574739	0.335865	1.40795	0.174165	1.01518	0.11068	1.10086	#N/A
NC_000962.3	Mycobrowser_v3	gene	11112	11184	.	+	0	MTB000002	UniProt_AC=	0	0.685396	-0.410931	-0.104035	0.531534	1.5346	-0.148599	0.529889	-0.246735	0.651108	#N/A
NC_000962.3	Mycobrowser_v3	gene	11874	12311	.	-	0	Rv0008c	UniProt_AC=P9WJF3	0	0.0817172	0.451123	0.205848	0.265615	0.992214	0.270486	1.06513	0.522084	1.78129	membrane protein
NC_000962.3	Mycobrowser_v3	gene	12468	13016	.	+	0	Rv0009	UniProt_AC=P9WHW3	0	0.213318	0.333428	0.813414	-0.0873224	0.316058	0.473269	0.898157	0.553194	0.516557	iron-regulated peptidyl-prolyl cis-trans isomerase A PpiA; K03767 peptidyl-prolyl cis-trans isomerase A (cyclophilin A) [EC:5.2.1.8]
NC_000962.3	Mycobrowser_v3	gene	13133	13558	.	-	0	Rv0010c	UniProt_AC=P9WMA3	0	0.0871117	-0.368479	0.0427273	-1.18677	-1.24377	0.0275877	-0.0504779	-1.42508	-1.01199	membrane protein
NC_000962.3	Mycobrowser_v3	gene	13714	13995	.	-	0	Rv0011c	UniProt_AC=P9WP57	0	-0.399935	0.0165846	0.0390785	-0.82864	0.122126	0.20131	0.396547	-0.344916	-0.562246	cell division protein, PG complex
NC_000962.3	Mycobrowser_v3	gene	14089	14877	.	+	0	Rv0012	UniProt_AC=L0T243	0	0.284447	-0.13337	-0.27324	0.228881	0.584982	-0.254189	0.585856	-0.163108	0.157613	membrane protein
NC_000962.3	Mycobrowser_v3	gene	14914	15612	.	+	0	Rv0013	UniProt_AC=P9WN35	0	0.24088	0.449122	0.255785	-0.38508	0.932772	0.0064252	1.43903	0.540068	0.537869	anthranilate synthase component II TrpG; K01664 para-aminobenzoate synthetase component II [EC:2.6.1.85]
NC_000962.3	Mycobrowser_v3	gene	15590	17470	.	-	0	Rv0014c	UniProt_AC=P9WI81	0	-0.408259	-0.502789	-0.531482	-0.506549	-0.227761	-0.597538	-0.650646	-0.251158	-1.04244	transmembrane serine/threonine-protein kinase B PknB; K08884 serine/threonine protein kinase, bacterial [EC:2.7.11.1]
NC_000962.3	fimo	nucleotide_motif	16163	16184	51.8	+	.	Name=3_NC_000962.3+	sequence=TGTCAGCGTGGAGACGTCGGGT	0	#N/A	#N/A	#N/A	#N/A	#N/A	#N/A	#N/A	#N/A	#N/A	#N/A
NC_000962.3	Mycobrowser_v3	gene	17467	18762	.	-	0	Rv0015c	UniProt_AC=P9WI83	0	-0.098134	-0.207661	-0.297568	-0.760697	0.00195917	-0.28686	0.766261	0.260787	0.245314	transmembrane serine/threonine-protein kinase A PknA; K08884 serine/threonine protein kinase, bacterial [EC:2.7.11.1]
NC_000962.3	fimo	nucleotide_motif	17512	17533	50.9	+	.	Name=1_NC_000962.3+	sequence=TGTCGGCGGGACAACCCAGCTT	0	#N/A	#N/A	#N/A	#N/A	#N/A	#N/A	#N/A	#N/A	#N/A	#N/A
NC_000962.3	Mycobrowser_v3	gene	18759	20234	.	-	0	Rv0016c	UniProt_AC=P9WKD1	0	-0.335797	-0.19878	-0.00374087	-0.329653	-0.155854	-0.127551	0.280937	0.324327	-0.136624	penicillin-binding protein PbpA
NC_000962.3	Mycobrowser_v3	gene	20231	21640	.	-	0	Rv0017c	UniProt_AC=P9WN99	0	-0.405066	-0.393841	-0.383779	-0.567477	-0.173521	-0.523768	-0.260238	-0.110374	-1.10182	cell division protein RodA
NC_000962.3	Mycobrowser_v3	gene	21637	23181	.	-	0	Rv0018c	UniProt_AC=P9WHW5	0	-0.157357	-0.528806	-0.550872	-0.556642	-0.0613612	-0.520772	0.0488224	-0.362609	-0.50265	phosphoserine/threonine phosphatase PstP
NC_000962.3	Mycobrowser_v3	gene	23270	23737	.	-	0	Rv0019c	UniProt_AC=P9WJB5	0	-0.0432174	-0.364051	-0.251417	-0.430253	0.0492359	-0.232635	0.250288	0.0182109	0.05385	FHA domain-containing protein FhaB
NC_000962.3	Mycobrowser_v3	gene	23861	25444	.	-	0	Rv0020c	UniProt_AC=P71590	0	-0.12254	-0.451542	-0.389887	0.0075648	0.350276	-0.304971	-0.00712383	-0.26328	-0.502972	FHA domain-containing protein FhaA
NC_000962.3	fimo	nucleotide_motif	24970	24991	44.4	+	.	Name=2_NC_000962.3+	sequence=TGTCACTCATTGGTGCTACTCC	0	#N/A	#N/A	#N/A	#N/A	#N/A	#N/A	#N/A	#N/A	#N/A	#N/A
NC_000962.3	Mycobrowser_v3	gene	25644	25726	.	+	0	MTB000003	UniProt_AC=	0	0.483477	0.225235	0.0279002	-0.219321	1.16773	0.27642	0.655851	0.243798	1.00086	#N/A
NC_000962.3	fimo	nucleotide_motif	25890	25911	53.9	+	.	Name=1_NC_000962.3+	sequence=TGGCGGGGCGCCTCGGTACCCT	0	#N/A	#N/A	#N/A	#N/A	#N/A	#N/A	#N/A	#N/A	#N/A	#N/A
NC_000962.3	Mycobrowser_v3	gene	25913	26881	.	-	0	Rv0021c	UniProt_AC=P71591	0	-0.148548	-0.620082	-0.599676	-0.204001	0.296439	-0.392521	-0.0211963	-0.482322	0.192596	nitronate monooxygenase; K00459 nitronate monooxygenase [EC:1.13.12.16]
NC_000962.3	Mycobrowser_v3	gene	27023	27442	.	-	0	Rv0022c	UniProt_AC=P71592	0	-0.205908	0.30328	0.530086	-0.197355	0.477146	0.510446	1.51225	0.752441	2.10804	transcriptional regulator WhiB-like WhiB5
NC_000962.3	Mycobrowser_v3	gene	27595	28365	.	+	0	Rv0023	UniProt_AC=P9WMI3	0	-0.821475	-1.40464	-1.48333	-1.31106	-1.14758	-1.45135	-0.551021	-1.74204	-1.23576	transcriptional regulator
NC_000962.3	Mycobrowser_v3	gene	28362	29207	.	+	0	Rv0024	UniProt_AC=P71594	0	-0.702873	-0.94077	-1.05079	-0.644756	-0.976782	-1.18673	-0.439023	-1.37423	-0.959098	secreted protein
NC_000962.3	Mycobrowser_v3	gene	29245	29607	.	+	0	Rv0025	UniProt_AC=P9WMA1	0	-0.562825	-0.828146	-1.17304	0.578897	0.227777	-1.26695	-1.3739	-0.966691	-1.216	hypothetical protein
NC_000962.3	Mycobrowser_v3	gene	29722	31068	.	+	0	Rv0026	UniProt_AC=P9WMB1	0	-0.184063	-0.46831	-0.449724	-0.407652	0.132453	-0.479499	0.501973	0.0515528	0.308717	hypothetical protein
NC_000962.3	Mycobrowser_v3	gene	31189	31506	.	+	0	Rv0027	UniProt_AC=P9WM99	0	0.21128	-0.484018	-0.39347	0.704303	2.50761	0.150166	1.15385	0.250356	0.574575	hypothetical protein
NC_000962.3	Mycobrowser_v3	gene	31514	31819	.	+	0	Rv0028	UniProt_AC=P9WM97	0	0.634773	-0.458397	0.0600628	0.241696	1.99346	0.283405	1.33196	0.358528	0.593154	hypothetical protein
NC_000962.3	Mycobrowser_v3	gene	32057	33154	.	+	0	Rv0029	UniProt_AC=P71599	0	0.198877	0.604263	0.71004	-0.417376	0.487514	0.372836	1.04364	0.269173	0.487983	hypothetical protein
NC_000962.3	fimo	nucleotide_motif	32489	32510	51.8	-	.	Name=3_NC_000962.3-	sequence=GGTCAGCGGGCTGAACTACCGT	0	#N/A	#N/A	#N/A	#N/A	#N/A	#N/A	#N/A	#N/A	#N/A	#N/A
NC_000962.3	Mycobrowser_v3	gene	33224	33553	.	+	0	Rv0030	UniProt_AC=P9WM95	0	0.0261891	0.286637	0.359536	0.420023	0.482147	0.168326	0.454757	0.906355	0.671257	hypothetical protein
NC_000962.3	Mycobrowser_v3	gene	33582	33794	.	+	0	Rv0031	UniProt_AC=P71601	0	0.162766	1.42347	1.82623	0.520616	0.516879	1.5063	2.30329	2.47489	2.09333	transposase
NC_000962.3	Mycobrowser_v3	gene	34295	36610	.	+	0	Rv0032	UniProt_AC=P9WQ85	0	-0.0390926	-0.00706223	-0.149442	0.463458	0.670489	-0.135435	0.756298	1.39269	1.19892	8-amino-7-oxononanoate synthase BioF2; K00652 8-amino-7-oxononanoate synthase [EC:2.3.1.47]
NC_000962.3	Mycobrowser_v3	gene	36607	36870	.	+	0	Rv0033	UniProt_AC=I6WX95	0	0.357447	1.08559	1.07612	0.700244	0.35225	0.118844	1.32463	2.71795	0.814858	acyl carrier protein AcpA
NC_000962.3	Mycobrowser_v3	gene	36867	37262	.	+	0	Rv0034	UniProt_AC=P9WM93	0	-0.498557	0.0310122	0.222465	0.901761	0.156545	-0.552878	-0.116453	1.81747	0.719622	hypothetical protein
NC_000962.3	Mycobrowser_v3	gene	37259	38947	.	+	0	Rv0035	UniProt_AC=L7N699	0	-0.718048	-0.292047	-0.447622	0.490407	-0.157303	-0.688987	-0.268949	1.28213	0.872278	fatty-acid-CoA ligase FadD34
NC_000962.3	Mycobrowser_v3	gene	39056	39829	.	-	0	Rv0036c	UniProt_AC=P9WM91	0	0.0559848	-0.300903	-0.180098	-0.0219802	0.871226	-0.302949	0.433296	-0.468308	-0.335178	hypothetical protein
NC_000962.3	Mycobrowser_v3	gene	39877	41202	.	-	0	Rv0037c	UniProt_AC=P9WJY1	0	0.842072	-0.0797612	0.408789	0.0546745	1.85746	0.0748133	1.01747	-0.0599286	0.494627	integral membrane protein
NC_000962.3	fimo	nucleotide_motif	41238	41259	41.9	-	.	Name=1_NC_000962.3-	sequence=GGTCGGCGAATATTTGTACTGT	0	#N/A	#N/A	#N/A	#N/A	#N/A	#N/A	#N/A	#N/A	#N/A	#N/A
NC_000962.3	Mycobrowser_v3	gene	41304	41912	.	+	0	Rv0038	UniProt_AC=P9WFK5	0	-0.223723	-0.822079	-1.07575	0.0601097	0.244129	-0.892686	-0.737271	-0.707085	-1.19842	transcriptional regulator; K07735 putative transcriptional regulator
NC_000962.3	fimo	nucleotide_motif	41788	41809	48.3	+	.	Name=1_NC_000962.3+	sequence=TGTCGGCGTTGCCATCTGACGT	0	#N/A	#N/A	#N/A	#N/A	#N/A	#N/A	#N/A	#N/A	#N/A	#N/A
NC_000962.3	Mycobrowser_v3	gene	42004	42351	.	-	0	Rv0039c	UniProt_AC=P9WM89	0	-0.408308	-0.419831	-0.0138065	0.0523552	-0.130228	0.28461	-0.792714	-0.840936	-0.737971	transmembrane protein
NC_000962.3	Mycobrowser_v3	gene	42433	43365	.	-	0	Rv0040c	UniProt_AC=P9WIM9	0	-1.13107	0.414592	-0.769596	0.0773581	-0.707118	-0.336677	-0.677966	-0.170919	-0.277537	secreted proline rich protein Mtc28
NC_000962.3	Mycobrowser_v3	gene	43562	46471	.	+	0	Rv0041	UniProt_AC=P9WFV1	0	-0.169508	-0.737572	-0.627238	-0.409194	0.334894	-0.338866	0.459465	-0.488441	0.0261305	leucyl-tRNA synthetase LeuS; K01869 leucyl-tRNA synthetase [EC:6.1.1.4]
NC_000962.3	Mycobrowser_v3	gene	46581	47207	.	-	0	Rv0042c	UniProt_AC=P71699	0	-0.632869	-0.55731	-0.232655	-0.271311	-0.198994	-0.541967	-0.83493	-0.457889	-0.915314	transcriptional regulator MarR-family
NC_000962.3	Mycobrowser_v3	gene	47366	48100	.	-	0	Rv0043c	UniProt_AC=P9WMG9	0	0.362021	-1.3767	0.58452	0.151829	1.46238	0.00184908	-0.709088	-0.243379	-0.59536	transcriptional regulator GntR-family
NC_000962.3	Mycobrowser_v3	gene	48233	49027	.	-	0	Rv0044c	UniProt_AC=P71701	0	0.014166	-1.6119	-0.247594	-0.141789	1.59193	-1.01284	-0.785649	-1.22072	-0.761898	oxidoreductase
NC_000962.3	Mycobrowser_v3	gene	49043	49939	.	-	0	Rv0045c	UniProt_AC=I6XU97	0	0.91753	1.67023	1.22615	0.346724	0.482169	1.75145	0.7512	1.79063	0.963627	hydrolase
NC_000962.3	Mycobrowser_v3	gene	50021	51124	.	-	0	Rv0046c	UniProt_AC=P9WKI1	0	0.969609	2.85307	1.94038	0.647796	0.445632	2.47848	0.58639	2.79126	0.867423	myo-inositol-1-phosphate synthase Ino1; K01858 myo-inositol-1-phosphate synthase [EC:5.5.1.4]
NC_000962.3	Mycobrowser_v3	gene	51185	51727	.	-	0	Rv0047c	UniProt_AC=P71704	0	1.30481	2.80975	1.7209	0.888744	1.18884	2.13921	1.03915	2.82388	1.36942	hypothetical protein
NC_000962.3	Mycobrowser_v3	gene	51828	52697	.	-	0	Rv0048c	UniProt_AC=P9WM87	0	0.502238	0.0461695	0.0556575	0.136391	0.997038	0.440001	0.486083	0.581074	1.03395	membrane protein
NC_000962.3	Mycobrowser_v3	gene	52831	53244	.	+	0	Rv0049	UniProt_AC=P9WM85	0	0.133859	-0.479447	-0.195273	0.248801	0.718996	-0.0646388	-0.57872	-0.399726	-0.0577252	hypothetical protein
NC_000962.3	Mycobrowser_v3	gene	53663	55699	.	+	0	Rv0050	UniProt_AC=P71707	0	0.0975488	-0.322198	0.0226039	-0.262024	0.348624	0.0292801	0.435543	0.166734	-0.476762	bifunctional penicillin-binding protein 1A/1B PonA1
NC_000962.3	fimo	nucleotide_motif	54075	54096	48.3	+	.	Name=1_NC_000962.3+	sequence=TGTCGGGGGAGTGGTCTAAAGA	0	#N/A	#N/A	#N/A	#N/A	#N/A	#N/A	#N/A	#N/A	#N/A	#N/A
NC_000962.3	Mycobrowser_v3	gene	55696	57378	.	+	0	Rv0051	UniProt_AC=P71708	0	0.079652	-0.431515	-0.0398779	-0.415088	0.0687183	-0.0590632	0.214446	-0.313423	-0.471813	transmembrane protein
NC_000962.3	Mycobrowser_v3	gene	57410	57973	.	+	0	Rv0052	UniProt_AC=I6Y6S3	0	0.161468	-0.255525	0.29698	-0.289548	0.235289	0.274055	0.348958	0.104718	-0.113319	hypothetical protein
NC_000962.3	Mycobrowser_v3	gene	58192	58482	.	+	0	Rv0053	UniProt_AC=P9WH31	0	0.79316	0.259331	0.289628	0.24703	1.8496	0.170523	1.07463	0.066541	0.686764	30S ribosomal protein S6 RpsF; K02990 small subunit ribosomal protein S6
NC_000962.3	fimo	nucleotide_motif	58510	58531	49.7	+	.	Name=3_NC_000962.3+	sequence=TGTCGGTGCGGTTACGTAGGCT	0	#N/A	#N/A	#N/A	#N/A	#N/A	#N/A	#N/A	#N/A	#N/A	#N/A
NC_000962.3	Mycobrowser_v3	gene	58586	59080	.	+	0	Rv0054	UniProt_AC=P9WGD5	0	2.02124	-0.0106078	1.81241	0.866505	4.44652	-0.154961	0.755878	0.0633142	0.436373	single-strand DNA-binding protein Ssb
NC_000962.3	Mycobrowser_v3	gene	59122	59376	.	+	0	Rv0055	UniProt_AC=P9WH49	0	1.66848	-0.352315	1.42523	0.823403	3.64645	-0.178655	-0.0787027	-0.200952	0.145384	30S ribosomal protein S18 RpsR1; K02963 small subunit ribosomal protein S18
NC_000962.3	Mycobrowser_v3	gene	59409	59867	.	+	0	Rv0056	UniProt_AC=P9WH79	0	1.65356	-0.543512	1.10009	0.362017	3.23249	-0.444903	-0.273436	-0.482808	-0.381448	50S ribosomal protein L9 RplI; K02939 large subunit ribosomal protein L9
NC_000962.3	Mycobrowser_v3	gene	59896	60417	.	+	0	Rv0057	UniProt_AC=P9WM77	0	1.79927	-0.806739	0.771834	-0.597555	3.09223	-0.443528	1.25558	-0.776652	0.11071	hypothetical protein
NC_000962.3	fimo	nucleotide_motif	60318	60339	51.8	+	.	Name=3_NC_000962.3+	sequence=TGTCGGTGCGGCGACTTACGCT	0	#N/A	#N/A	#N/A	#N/A	#N/A	#N/A	#N/A	#N/A	#N/A	#N/A
NC_000962.3	Mycobrowser_v3	gene	60396	63020	.	+	0	Rv0058	UniProt_AC=P9WMR3	0	2.15602	-1.33275	1.59023	-0.139347	3.09554	-0.187739	0.28536	-1.25618	0.438121	replicative DNA helicase DnaB
NC_000962.3	Mycobrowser_v3	gene	63200	63892	.	+	0	Rv0059	UniProt_AC=O53604	0	1.93921	-1.93693	0.283758	-0.92828	2.6267	-1.28483	-0.235808	-2.1053	-0.913645	hypothetical protein
NC_000962.3	fimo	nucleotide_motif	63844	63865	48.3	+	.	Name=1_NC_000962.3+	sequence=TGTCGGTGGGGTGCGAAAGTAT	0	#N/A	#N/A	#N/A	#N/A	#N/A	#N/A	#N/A	#N/A	#N/A	#N/A
NC_000962.3	Mycobrowser_v3	gene	63909	64967	.	+	0	Rv0060	UniProt_AC=O53605	0	1.46251	-1.124	0.972439	0.501537	3.7614	-1.35955	-0.967745	-1.30001	-1.39903	hypothetical protein
NC_000962.3	Mycobrowser_v3	gene	65012	65350	.	-	0	Rv0061c	UniProt_AC=I6X8E6	0	0.184028	-0.722825	-0.738485	-0.266364	0.930636	-0.381601	-0.40307	-0.812956	-1.48057	hypothetical protein
NC_000962.3	Mycobrowser_v3	gene	65552	66694	.	+	0	Rv0062	UniProt_AC=Q79G13	0	0.34011	-0.578288	0.328432	0.00691776	0.923998	0.684026	0.672935	-0.169521	0.9983	cellulase CelA1; K01179 endoglucanase [EC:3.2.1.4]
NC_000962.3	fimo	nucleotide_motif	65650	65671	40.2	+	.	Name=1_NC_000962.3+	sequence=TGTCGAATTGCGGCATTATTTT	0	#N/A	#N/A	#N/A	#N/A	#N/A	#N/A	#N/A	#N/A	#N/A	#N/A
NC_000962.3	fimo	nucleotide_motif	66777	66798	47	-	.	Name=2_NC_000962.3-	sequence=TGTCACGAGGTAGTGGAAACGT	0	#N/A	#N/A	#N/A	#N/A	#N/A	#N/A	#N/A	#N/A	#N/A	#N/A
NC_000962.3	Mycobrowser_v3	gene	66923	68362	.	+	0	Rv0063	UniProt_AC=O53608	0	-1.02021	-0.00535417	-0.496027	-0.40159	-0.424565	-0.301076	-0.200718	-0.842532	0.08756	oxidoreductase
NC_000962.3	Mycobrowser_v3	gene	68620	71559	.	+	0	Rv0064	UniProt_AC=P9WFL5	0	0.405872	-0.613439	-0.776945	-0.0535188	1.1151	-0.319655	0.613152	-0.55145	-0.56955	transmembrane protein; K09118 hypothetical protein
NC_000962.3	fimo	nucleotide_motif	70024	70045	47	-	.	Name=2_NC_000962.3-	sequence=TGTCACTGACGGCGTATATCGG	0	#N/A	#N/A	#N/A	#N/A	#N/A	#N/A	#N/A	#N/A	#N/A	#N/A
NC_000962.3	Mycobrowser_v3	gene	71589	71828	.	+	0	Rv0064A	UniProt_AC=P0CW29	0	0.405399	0.0155904	0.169708	-0.236978	0.644493	0.397722	0.741494	0.598639	0.597143	antitoxin VapB1
NC_000962.3	Mycobrowser_v3	gene	71821	72222	.	+	0	Rv0065	UniProt_AC=P9WFC1	0	0.798323	0.130281	1.04415	-0.166847	1.04296	1.20399	1.60473	1.29173	1.08798	toxin VapC1
NC_000962.3	fimo	nucleotide_motif	72203	72224	40.8	-	.	Name=2_NC_000962.3-	sequence=TGTCACCGAACGAGTTTGATTT	0	#N/A	#N/A	#N/A	#N/A	#N/A	#N/A	#N/A	#N/A	#N/A	#N/A
NC_000962.3	Mycobrowser_v3	gene	72274	74511	.	-	0	Rv0066c	UniProt_AC=O53611	0	-0.418749	-1.14706	-0.661923	0.414534	0.294893	-0.707024	-0.56752	-0.8073	-0.719126	isocitrate dehydrogenase Icd2; K00031 isocitrate dehydrogenase [EC:1.1.1.42]
NC_000962.3	Mycobrowser_v3	gene	74629	75198	.	-	0	Rv0067c	UniProt_AC=O53612	0	-0.917986	-0.816428	-1.32495	-0.570333	-0.495201	-0.975174	-0.470624	-1.47426	-0.426653	transcriptional regulator TetR-family
NC_000962.3	Mycobrowser_v3	gene	75301	76212	.	+	0	Rv0068	UniProt_AC=O53613	0	-0.622517	0.849531	-0.107115	0.345199	0.221618	-0.191686	0.849832	0.68837	0.771459	oxidoreductase
NC_000962.3	fimo	nucleotide_motif	75304	75325	50.9	-	.	Name=1_NC_000962.3-	sequence=TGTCGGCGGCAGTCCATTTGGT	0	#N/A	#N/A	#N/A	#N/A	#N/A	#N/A	#N/A	#N/A	#N/A	#N/A
NC_000962.3	Mycobrowser_v3	gene	76237	77622	.	-	0	Rv0069c	UniProt_AC=P9WGT5	0	0.0298119	-0.23221	0.200171	0.309297	-0.350412	0.114882	-0.103541	0.821565	0.175405	l-serine dehydratase SdaA; K01752 L-serine dehydratase [EC:4.3.1.17]
NC_000962.3	Mycobrowser_v3	gene	77619	78896	.	-	0	Rv0070c	UniProt_AC=P9WGI7	0	-0.0205711	-0.760078	-0.456805	-0.109086	-0.151595	-0.438341	0.35048	0.454954	0.279291	serine hydroxymethyltransferase GlyA2; K00600 glycine hydroxymethyltransferase [EC:2.1.2.1]
NC_000962.3	Mycobrowser_v3	gene	79486	80193	.	+	0	Rv0071	UniProt_AC=O53616	0	1.43867	-0.916511	0.469562	-1.48866	-0.0849841	-0.415425	1.36573	-0.879255	0.578247	RNA-directed DNA polymerase
NC_000962.3	Mycobrowser_v3	gene	80240	80440	.	+	0	MTB000100	UniProt_AC=	0	-0.0576602	-0.103473	-0.15397	-1.39199	-0.0767991	-0.0916486	1.20525	0.160126	1.10739	#N/A
NC_000962.3	Mycobrowser_v3	gene	80254	80344	.	-	0	MTB000101	UniProt_AC=	0	1.09046	-1.21591	-1.51726	-0.135446	1.00416	-0.881302	-0.862304	-1.61944	0.321835	#N/A
NC_000962.3	Mycobrowser_v3	gene	80624	81673	.	+	0	Rv0072	UniProt_AC=P9WG17	0	-0.364007	-0.711053	-0.892377	-0.404397	-0.175035	-0.723451	0.38019	-0.570197	-1.17654	glutamine-transport ABC transporter transmembrane protein; K02004 putative ABC transport system permease protein
NC_000962.3	fimo	nucleotide_motif	81358	81379	50.9	+	.	Name=1_NC_000962.3+	sequence=CGTCGGCTCGGTGGTGTACCTT	0	#N/A	#N/A	#N/A	#N/A	#N/A	#N/A	#N/A	#N/A	#N/A	#N/A
NC_000962.3	Mycobrowser_v3	gene	81676	82668	.	+	0	Rv0073	UniProt_AC=P9WQK5	0	-0.331271	-1.08987	-1.17667	-0.551649	-0.311434	-0.932923	-0.30819	-0.936255	-1.26209	glutamine-transport ABC transporter ATP-binding protein; K02003 putative ABC transport system ATP-binding protein
NC_000962.3	fimo	nucleotide_motif	82424	82445	45.7	+	.	Name=1_NC_000962.3+	sequence=TGTCGGAGGGCGAGTTTGAGAT	0	#N/A	#N/A	#N/A	#N/A	#N/A	#N/A	#N/A	#N/A	#N/A	#N/A
NC_000962.3	Mycobrowser_v3	gene	82748	83983	.	+	0	Rv0074	UniProt_AC=O53619	0	-0.20086	-0.636065	-0.505619	-0.467268	-0.315173	-0.44563	0.0607808	-0.254088	-0.945276	hypothetical protein
NC_000962.3	Mycobrowser_v3	gene	83996	85168	.	+	0	Rv0075	UniProt_AC=O53620	0	0.278081	-0.444978	-0.16324	-0.390156	1.14154	-0.411686	0.220141	-0.249635	-0.65445	cystathionine beta-lyase; K14155 cystathione beta-lyase [EC:4.4.1.8]
NC_000962.3	fimo	nucleotide_motif	84648	84669	52.9	+	.	Name=1_NC_000962.3+	sequence=TGTCGGAGGCGGCGGCTGAAGT	0	#N/A	#N/A	#N/A	#N/A	#N/A	#N/A	#N/A	#N/A	#N/A	#N/A
NC_000962.3	Mycobrowser_v3	gene	85183	85572	.	-	0	Rv0076c	UniProt_AC=O53621	0	-0.663308	1.05398	0.695041	0.673917	0.622943	0.40663	0.373569	1.33005	1.01719	membrane protein
NC_000962.3	Mycobrowser_v3	gene	85636	86466	.	-	0	Rv0077c	UniProt_AC=O53622	0	-0.000357943	0.635075	0.107757	0.295893	1.12858	0.260074	0.88421	0.118776	1.5759	oxidoreductase
NC_000962.3	Mycobrowser_v3	gene	86528	87133	.	+	0	Rv0078	UniProt_AC=O53623	0	-0.16441	0.261038	0.429817	0.343015	0.726368	-0.053733	0.433103	-0.183811	0.597772	transcriptional regulator
NC_000962.3	Mycobrowser_v3	gene	87208	87801	.	-	0	Rv0078A	UniProt_AC=L7N686	0	0.0468279	0.191482	0.354006	0.102378	0.575845	-0.530922	-0.00230404	-1.15343	-0.970064	hypothetical protein
NC_000962.3	Mycobrowser_v3	gene	87798	88004	.	-	0	Rv0078B	UniProt_AC=I6X8G2	0	-0.447683	-0.361769	-0.253572	0.189562	-0.224726	-1.00532	-1.30258	-1.67472	-1.68171	hypothetical protein
NC_000962.3	Mycobrowser_v3	gene	88204	89025	.	+	0	Rv0079	UniProt_AC=P9WMA9	0	0.536198	2.55067	0.615128	1.95879	1.0316	-0.0398266	-1.94314	-0.167023	-4.1036	hypothetical protein
NC_000962.3	Mycobrowser_v3	gene	89022	89480	.	+	0	Rv0080	UniProt_AC=P9WMA5	0	2.238	5.00624	3.01211	3.10439	2.43491	1.10791	-0.608887	1.74324	-1.92621	hypothetical protein
NC_000962.3	Mycobrowser_v3	gene	89575	89919	.	+	0	Rv0081	UniProt_AC=P9WMI7	0	2.41304	4.68612	3.0191	2.1592	2.79383	2.15442	0.795624	1.99242	-0.283712	ArsR family transcriptional regulator
NC_000962.3	Mycobrowser_v3	gene	89924	90403	.	+	0	Rv0082	UniProt_AC=I6XUD2	0	2.72215	5.00803	3.64736	2.24349	2.39112	3.23946	1.06225	2.94202	1.0048	oxidoreductase
NC_000962.3	Mycobrowser_v3	gene	90400	92322	.	+	0	Rv0083	UniProt_AC=P9WIW3	0	2.2309	4.91859	3.54386	1.7195	2.34809	3.19696	1.27863	3.04285	1.07191	oxidoreductase
NC_000962.3	Mycobrowser_v3	gene	92328	93278	.	+	0	Rv0084	UniProt_AC=Q10881	0	1.54608	3.28688	2.18223	0.71377	1.73408	2.27482	1.97718	1.99504	1.81715	formate hydrogenlyase HycD
NC_000962.3	Mycobrowser_v3	gene	93289	93951	.	+	0	Rv0085	UniProt_AC=P9WM75	0	1.92877	3.99272	2.93115	0.948527	2.05919	2.83581	1.96773	2.68606	1.15752	hydrogenase HycP; K12140 hydrogenase-4 component E [EC:1.-.-.-]
NC_000962.3	Mycobrowser_v3	gene	93951	95417	.	+	0	Rv0086	UniProt_AC=Q10883	0	1.06878	2.77131	1.87056	0.429173	1.14865	1.77348	0.809154	1.59874	0.39882	hydrogenase HycQ; K12141 hydrogenase-4 component F [EC:1.-.-.-]
NC_000962.3	Mycobrowser_v3	gene	95414	96892	.	+	0	Rv0087	UniProt_AC=Q10884	0	1.63027	3.6743	2.54162	0.875999	1.87821	2.46637	1.46041	2.61295	0.886902	formate hydrogenase HycE
NC_000962.3	Mycobrowser_v3	gene	96927	97601	.	+	0	Rv0088	UniProt_AC=P9WM73	0	-0.464829	0.922211	1.01996	0.175769	0.568769	0.643071	-0.527529	0.0115839	-0.860329	polyketide cyclase/dehydrase
NC_000962.3	fimo	nucleotide_motif	97421	97442	43.5	-	.	Name=1_NC_000962.3-	sequence=TGTCGGTGACAGCGATTCGAAT	0	#N/A	#N/A	#N/A	#N/A	#N/A	#N/A	#N/A	#N/A	#N/A	#N/A
NC_000962.3	Mycobrowser_v3	gene	97758	98351	.	+	0	Rv0089	UniProt_AC=P9WK03	0	0.278152	1.01755	1.61298	0.431142	1.04471	1.24691	0.826475	0.584583	0.0960505	methyltransferase
NC_000962.3	Mycobrowser_v3	gene	98480	99250	.	+	0	Rv0090	UniProt_AC=P9WM71	0	0.388006	0.465589	1.53116	0.359784	1.43188	1.1729	1.96167	0.764543	1.08265	membrane protein
NC_000962.3	Mycobrowser_v3	gene	99684	100451	.	+	0	Rv0091	UniProt_AC=P9WJM3	0	0.923502	-0.11808	0.294417	0.56227	1.7838	0.475484	2.02246	0.236793	1.9244	bifunctional MTA/SAH nucleosidase Mtn; K01243 adenosylhomocysteine nucleosidase [EC:3.2.2.9]
NC_000962.3	Mycobrowser_v3	gene	100583	102868	.	+	0	Rv0092	UniProt_AC=P9WPU1	0	0.364273	0.637352	1.07452	0.271256	0.649967	0.136184	0.990326	-0.00924665	0.625091	cation transporter P-type ATPase CtpA; K12949 cation-transporting P-type ATPase A/B [EC:3.6.3.-]
NC_000962.3	fimo	nucleotide_motif	102338	102359	47	-	.	Name=2_NC_000962.3-	sequence=TGTCACCGGTCAACAGCATGGT	0	#N/A	#N/A	#N/A	#N/A	#N/A	#N/A	#N/A	#N/A	#N/A	#N/A
NC_000962.3	Mycobrowser_v3	gene	102815	103663	.	-	0	Rv0093c	UniProt_AC=P9WM69	0	-0.303554	-0.399812	-0.656968	0.356569	0.0847788	-0.561845	-0.617543	-0.515136	0.0527283	membrane protein
NC_000962.3	Mycobrowser_v3	gene	103710	104663	.	-	0	Rv0094c	UniProt_AC=Q50655	0	#N/A	#N/A	#N/A	#N/A	#N/A	#N/A	#N/A	#N/A	#N/A	hypothetical protein
NC_000962.3	fimo	nucleotide_motif	103871	103892	53.9	+	.	Name=1_NC_000962.3+	sequence=TGTCGGGGCCGCAGGCCAGGGT	0	#N/A	#N/A	#N/A	#N/A	#N/A	#N/A	#N/A	#N/A	#N/A	#N/A
NC_000962.3	fimo	nucleotide_motif	104030	104051	46.5	-	.	Name=2_NC_000962.3-	sequence=TATCACACCAAACGCCTAGCCT	0	#N/A	#N/A	#N/A	#N/A	#N/A	#N/A	#N/A	#N/A	#N/A	#N/A
NC_000962.3	Mycobrowser_v3	gene	104805	105215	.	-	0	Rv0095c	UniProt_AC=Q10891	0	4.3339	-0.762017	3.06728	0.464059	3.87702	-1.96231	-0.784222	-1.0284	0.356425	hypothetical protein
NC_000962.3	fimo	nucleotide_motif	105108	105129	60.5	-	.	Name=3_NC_000962.3-	sequence=TGTCAGTGCCCGACGTTATGAT	0	#N/A	#N/A	#N/A	#N/A	#N/A	#N/A	#N/A	#N/A	#N/A	#N/A
NC_000962.3	Mycobrowser_v3	gene	105324	106715	.	+	0	Rv0096	UniProt_AC=P9WI49	0	1.58119	0.0150071	0.494456	5.91088	3.18681	0.246605	1.9777	2.46493	5.00275	PPE family protein PPE1
NC_000962.3	Mycobrowser_v3	gene	106734	107603	.	+	0	Rv0097	UniProt_AC=P9WG83	0	-0.321983	-0.360758	-0.545748	3.18149	0.930102	-0.511243	0.701766	0.773132	2.48886	oxidoreductase
NC_000962.3	Mycobrowser_v3	gene	107600	108151	.	+	0	Rv0098	UniProt_AC=P9WM67	0	-0.604583	-1.31854	-1.00682	2.50294	0.507967	-0.718291	0.56034	0.303422	1.82811	fatty-acyl-CoA thioesterase type III FcoT
NC_000962.3	Mycobrowser_v3	gene	108156	109778	.	+	0	Rv0099	UniProt_AC=P9WQ55	0	-0.0977024	-0.796271	-0.389685	2.41769	0.354648	-0.588351	0.642355	0.1353	2.29799	fatty-acid-CoA ligase FadD10; K12422 long chain fatty acid CoA ligase FadD10 [EC:6.2.1.-]
NC_000962.3	fimo	nucleotide_motif	108357	108378	45.7	-	.	Name=1_NC_000962.3-	sequence=TGTCGGAAATGACCAGCACCCT	0	#N/A	#N/A	#N/A	#N/A	#N/A	#N/A	#N/A	#N/A	#N/A	#N/A
NC_000962.3	fimo	nucleotide_motif	109668	109689	43.5	-	.	Name=1_NC_000962.3-	sequence=TGTCGGTGACGATCACAATTGT	0	#N/A	#N/A	#N/A	#N/A	#N/A	#N/A	#N/A	#N/A	#N/A	#N/A
NC_000962.3	Mycobrowser_v3	gene	109783	110019	.	+	0	Rv0100	UniProt_AC=P9WM65	0	-0.0479543	-0.455608	0.317163	2.36127	0.345623	-0.357949	1.11567	0.577912	2.41787	hypothetical protein
NC_000962.3	Mycobrowser_v3	gene	110001	117539	.	+	0	Rv0101	UniProt_AC=Q10896	0	0.0816597	-0.691185	-0.0768922	-0.391371	-0.867751	-0.209237	0.643803	-1.50717	0.422121	peptide synthetase Nrp
NC_000962.3	Mycobrowser_v3	gene	117714	119699	.	+	0	Rv0102	UniProt_AC=P9WM63	0	-0.017484	-0.837421	-0.792054	-0.776379	-0.0753273	-0.780865	-0.290472	-1.59146	-1.08968	membrane protein; K02351 putative membrane protein K07245 putative copper resistance protein D
NC_000962.3	Mycobrowser_v3	gene	119915	122173	.	-	0	Rv0103c	UniProt_AC=P9WPT9	0	0.231046	-0.11031	0.205501	2.06077	0.688332	0.160394	0.506186	0.163078	1.40738	cation-transporter P-type ATPase CtpB; K12949 cation-transporting P-type ATPase A/B [EC:3.6.3.-]
NC_000962.3	Mycobrowser_v3	gene	122317	123831	.	+	0	Rv0104	UniProt_AC=P9WM61	0	0.0481496	1.0799	1.28643	1.73756	0.520826	1.31054	0.234066	2.8075	1.25451	hypothetical protein
NC_000962.3	fimo	nucleotide_motif	123851	123872	50.9	+	.	Name=1_NC_000962.3+	sequence=TGTCGGCGGATCACGGGATCGT	0	#N/A	#N/A	#N/A	#N/A	#N/A	#N/A	#N/A	#N/A	#N/A	#N/A
NC_000962.3	Mycobrowser_v3	gene	123980	124264	.	-	0	Rv0105c	UniProt_AC=P9WHB1	0	1.38962	5.2231	1.60171	0.224597	1.52326	-0.534708	1.492	1.28484	2.68729	50S ribosomal protein L28 RpmB1; K02902 large subunit ribosomal protein L28
NC_000962.3	Mycobrowser_v3	gene	124374	125570	.	+	0	Rv0106	UniProt_AC=P9WPI5	0	0.995841	4.60335	2.04704	0.556529	1.72158	-0.567303	0.381608	0.629097	0.362382	hypothetical protein
NC_000962.3	Mycobrowser_v3	gene	125643	130541	.	-	0	Rv0107c	UniProt_AC=P9WPS5	0	0.158495	1.10959	0.913246	1.09134	-0.141267	0.610319	0.68724	2.00551	0.239239	cation-transporter P-type ATPase CtpI; K12955 cation-transporting ATPase I [EC:3.6.3.-]
NC_000962.3	Mycobrowser_v3	gene	130895	131104	.	-	0	Rv0108c	UniProt_AC=O53630	0	-0.359073	0.412067	0.0488901	1.73286	-0.338923	-0.143422	-1.50491	1.04817	-0.230034	hypothetical protein
NC_000962.3	Mycobrowser_v3	gene	131382	132872	.	+	0	Rv0109	UniProt_AC=L0T2H7	0	0.237324	0.654883	0.417344	0.713162	0.765729	0.38608	0.901134	0.977154	1.1652	PE-PGRS family protein PE_PGRS1
NC_000962.3	Mycobrowser_v3	gene	133020	133769	.	+	0	Rv0110	UniProt_AC=O53632	0	-0.471639	-1.29492	-1.24213	-0.131082	-0.4356	-1.13407	-0.854322	-1.46021	-0.931045	integral membrane protein
NC_000962.3	Mycobrowser_v3	gene	133950	136007	.	+	0	Rv0111	UniProt_AC=O53633	0	-0.52483	-0.392327	-0.189656	-0.550649	0.238965	-0.372867	0.178419	-0.725634	-0.261613	transmembrane acyltransferase
NC_000962.3	Mycobrowser_v3	gene	136289	137245	.	+	0	Rv0112	UniProt_AC=O53634	0	-0.686432	0.326365	-0.343727	-1.62464	-1.39458	-0.184431	0.424261	-1.49336	-0.868021	GDP-mannose 4,6-dehydratase Gca; K01711 GDPmannose 4,6-dehydratase [EC:4.2.1.47]
NC_000962.3	Mycobrowser_v3	gene	137319	137909	.	+	0	Rv0113	UniProt_AC=P9WGG1	0	-0.312497	0.188406	-0.103552	-0.473922	-1.09365	0.00719179	-0.263941	-1.44131	-0.87583	sedoheptulose-7-phosphate isomerase GmhA; K03271 D-sedoheptulose 7-phosphate isomerase [EC:5.3.1.28]
NC_000962.3	Mycobrowser_v3	gene	137941	138513	.	+	0	Rv0114	UniProt_AC=P9WMV3	0	-0.139332	-0.138663	0.362655	-1.3724	-1.877	0.577187	-0.487037	-1.84547	-1.02846	d-alpha,beta-d-heptose-1,7-biphosphate phosphatase GmhB; K03273 D-glycero-D-manno-heptose 1,7-bisphosphate phosphatase [EC:3.1.3.82 3.1.3.83]
NC_000962.3	fimo	nucleotide_motif	138096	138117	47	-	.	Name=2_NC_000962.3-	sequence=TGTCACGACAACGATGTACGGA	0	#N/A	#N/A	#N/A	#N/A	#N/A	#N/A	#N/A	#N/A	#N/A	#N/A
NC_000962.3	Mycobrowser_v3	gene	138513	139673	.	+	0	Rv0115	UniProt_AC=O53637	0	-0.529119	-0.124122	0.266654	-1.33269	-1.62526	0.23373	-0.245521	-1.24847	-1.02179	d-alpha-d-heptose-7-phosphate kinase HddA; K07031 D-glycero-alpha-D-manno-heptose-7-phosphate kinase [EC:2.7.1.168]
NC_000962.3	Mycobrowser_v3	gene	140267	141022	.	-	0	Rv0116c	UniProt_AC=O53638	0	0.255068	-0.260828	-0.615574	0.642126	1.29086	-0.487538	0.121465	-0.595492	-0.00252579	l,d-transpeptidase LdtA
NC_000962.3	fimo	nucleotide_motif	140546	140567	53.9	+	.	Name=1_NC_000962.3+	sequence=TGTCGGGCGGCTGGGCTTGCCT	0	#N/A	#N/A	#N/A	#N/A	#N/A	#N/A	#N/A	#N/A	#N/A	#N/A
NC_000962.3	Mycobrowser_v3	gene	141200	142144	.	+	0	Rv0117	UniProt_AC=L7N677	0	-0.163554	-0.355056	-0.783196	0.325141	0.472098	-0.698504	0.295909	-0.45026	0.0756741	oxidative stress response regulatory protein OxyS
NC_000962.3	Mycobrowser_v3	gene	142128	143876	.	-	0	Rv0118c	UniProt_AC=O53639	0	0.0807057	1.02737	2.18095	2.57171	0.890187	1.36009	-0.225062	1.8793	0.592847	oxalyl-CoA decarboxylase OxcA; K01577 oxalyl-CoA decarboxylase [EC:4.1.1.8]
NC_000962.3	Mycobrowser_v3	gene	144049	145626	.	+	0	Rv0119	UniProt_AC=O07169	0	0.732859	1.0216	1.4467	1.60729	1.2759	0.902698	1.31645	1.76939	1.78109	fatty-acid-CoA ligase FadD7
NC_000962.3	fimo	nucleotide_motif	144439	144460	51.8	-	.	Name=2_NC_000962.3-	sequence=TGTCACCGCCGACGTTCACCGT	0	#N/A	#N/A	#N/A	#N/A	#N/A	#N/A	#N/A	#N/A	#N/A	#N/A
NC_000962.3	Mycobrowser_v3	gene	145627	147771	.	-	0	Rv0120c	UniProt_AC=P9WNM9	0	-0.109136	0.851354	0.487435	0.956731	-0.166812	0.239344	-0.250721	1.23198	-0.133843	elongation factor G FusA2; K02355 elongation factor G
NC_000962.3	Mycobrowser_v3	gene	147908	148342	.	-	0	Rv0121c	UniProt_AC=O07171	0	0.744729	-1.02955	-0.89936	-0.562686	0.976797	-0.295388	-0.355659	-0.843189	-0.0111007	hypothetical protein
NC_000962.3	Mycobrowser_v3	gene	148491	148859	.	+	0	Rv0122	UniProt_AC=O07172	0	0.478246	0.176699	-0.120116	0.769545	1.34813	-0.445977	0.617083	0.254826	2.02398	hypothetical protein
NC_000962.3	Mycobrowser_v3	gene	148856	149224	.	+	0	Rv0123	UniProt_AC=O07173	0	-0.0606004	-0.383882	-0.857811	0.876246	1.27545	-0.803981	-0.40705	-0.343199	0.196137	hypothetical protein
NC_000962.3	Mycobrowser_v3	gene	149533	150996	.	+	0	Rv0124	UniProt_AC=Q79G08	0	0.913386	1.24293	1.11255	1.85328	2.6899	1.17835	2.61711	1.91944	3.01231	PE-PGRS family protein PE_PGRS2
NC_000962.3	fimo	nucleotide_motif	149541	149562	49.7	+	.	Name=3_NC_000962.3+	sequence=TGTCAGCGTAGCCCCGGAGATT	0	#N/A	#N/A	#N/A	#N/A	#N/A	#N/A	#N/A	#N/A	#N/A	#N/A
NC_000962.3	Mycobrowser_v3	gene	151148	152215	.	+	0	Rv0125	UniProt_AC=O07175	0	0.37381	0.148328	-0.0406651	0.398815	0.77916	0.131683	0.814979	0.171447	0.30404	serine protease PepA
NC_000962.3	Mycobrowser_v3	gene	152324	154129	.	+	0	Rv0126	UniProt_AC=P9WQ19	0	-0.0123825	-1.09307	-0.919857	-0.604712	0.17789	-0.618969	0.436129	-0.802173	-0.265619	trehalose synthase TreS; K05343 maltose alpha-D-glucosyltransferase/ alpha-amylase [EC:5.4.99.16 3.2.1.1]
NC_000962.3	fimo	nucleotide_motif	153380	153401	43.5	-	.	Name=1_NC_000962.3-	sequence=CGTCGGTGACCATTTCTAACGT	0	#N/A	#N/A	#N/A	#N/A	#N/A	#N/A	#N/A	#N/A	#N/A	#N/A
NC_000962.3	Mycobrowser_v3	gene	154232	155599	.	+	0	Rv0127	UniProt_AC=O07177	0	0.0565198	-0.916137	-0.799538	-0.366995	-0.010997	-0.488951	-0.230711	-0.599187	-0.369795	maltokinase Mak; K16146 maltokinase [EC:2.7.1.175]
NC_000962.3	Mycobrowser_v3	gene	155667	156446	.	+	0	Rv0128	UniProt_AC=P96805	0	1.27681	0.431736	0.728273	0.35636	1.97976	0.694369	1.02516	0.301099	0.89391	transmembrane protein
NC_000962.3	fimo	nucleotide_motif	155980	156001	49.7	-	.	Name=3_NC_000962.3-	sequence=TGCCAGCCGCCCAGCATAATGT	0	#N/A	#N/A	#N/A	#N/A	#N/A	#N/A	#N/A	#N/A	#N/A	#N/A
NC_000962.3	Mycobrowser_v3	gene	156452	156567	.	+	0	MTB000102	UniProt_AC=	0	1.43558	0.798489	1.00781	0.108151	1.90756	1.20277	2.07033	0.912225	1.97656	#N/A
NC_000962.3	Mycobrowser_v3	gene	156521	156568	.	-	0	MTB000103	UniProt_AC=	0	-0.313774	1.27886	0.930254	0.656145	1.60882	-0.09923	1.31619	0.055929	1.12891	#N/A
NC_000962.3	Mycobrowser_v3	gene	156578	157600	.	-	0	Rv0129c	UniProt_AC=P9WQN9	0	-1.01368	0.028524	-0.57427	-0.0965334	0.244043	-0.613769	0.0574559	-0.80725	-0.558079	6-O-acylglucoside esterase/glucoside 6-O-acyltransferase FbpC; K18851 diacylglycerol O-acyltransferase / trehalose O-mycolyltransferase [EC:2.3.1.20 2.3.1.122]
NC_000962.3	Mycobrowser_v3	gene	157847	158302	.	+	0	Rv0130	UniProt_AC=P9WNP3	0	-0.548784	-0.52695	-0.378459	-0.4744	0.411148	-0.441519	0.427686	-0.502741	0.763977	3-hydroxyl-thioester dehydratase
NC_000962.3	Mycobrowser_v3	gene	158315	159658	.	-	0	Rv0131c	UniProt_AC=P96808	0	0.177144	0.147832	-0.0316302	0.945218	0.799171	0.0970763	0.096067	0.437664	0.186867	acyl-CoA dehydrogenase FadE1
NC_000962.3	Mycobrowser_v3	gene	159700	160782	.	-	0	Rv0132c	UniProt_AC=P96809	0	0.400388	-0.0563432	0.118167	0.763327	1.26021	0.499012	0.633202	0.12512	1.4404	F420-dependent glucose-6-phosphate dehydrogenase Fgd2
NC_000962.3	fimo	nucleotide_motif	160314	160335	50.9	+	.	Name=1_NC_000962.3+	sequence=TGTCGGTGGCGGCTTGTTCGTT	0	#N/A	#N/A	#N/A	#N/A	#N/A	#N/A	#N/A	#N/A	#N/A	#N/A
NC_000962.3	fimo	nucleotide_motif	160841	160862	53.7	+	.	Name=1_NC_000962.3+	sequence=CGTCGGCGCCACCGGTTAGCCT	0	#N/A	#N/A	#N/A	#N/A	#N/A	#N/A	#N/A	#N/A	#N/A	#N/A
NC_000962.3	Mycobrowser_v3	gene	160869	161474	.	+	0	Rv0133	UniProt_AC=P96810	0	1.36311	-0.914676	0.668639	-0.091868	2.97561	-0.886541	-0.160961	-1.18213	-0.333051	N-acetyltransferase
NC_000962.3	Mycobrowser_v3	gene	161771	162673	.	+	0	Rv0134	UniProt_AC=P96811	0	-0.0581428	-0.925256	-0.953196	-0.5628	0.254764	-0.885304	-0.316151	-0.979251	-0.583367	epoxide hydrolase EphF
NC_000962.3	Mycobrowser_v3	gene	162644	163249	.	-	0	Rv0135c	UniProt_AC=P96812	0	-0.203925	-0.512233	-0.0424899	-0.190322	0.548241	-0.355749	0.0283177	-0.0304688	0.478039	transcriptional regulator
NC_000962.3	Mycobrowser_v3	gene	163366	164691	.	+	0	Rv0136	UniProt_AC=P9WPM3	0	-0.39298	-0.871736	-0.255846	0.975322	-0.0564048	-0.554119	0.162304	0.253092	0.767317	cytochrome P450 138 Cyp138
NC_000962.3	Mycobrowser_v3	gene	164712	165260	.	-	0	Rv0137c	UniProt_AC=P9WJM5	0	0.0298706	-0.709464	-0.955784	0.277535	0.455147	-0.531636	0.152514	-0.195425	-0.241302	peptide methionine sulfoxide reductase MsrA; K07304 peptide-methionine (S)-S-oxide reductase [EC:1.8.4.11]
NC_000962.3	Mycobrowser_v3	gene	165323	165826	.	+	0	Rv0138	UniProt_AC=P96815	0	-0.661626	0.134625	0.076907	-0.507728	-0.702348	0.0755473	0.374058	0.22408	0.450979	hypothetical protein
NC_000962.3	Mycobrowser_v3	gene	165827	166849	.	+	0	Rv0139	UniProt_AC=P96816	0	-1.03764	-0.330173	-0.462597	-0.665637	-1.40495	-0.290687	-0.601538	-0.284695	-0.532289	oxidoreductase
NC_000962.3	Mycobrowser_v3	gene	166910	167290	.	+	0	Rv0140	UniProt_AC=P96817	0	0.512892	0.261804	0.658206	1.97181	3.92739	0.324598	1.38971	0.769	2.14326	hypothetical protein
NC_000962.3	Mycobrowser_v3	gene	167271	167681	.	-	0	Rv0141c	UniProt_AC=P96818	0	-0.180813	-0.218356	-0.548088	0.242963	-0.414259	-0.669806	-1.17584	-0.390126	-1.03377	hypothetical protein
NC_000962.3	Mycobrowser_v3	gene	167711	168637	.	+	0	Rv0142	UniProt_AC=P96819	0	0.500673	1.9408	1.36065	1.9709	2.66664	1.03692	1.65853	1.99413	3.17984	hypothetical protein
NC_000962.3	Mycobrowser_v3	gene	168704	170182	.	-	0	Rv0143c	UniProt_AC=P96820	0	0.141113	-0.281265	-0.157682	-0.634628	-0.0510775	-0.02747	0.588231	-0.220272	0.313133	CIC family chloride channel protein; K03281 chloride channel protein, CIC family
NC_000962.3	Mycobrowser_v3	gene	170284	171126	.	+	0	Rv0144	UniProt_AC=P96821	0	-0.649362	1.11996	0.528773	-0.479378	-1.10158	0.449772	0.151612	-0.502569	-0.706467	transcriptional regulator TetR-family
NC_000962.3	fimo	nucleotide_motif	171163	171184	40.8	+	.	Name=2_NC_000962.3+	sequence=TGCCACACAAATCGTATAGGTT	0	#N/A	#N/A	#N/A	#N/A	#N/A	#N/A	#N/A	#N/A	#N/A	#N/A
NC_000962.3	Mycobrowser_v3	gene	171215	172168	.	+	0	Rv0145	UniProt_AC=P9WFJ1	0	-0.562025	0.739297	0.0349471	-0.575437	-0.879186	0.239231	-0.145826	-1.24049	-0.580188	s-adenosylmethionine-dependent methyltransferase
NC_000962.3	Mycobrowser_v3	gene	172211	173143	.	+	0	Rv0146	UniProt_AC=P9WFJ3	0	0.309169	1.10862	0.218025	-0.256293	0.00893297	0.106555	1.47497	-0.825723	0.578781	s-adenosylmethionine-dependent methyltransferase
NC_000962.3	Mycobrowser_v3	gene	173238	174758	.	+	0	Rv0147	UniProt_AC=P96824	0	0.237603	0.00324865	-0.903421	0.503878	0.138375	-0.693019	0.561665	-0.655298	-0.302821	aldehyde dehydrogenase (NAD+); K00128 aldehyde dehydrogenase (NAD+) [EC:1.2.1.3]
NC_000962.3	Mycobrowser_v3	gene	174782	174803	.	+	0	Rv0148	UniProt_AC=P96825	0	0.386967	0.409876	-0.143874	0.293112	0.24655	0.0408295	0.689965	0.176139	0.530116	oxidoreductase
NC_000962.3	Mycobrowser_v3	gene	174833	175693	.	+	0	Rv0148	UniProt_AC=P96825	0	0.386967	0.409876	-0.143874	0.293112	0.24655	0.0408295	0.689965	0.176139	0.530116	oxidoreductase
NC_000962.3	Mycobrowser_v3	gene	175700	176668	.	+	0	Rv0149	UniProt_AC=P96826	0	0.266761	0.208721	-0.261236	-0.30494	0.0827718	-0.219414	0.689528	-0.139573	0.0649199	NADPH2:quinone reductase
NC_000962.3	Mycobrowser_v3	gene	176665	176952	.	-	0	Rv0150c	UniProt_AC=P96827	0	-0.246365	0.0699998	0.345473	-1.19467	0.0155746	0.551768	1.7725	1.2108	2.62315	hypothetical protein
NC_000962.3	Mycobrowser_v3	gene	177236	177285	.	-	0	MTB000104	UniProt_AC=	0	0.211174	0.68249	0.512204	-1.04575	0.504355	0.450459	1.65273	0.657762	2.21054	#N/A
NC_000962.3	Mycobrowser_v3	gene	177543	179309	.	-	0	Rv0151c	UniProt_AC=Q79G06	0	-0.130791	-0.49092	0.0298175	0.622421	0.311512	0.0582286	-0.0549838	0.545496	-0.0161473	PE family protein PE1
NC_000962.3	fimo	nucleotide_motif	177575	177596	45.7	+	.	Name=1_NC_000962.3+	sequence=TGTCGGCCAACGTCACCACAAT	0	#N/A	#N/A	#N/A	#N/A	#N/A	#N/A	#N/A	#N/A	#N/A	#N/A
NC_000962.3	Mycobrowser_v3	gene	179319	180896	.	-	0	Rv0152c	UniProt_AC=Q79G05	0	0.171769	0.161531	0.0678565	-0.0990653	0.368771	0.288254	0.782614	0.23933	0.991222	PE family protein PE2
NC_000962.3	Mycobrowser_v3	gene	181155	181985	.	-	0	Rv0153c	UniProt_AC=I6WXK4	0	-0.0692708	-0.575358	-0.107097	-0.0470753	0.0399588	0.0537383	-0.116593	-0.0522201	-0.294247	phosphotyrosine protein phosphatase PtpB; K01104 protein-tyrosine phosphatase [EC:3.1.3.48]
NC_000962.3	fimo	nucleotide_motif	181934	181955	48.3	+	.	Name=1_NC_000962.3+	sequence=TGTCGGCGACGTCACGAAAGTT	0	#N/A	#N/A	#N/A	#N/A	#N/A	#N/A	#N/A	#N/A	#N/A	#N/A
NC_000962.3	Mycobrowser_v3	gene	181987	183198	.	-	0	Rv0154c	UniProt_AC=P96831	0	0.051922	-0.246737	-0.242432	-0.0185958	0.170288	-0.0593555	0.0887792	-0.417613	-0.40334	acyl-CoA dehydrogenase FadE2
NC_000962.3	Mycobrowser_v3	gene	183622	184722	.	+	0	Rv0155	UniProt_AC=P96832	0	-0.964905	-1.85703	-1.9811	-0.62835	-0.149984	-2.02944	-0.62256	-1.14366	-0.468009	NAD(P) transhydrogenase subunit alpha PntAa; K00324 NAD(P) transhydrogenase subunit alpha [EC:1.6.1.2]
NC_000962.3	Mycobrowser_v3	gene	184723	185055	.	+	0	Rv0156	UniProt_AC=P96833	0	-0.812935	-1.80794	-2.17642	-0.389688	-0.22668	-1.90437	-0.748066	-1.20346	-0.992046	NAD(P) transhydrogenase subunit alpha PntAb; K00324 NAD(P) transhydrogenase subunit alpha [EC:1.6.1.2]
NC_000962.3	Mycobrowser_v3	gene	185052	186479	.	+	0	Rv0157	UniProt_AC=P96834	0	-1.03573	-1.73999	-1.86743	-1.07612	-0.662596	-1.6571	-1.12899	-1.27051	-0.582798	NAD(P) transhydrogenase subunit beta PntB; K00325 NAD(P) transhydrogenase subunit beta [EC:1.6.1.2]
NC_000962.3	fimo	nucleotide_motif	185365	185386	43.5	+	.	Name=1_NC_000962.3+	sequence=TGTCGGAGTTCATCGATACCAC	0	#N/A	#N/A	#N/A	#N/A	#N/A	#N/A	#N/A	#N/A	#N/A	#N/A
NC_000962.3	Mycobrowser_v3	gene	186495	186623	.	-	0	Rv0157A	UniProt_AC=I6WXK8	0	0.809808	2.48586	1.74436	2.37681	1.72944	1.65785	1.49819	3.0382	1.76415	hypothetical protein
NC_000962.3	fimo	nucleotide_motif	186776	186797	48.3	-	.	Name=1_NC_000962.3-	sequence=TGTCGGATGGCATCGCTACTCG	0	#N/A	#N/A	#N/A	#N/A	#N/A	#N/A	#N/A	#N/A	#N/A	#N/A
NC_000962.3	Mycobrowser_v3	gene	186785	187429	.	+	0	Rv0158	UniProt_AC=O53641	0	-1.1009	-0.422422	-0.453415	0.241565	0.122204	-0.517165	-0.968119	-0.928329	-0.516813	transcriptional regulator TetR-family
NC_000962.3	Mycobrowser_v3	gene	187433	188839	.	-	0	Rv0159c	UniProt_AC=Q79G04	0	0.282722	-0.180058	-0.295088	1.2522	1.26428	-0.316972	0.337495	0.863216	1.72179	PE family protein PE3
NC_000962.3	Mycobrowser_v3	gene	188931	190439	.	-	0	Rv0160c	UniProt_AC=L7N661	0	0.268572	-0.506608	-0.756391	2.2114	2.24412	-0.46194	0.805491	1.5416	1.54254	PE family protein PE4
NC_000962.3	fimo	nucleotide_motif	189960	189981	51.8	+	.	Name=2_NC_000962.3+	sequence=TGTCACGTACTCGGGGTCGGGT	0	#N/A	#N/A	#N/A	#N/A	#N/A	#N/A	#N/A	#N/A	#N/A	#N/A
NC_000962.3	Mycobrowser_v3	gene	190607	191956	.	+	0	Rv0161	UniProt_AC=O07406	0	0.0115147	0.081483	0.308154	0.0384051	0.329976	0.610742	0.897671	0.00417296	1.57974	oxidoreductase
NC_000962.3	fimo	nucleotide_motif	191109	191130	53.7	-	.	Name=1_NC_000962.3-	sequence=TGCCGGCGCAGCACCGTACCGT	0	#N/A	#N/A	#N/A	#N/A	#N/A	#N/A	#N/A	#N/A	#N/A	#N/A
NC_000962.3	Mycobrowser_v3	gene	191984	193135	.	-	0	Rv0162c	UniProt_AC=L7N6B3	0	0.0203646	0.367731	0.0524269	0.225349	0.437669	0.39616	1.04483	0.820126	1.27823	zinc-type alcohol dehydrogenase AdhE1
NC_000962.3	Mycobrowser_v3	gene	193117	193572	.	+	0	Rv0163	UniProt_AC=O07408	0	-0.486268	-1.07529	-1.27244	0.464677	-0.0448445	-1.11117	-1.01732	-1.02132	-0.506057	acyl-CoA thioester hydrolase; K07107 acyl-CoA thioester hydrolase [EC:3.1.2.-]
NC_000962.3	Mycobrowser_v3	gene	193626	194111	.	+	0	Rv0164	UniProt_AC=L7N657	0	-0.414568	-0.627009	-0.483039	-0.351329	0.0976872	-0.770319	-0.143854	-0.669163	-0.421163	hypothetical protein
NC_000962.3	Mycobrowser_v3	gene	194144	194815	.	-	0	Rv0165c	UniProt_AC=Q79G00	0	-1.11596	1.70773	1.02985	1.08588	-1.33043	0.70245	-2.06262	2.15234	-0.752967	transcriptional regulator Mce1R
NC_000962.3	Mycobrowser_v3	gene	194993	196657	.	+	0	Rv0166	UniProt_AC=O07411	0	-1.15531	0.920551	0.3985	1.61251	-1.44325	0.073651	-1.34221	1.77797	-1.6143	fatty-acid-CoA ligase FadD5; K00666 fatty-acyl-CoA synthase [EC:6.2.1.-]
NC_000962.3	fimo	nucleotide_motif	196002	196023	49.7	+	.	Name=2_NC_000962.3+	sequence=TGTCACCGGTCACCTGCATGCT	0	#N/A	#N/A	#N/A	#N/A	#N/A	#N/A	#N/A	#N/A	#N/A	#N/A
NC_000962.3	Mycobrowser_v3	gene	196861	197658	.	+	0	Rv0167	UniProt_AC=O07412	0	-0.480078	1.2051	0.572359	1.70686	0.119085	0.358215	-0.946256	1.54781	-0.494414	ABC transporter permease YrbE1A; K02066 phospholipid/cholesterol/gamma-HCH transport system permease protein
NC_000962.3	Mycobrowser_v3	gene	197660	198529	.	+	0	Rv0168	UniProt_AC=L0T2Q9	0	-0.692265	1.02714	0.905563	1.31527	-0.0348228	0.523573	-0.375354	2.08463	-0.330029	ABC transporter permease YrbE1B; K02066 phospholipid/cholesterol/gamma-HCH transport system permease protein
NC_000962.3	Mycobrowser_v3	gene	198534	199898	.	+	0	Rv0169	UniProt_AC=Q79FZ9	0	-0.667609	0.651787	0.315067	1.15424	-0.295162	0.0927836	-1.53604	1.28195	-0.983216	MCE-family protein Mce1A; K02067 phospholipid/cholesterol/gamma-HCH transport system substrate-binding protein
NC_000962.3	Mycobrowser_v3	gene	199895	200935	.	+	0	Rv0170	UniProt_AC=O07414	0	-1.04196	0.245183	-0.238787	0.91302	-0.52828	-0.422691	-1.62522	0.527665	-1.26688	MCE-family protein Mce1B; K02067 phospholipid/cholesterol/gamma-HCH transport system substrate-binding protein
NC_000962.3	Mycobrowser_v3	gene	200932	202479	.	+	0	Rv0171	UniProt_AC=O07415	0	-0.68902	0.682269	0.0989496	0.98352	-0.603551	-0.0983901	-1.67219	1.03075	-0.714451	MCE-family protein Mce1C; K02067 phospholipid/cholesterol/gamma-HCH transport system substrate-binding protein
NC_000962.3	fimo	nucleotide_motif	201211	201232	52.9	-	.	Name=1_NC_000962.3-	sequence=TGTCGGTGCGGATGGCTAGGCG	0	#N/A	#N/A	#N/A	#N/A	#N/A	#N/A	#N/A	#N/A	#N/A	#N/A
NC_000962.3	Mycobrowser_v3	gene	202476	204068	.	+	0	Rv0172	UniProt_AC=O07416	0	-0.860422	0.930505	0.339646	0.823712	-0.81099	-0.123356	-1.49628	1.16085	-0.567464	MCE-family protein Mce1D; K02067 phospholipid/cholesterol/gamma-HCH transport system substrate-binding protein
NC_000962.3	fimo	nucleotide_motif	202655	202676	43.5	+	.	Name=1_NC_000962.3+	sequence=TGTCGGAGACAAGGTCCAGATT	0	#N/A	#N/A	#N/A	#N/A	#N/A	#N/A	#N/A	#N/A	#N/A	#N/A
NC_000962.3	fimo	nucleotide_motif	203181	203202	48.3	-	.	Name=1_NC_000962.3-	sequence=TGTCGGTGAACTCCGCAAGGTT	0	#N/A	#N/A	#N/A	#N/A	#N/A	#N/A	#N/A	#N/A	#N/A	#N/A
NC_000962.3	Mycobrowser_v3	gene	204065	205237	.	+	0	Rv0173	UniProt_AC=O07417	0	-1.00719	1.15994	0.562157	0.835979	-0.770617	0.0998867	-1.37853	1.28087	-0.903229	MCE-family lipoprotein LprK; K02067 phospholipid/cholesterol/gamma-HCH transport system substrate-binding protein
NC_000962.3	Mycobrowser_v3	gene	205231	206778	.	+	0	Rv0174	UniProt_AC=L0T2W6	0	-0.464171	1.10728	0.600399	0.569986	-0.70542	0.147113	-0.846715	0.90626	-0.551398	MCE-family protein Mce1F; K02067 phospholipid/cholesterol/gamma-HCH transport system substrate-binding protein
NC_000962.3	Mycobrowser_v3	gene	206814	207455	.	+	0	Rv0175	UniProt_AC=O07419	0	0.289451	0.950959	0.958288	0.21016	0.0925504	0.761331	0.70864	0.744692	0.212437	MCE-associated membrane protein; K18481 Mce-associated membrane protein
NC_000962.3	fimo	nucleotide_motif	207151	207172	43.5	+	.	Name=1_NC_000962.3+	sequence=TGTCGGCTAGCATGCAGAAGAT	0	#N/A	#N/A	#N/A	#N/A	#N/A	#N/A	#N/A	#N/A	#N/A	#N/A
NC_000962.3	Mycobrowser_v3	gene	207452	208420	.	+	0	Rv0176	UniProt_AC=O07420	0	0.13402	0.642696	0.790728	-0.557685	-0.190986	0.720767	1.08536	0.667611	-0.138802	MCE-associated membrane protein; K18481 Mce-associated membrane protein
NC_000962.3	Mycobrowser_v3	gene	208417	208971	.	+	0	Rv0177	UniProt_AC=O07421	0	-0.0631277	0.329295	0.433306	-0.598401	-0.323746	0.238257	0.765198	0.484665	-0.617147	MCE-associated membrane protein; K18481 Mce-associated membrane protein
NC_000962.3	Mycobrowser_v3	gene	208938	209672	.	+	0	Rv0178	UniProt_AC=O07422	0	-0.0836357	0.291275	0.522021	-0.0810595	-0.176073	0.240374	0.213075	0.356934	-0.288454	MCE-associated membrane protein; K18481 Mce-associated membrane protein
NC_000962.3	Mycobrowser_v3	gene	209683	209841	.	+	0	MTB000105	UniProt_AC=	0	0.777979	0.459959	1.35568	-0.256075	0.27037	0.718541	1.87726	1.38835	1.85578	#N/A
NC_000962.3	Mycobrowser_v3	gene	209703	210812	.	-	0	Rv0179c	UniProt_AC=O07423	0	-0.681065	-0.840359	-1.25361	-0.367462	0.202815	-1.14936	-0.400435	-0.902488	-0.316127	lipoprotein LprO
NC_000962.3	fimo	nucleotide_motif	210129	210150	48.3	-	.	Name=1_NC_000962.3-	sequence=GGTCGGTGGTGCACCGTATGTT	0	#N/A	#N/A	#N/A	#N/A	#N/A	#N/A	#N/A	#N/A	#N/A	#N/A
NC_000962.3	Mycobrowser_v3	gene	210892	212250	.	-	0	Rv0180c	UniProt_AC=O07424	0	1.37383	-0.583215	1.11544	0.0310081	2.31504	-0.284556	0.0758494	-0.810618	-0.245314	YhgE/Pip domain-containing protein
NC_000962.3	Mycobrowser_v3	gene	212277	213011	.	-	0	Rv0181c	UniProt_AC=P9WI85	0	1.49924	-0.964639	1.19096	-0.0973707	2.64118	-0.880485	-0.3468	-1.18462	-0.603006	hypothetical protein; K06911
NC_000962.3	fimo	nucleotide_motif	212704	212725	52.9	-	.	Name=1_NC_000962.3-	sequence=TGTCGGCCGGCACCGGAATCTT	0	#N/A	#N/A	#N/A	#N/A	#N/A	#N/A	#N/A	#N/A	#N/A	#N/A
NC_000962.3	Mycobrowser_v3	gene	213028	214140	.	-	0	Rv0182c	UniProt_AC=P9WGG5	0	1.77762	-0.687723	1.54259	-0.0944821	3.19117	-0.785541	-0.37494	-1.14669	0.128431	alternative RNA polymerase sigma factor SigG; K03088 RNA polymerase sigma-70 factor, ECF subfamily
NC_000962.3	fimo	nucleotide_motif	214034	214055	65.4	-	.	Name=1_NC_000962.3-	sequence=TGTCGGAGACTCTGCGTAGGCT	0	#N/A	#N/A	#N/A	#N/A	#N/A	#N/A	#N/A	#N/A	#N/A	#N/A
NC_000962.3	Mycobrowser_v3	gene	214088	214927	.	+	0	Rv0183	UniProt_AC=O07427	0	-0.503874	-0.694489	-0.663367	-0.253292	0.00966237	-0.709123	-0.773922	-1.02742	-0.389198	lysophospholipase
NC_000962.3	fimo	nucleotide_motif	214940	214961	47	+	.	Name=2_NC_000962.3+	sequence=TGTCGCAGCCCTCCACTAGTTT	0	#N/A	#N/A	#N/A	#N/A	#N/A	#N/A	#N/A	#N/A	#N/A	#N/A
NC_000962.3	Mycobrowser_v3	gene	214969	215718	.	+	0	Rv0184	UniProt_AC=O07428	0	2.35449	-0.196921	2.80419	0.653916	4.45853	-0.773982	0.0542813	-0.744647	0.0245331	hypothetical protein
NC_000962.3	Mycobrowser_v3	gene	215715	216224	.	+	0	Rv0185	UniProt_AC=O07429	0	2.615	-0.525749	2.38366	0.39281	4.02587	-0.939383	-0.153525	-1.05718	-0.592207	hypothetical protein
NC_000962.3	Mycobrowser_v3	gene	216269	218344	.	+	0	Rv0186	UniProt_AC=O07430	0	1.86515	-0.449304	1.48987	-0.546437	2.98327	-0.703288	0.0841942	-0.626467	0.639909	beta-glucosidase BglS; K05349 beta-glucosidase [EC:3.2.1.21]
NC_000962.3	fimo	nucleotide_motif	217410	217431	49.7	+	.	Name=3_NC_000962.3+	sequence=TGGCAGCCGGGTTGCGTAATCT	0	#N/A	#N/A	#N/A	#N/A	#N/A	#N/A	#N/A	#N/A	#N/A	#N/A
NC_000962.3	Mycobrowser_v3	gene	218320	218379	.	-	0	MTB000106	UniProt_AC=	0	-1.26001	0.350416	0.649812	1.5217	2.873	0.766297	3.26618	2.75164	3.9744	#N/A
NC_000962.3	Mycobrowser_v3	gene	218390	218551	.	-	0	Rv0186A	UniProt_AC=P9WK09	0	-0.109229	0.0935923	0.168569	1.65545	4.38609	0.687672	2.48699	2.48484	4.31799	#N/A
NC_000962.3	Mycobrowser_v3	gene	218705	219367	.	+	0	Rv0187	UniProt_AC=O07431	0	-0.0241219	-1.46688	-0.659414	-0.645292	0.642278	-1.05982	-0.447264	-1.13597	0.159163	O-methyltransferase
NC_000962.3	fimo	nucleotide_motif	218835	218856	48.3	+	.	Name=1_NC_000962.3+	sequence=TGTCGGCACAGCAGGGCAAGTT	0	#N/A	#N/A	#N/A	#N/A	#N/A	#N/A	#N/A	#N/A	#N/A	#N/A
NC_000962.3	Mycobrowser_v3	gene	219486	219917	.	+	0	Rv0188	UniProt_AC=O07432	0	0.0783156	0.10926	-0.619719	1.7336	1.64124	0.504832	-0.830425	-0.282737	0.61323	transmembrane protein
NC_000962.3	Mycobrowser_v3	gene	219996	221723	.	-	0	Rv0189c	UniProt_AC=P9WKJ5	0	-0.256222	-0.520979	-0.38646	-0.397839	-0.119156	-0.397299	-0.211056	-0.605032	-0.524995	dihydroxy-acid dehydratase IlvD; K01687 dihydroxy-acid dehydratase [EC:4.2.1.9]
NC_000962.3	Mycobrowser_v3	gene	221871	222161	.	+	0	Rv0190	UniProt_AC=O07434	0	-0.395443	-1.06827	-0.427896	-0.223483	1.20813	-0.927931	0.141782	-0.944039	-0.363864	hypothetical protein
NC_000962.3	Mycobrowser_v3	gene	222289	223530	.	+	0	Rv0191	UniProt_AC=P9WJX7	0	0.107444	-0.644819	-0.300972	-0.229701	0.867946	-0.212739	0.913259	-0.0688473	0.769987	integral membrane protein
NC_000962.3	fimo	nucleotide_motif	222419	222440	48.3	+	.	Name=1_NC_000962.3+	sequence=TGTCGGCGATAGCGCGGAACTT	0	#N/A	#N/A	#N/A	#N/A	#N/A	#N/A	#N/A	#N/A	#N/A	#N/A
NC_000962.3	Mycobrowser_v3	gene	223564	224664	.	+	0	Rv0192	UniProt_AC=O07436	0	-0.215171	-0.251842	0.12461	-0.622975	-0.361602	-0.21636	-0.201309	-0.564673	-0.449591	hypothetical protein
NC_000962.3	Mycobrowser_v3	gene	223607	223909	.	+	0	Rv0192A	UniProt_AC=Q79FZ8	0	#N/A	#N/A	#N/A	#N/A	#N/A	#N/A	#N/A	#N/A	#N/A	secreted protein
NC_000962.3	Mycobrowser_v3	gene	224724	226571	.	-	0	Rv0193c	UniProt_AC=O07437	0	-0.971012	-0.0955304	-0.681006	-1.29712	-1.04126	-0.715238	-0.441626	-1.25398	-0.269004	hypothetical protein
NC_000962.3	Mycobrowser_v3	gene	226878	230462	.	+	0	Rv0194	UniProt_AC=O53645	0	-0.348142	-0.252069	-0.228793	-0.0287709	0.661351	-0.327179	1.33233	0.472034	2.11291	transmembrane multidrug efflux pump; K18894 ATP-binding cassette, subfamily B, multidrug efflux pump
NC_000962.3	fimo	nucleotide_motif	230604	230625	45.7	-	.	Name=1_NC_000962.3-	sequence=TGTCGGCGGGAACAGTTTCTAT	0	#N/A	#N/A	#N/A	#N/A	#N/A	#N/A	#N/A	#N/A	#N/A	#N/A
NC_000962.3	Mycobrowser_v3	gene	230899	231534	.	+	0	Rv0195	UniProt_AC=O53646	0	-1.12019	-1.04908	-2.83233	-0.987581	-0.690083	-1.97385	-0.397819	-2.39416	-0.590446	two-component system transcriptional regulator, LuxR-family
NC_000962.3	Mycobrowser_v3	gene	231647	232231	.	+	0	Rv0196	UniProt_AC=P9WME1	0	-1.4102	-3.27805	-2.68857	-1.70188	0.277873	-2.01709	3.56171	-3.22262	2.26755	transcriptional regulator
NC_000962.3	Mycobrowser_v3	gene	232231	234519	.	+	0	Rv0197	UniProt_AC=L0T2Z1	0	-0.708287	-1.5124	-1.51852	-1.31478	0.488827	-0.911081	3.78577	-1.48932	2.43245	oxidoreductase
NC_000962.3	Mycobrowser_v3	gene	234516	236507	.	-	0	Rv0198c	UniProt_AC=I6X8R2	0	-0.0185909	-0.267466	-0.141499	-0.355566	-0.109677	-0.0626371	-0.14	-0.482685	-0.342304	zinc metalloprotease Zmp1; K07386 putative endopeptidase [EC:3.4.24.-]
NC_000962.3	Mycobrowser_v3	gene	236550	237209	.	+	0	Rv0199	UniProt_AC=O53650	0	-0.544883	-1.04805	-1.21387	-0.793419	-0.522017	-1.20484	-0.54996	-1.38101	-0.761573	membrane protein
NC_000962.3	Mycobrowser_v3	gene	237206	237895	.	+	0	Rv0200	UniProt_AC=O53651	0	0.0282749	-0.342357	-0.35999	-0.520275	-0.448471	-0.280238	-0.329383	-0.72231	-0.588679	transmembrane protein
NC_000962.3	Mycobrowser_v3	gene	237892	238395	.	-	0	Rv0201c	UniProt_AC=O53652	0	0.406003	0.361987	0.887428	-0.0663686	0.756661	0.329164	0.8703	0.739004	0.744352	hypothetical protein
NC_000962.3	Mycobrowser_v3	gene	238392	241292	.	-	0	Rv0202c	UniProt_AC=P9WJT9	0	0.476563	0.446294	0.920518	0.113229	0.771328	0.304482	0.543796	0.259929	0.212486	transmembrane transporter MmpL11; K06994 putative drug exporter of the RND superfamily
NC_000962.3	fimo	nucleotide_motif	238408	238429	50.9	-	.	Name=1_NC_000962.3-	sequence=TGTCGGTGGCCGTGGCGATGTT	0	#N/A	#N/A	#N/A	#N/A	#N/A	#N/A	#N/A	#N/A	#N/A	#N/A
NC_000962.3	Mycobrowser_v3	gene	241514	241924	.	+	0	Rv0203	UniProt_AC=I6X8R5	0	0.317067	-0.632117	0.576055	0.0614979	0.60148	0.609191	0.16073	0.220848	0.685518	exported protein
NC_000962.3	Mycobrowser_v3	gene	241976	243214	.	-	0	Rv0204c	UniProt_AC=I6Y748	0	-0.362602	-0.0806503	-0.313824	-0.129928	0.0632802	-0.354699	-0.0773639	-0.0580807	0.237726	transmembrane protein; K07027
NC_000962.3	Mycobrowser_v3	gene	243384	244487	.	+	0	Rv0205	UniProt_AC=P9WFM5	0	-0.0327355	-0.0759807	-0.246708	-0.540096	0.201088	-0.480995	0.299856	0.233698	-0.169553	membrane protein
NC_000962.3	Mycobrowser_v3	gene	244484	247318	.	-	0	Rv0206c	UniProt_AC=P9WJV5	0	-0.229791	0.175308	-0.23709	-0.218817	-0.394729	-0.0634844	-0.319468	0.146363	-1.0917	transmembrane transporter MmpL3; K06994 putative drug exporter of the RND superfamily
NC_000962.3	fimo	nucleotide_motif	246339	246360	45.7	-	.	Name=1_NC_000962.3-	sequence=TGTCGGCCATCCTGTCTATCAC	0	#N/A	#N/A	#N/A	#N/A	#N/A	#N/A	#N/A	#N/A	#N/A	#N/A
NC_000962.3	Mycobrowser_v3	gene	247384	248112	.	-	0	Rv0207c	UniProt_AC=P96389	0	-0.674056	-0.516014	-1.22999	0.361524	-0.648703	-0.868178	-1.06068	-0.761862	-1.22892	hypothetical protein; K06860 uncharacterized protein
NC_000962.3	Mycobrowser_v3	gene	248115	248906	.	-	0	Rv0208c	UniProt_AC=P9WFY9	0	-0.891517	0.366982	-0.690742	0.596382	-0.0973368	-0.698056	-0.437973	0.0413578	-0.225119	methyltransferase; K03439 tRNA (guanine-N7-)-methyltransferase [EC:2.1.1.33]
NC_000962.3	fimo	nucleotide_motif	248389	248410	49.4	+	.	Name=2_NC_000962.3+	sequence=TGTAACAGGCGGCGCTTATGGT	0	#N/A	#N/A	#N/A	#N/A	#N/A	#N/A	#N/A	#N/A	#N/A	#N/A
NC_000962.3	fimo	nucleotide_motif	248852	248873	52.9	+	.	Name=1_NC_000962.3+	sequence=TGTCGGGACGTAGCCCTACCCC	0	#N/A	#N/A	#N/A	#N/A	#N/A	#N/A	#N/A	#N/A	#N/A	#N/A
NC_000962.3	Mycobrowser_v3	gene	249038	250123	.	+	0	Rv0209	UniProt_AC=P96391	0	0.247066	0.16663	0.35555	-0.233492	0.47049	-0.301503	0.23839	0.181661	0.81081	hypothetical protein
NC_000962.3	Mycobrowser_v3	gene	250120	251598	.	+	0	Rv0210	UniProt_AC=P96392	0	0.0196005	0.213251	0.135153	-0.159212	-0.0841947	0.349539	0.323444	0.209482	0.814187	hypothetical protein
NC_000962.3	fimo	nucleotide_motif	251103	251124	49.7	-	.	Name=3_NC_000962.3-	sequence=TGTCAGCCGGATCTCCAATCGT	0	#N/A	#N/A	#N/A	#N/A	#N/A	#N/A	#N/A	#N/A	#N/A	#N/A
NC_000962.3	Mycobrowser_v3	gene	251782	253602	.	+	0	Rv0211	UniProt_AC=P9WIH3	0	0.195662	0.32007	-0.128392	0.793849	1.28383	0.351358	0.19746	-0.104698	0.925051	iron-regulated phosphoenolpyruvate carboxykinase PckA; K01596 phosphoenolpyruvate carboxykinase (GTP) [EC:4.1.1.32]
NC_000962.3	Mycobrowser_v3	gene	253669	254640	.	-	0	Rv0212c	UniProt_AC=P96394	0	0.00265726	-0.122162	-0.0602594	0.197568	0.474706	0.148958	0.969578	0.708168	1.64708	transcriptional regulator AsnC-family
NC_000962.3	Mycobrowser_v3	gene	254637	255950	.	-	0	Rv0213c	UniProt_AC=P96395	0	-0.494511	-0.225675	-0.577781	0.40202	0.0343108	-0.630718	-0.189226	0.308103	0.625614	methyltransferase
NC_000962.3	fimo	nucleotide_motif	255298	255319	43.5	-	.	Name=1_NC_000962.3-	sequence=TGTCGGACTACGACGTCAACTT	0	#N/A	#N/A	#N/A	#N/A	#N/A	#N/A	#N/A	#N/A	#N/A	#N/A
NC_000962.3	Mycobrowser_v3	gene	256064	257677	.	+	0	Rv0214	UniProt_AC=P96396	0	-0.582394	-1.13284	-0.924176	-0.282366	0.180193	-1.17133	0.354223	-0.428968	0.837424	fatty-acid-CoA ligase FadD4
NC_000962.3	Mycobrowser_v3	gene	257783	258856	.	-	0	Rv0215c	UniProt_AC=P96397	0	-0.654773	-1.04798	-1.09057	-0.390536	-0.704014	-0.977323	-1.0367	-0.863593	-1.12194	acyl-CoA dehydrogenase FadE3
NC_000962.3	Mycobrowser_v3	gene	258913	259926	.	+	0	Rv0216	UniProt_AC=I6Y340	0	-0.195518	-0.244122	-0.0765504	-0.0112892	-0.381376	0.0779085	0.235935	0.327167	0.0484026	double hotdog hydratase
NC_000962.3	Mycobrowser_v3	gene	259923	260831	.	-	0	Rv0217c	UniProt_AC=P96399	0	-0.707938	-0.881585	-0.814954	-0.292286	-0.52477	-1.00177	-0.811755	-0.759157	-0.61674	esterase LipW
NC_000962.3	fimo	nucleotide_motif	260073	260094	49.7	+	.	Name=3_NC_000962.3+	sequence=TGTCAGACGTTCGGCATAGGCC	0	#N/A	#N/A	#N/A	#N/A	#N/A	#N/A	#N/A	#N/A	#N/A	#N/A
NC_000962.3	Mycobrowser_v3	gene	260924	262252	.	+	0	Rv0218	UniProt_AC=P96400	0	0.22573	0.15204	0.142056	-0.187068	0.596128	0.218234	1.17775	0.584028	1.74435	transmembrane protein; K07147 sulfoxide reductase catalytic subunit YedY [EC:1.8.-.-]
NC_000962.3	Mycobrowser_v3	gene	262254	262802	.	+	0	Rv0219	UniProt_AC=P96401	0	0.269048	-0.0338245	-0.0405903	0.101911	0.215764	0.143735	1.17331	0.812689	0.92475	transmembrane protein
NC_000962.3	Mycobrowser_v3	gene	262812	264023	.	+	0	Rv0220	UniProt_AC=P96402	0	-0.707689	-0.433922	-0.568403	-0.214948	-0.619526	-0.873545	-0.863268	-0.564748	-1.42523	esterase LipC
NC_000962.3	Mycobrowser_v3	gene	264067	265476	.	+	0	Rv0221	UniProt_AC=P9WKB7	0	-0.608368	-0.724637	-0.599325	-0.688397	-0.792856	-0.895948	-0.131266	-0.833509	-1.53666	diacylglycerol acyltransferase
NC_000962.3	Mycobrowser_v3	gene	265507	266295	.	+	0	Rv0222	UniProt_AC=P96404	0	-0.854437	-0.585556	-0.534973	-0.509316	-1.21286	-0.999817	-0.983226	-0.942648	-1.71783	enoyl-CoA hydratase EchA1; K01692 enoyl-CoA hydratase [EC:4.2.1.17]
NC_000962.3	Mycobrowser_v3	gene	266301	267764	.	-	0	Rv0223c	UniProt_AC=I6X8S7	0	-0.300629	0.617193	0.828592	0.296187	-0.0740451	0.37862	0.349378	0.102658	0.342097	aldehyde dehydrogenase (NAD+); K00128 aldehyde dehydrogenase (NAD+) [EC:1.2.1.3]
NC_000962.3	fimo	nucleotide_motif	266630	266651	47.5	+	.	Name=1_NC_000962.3+	sequence=TGTCGACATCGGCGAATACGGT	0	#N/A	#N/A	#N/A	#N/A	#N/A	#N/A	#N/A	#N/A	#N/A	#N/A
NC_000962.3	Mycobrowser_v3	gene	267863	268627	.	-	0	Rv0224c	UniProt_AC=P9WJZ9	0	0.51775	0.0682765	0.0100628	-0.403974	0.234533	0.124421	0.427697	0.229743	0.0911549	methyltransferase
NC_000962.3	Mycobrowser_v3	gene	268663	269817	.	+	0	Rv0225	UniProt_AC=P96407	0	-0.024215	-0.565881	-0.34956	-0.840413	-0.602224	-0.1387	-0.302235	-0.513608	-0.324654	glycosyltransferase
NC_000962.3	Mycobrowser_v3	gene	269834	271564	.	-	0	Rv0226c	UniProt_AC=P96408	0	0.230186	-0.0341756	0.115793	-0.440577	0.232757	0.219213	0.714184	-0.0343376	-0.17263	transmembrane protein
NC_000962.3	Mycobrowser_v3	gene	271574	272839	.	-	0	Rv0227c	UniProt_AC=P96409	0	0.165061	0.486065	0.645594	0.104775	0.364754	0.67801	0.511585	0.961114	0.307805	membrane protein
NC_000962.3	Mycobrowser_v3	gene	273055	274278	.	+	0	Rv0228	UniProt_AC=P96410	0	-0.295267	-0.620005	-0.474877	-0.273462	0.0374328	-0.390613	-0.297499	-0.305389	-0.323204	membrane acyltransferase
NC_000962.3	fimo	nucleotide_motif	274272	274293	52.8	-	.	Name=3_NC_000962.3-	sequence=TGTCAGCCGGCCGAGTCAGGGT	0	#N/A	#N/A	#N/A	#N/A	#N/A	#N/A	#N/A	#N/A	#N/A	#N/A
NC_000962.3	Mycobrowser_v3	gene	274306	274986	.	-	0	Rv0229c	UniProt_AC=L0T5V6	0	-0.853993	0.26851	-0.122545	-0.417595	-1.1853	-0.06211	-0.331361	0.308753	0.164904	toxin
NC_000962.3	Mycobrowser_v3	gene	274983	275963	.	-	0	Rv0230c	UniProt_AC=P9WHN9	0	0.41166	1.29225	0.10217	0.944541	0.316046	0.422519	-0.229457	1.02195	0.422004	phosphotriesterase Php; K07048 phosphotriesterase-related protein
NC_000962.3	Mycobrowser_v3	gene	276058	277764	.	+	0	Rv0231	UniProt_AC=P96414	0	-0.0571594	0.340553	0.52664	1.04516	0.423643	0.291204	-0.206991	0.983815	0.353478	acyl-CoA dehydrogenase FadE4
NC_000962.3	Mycobrowser_v3	gene	277899	278588	.	+	0	Rv0232	UniProt_AC=P96415	0	-0.554144	-0.884594	-0.764595	0.886136	-0.476759	-0.556721	-0.717159	-0.676018	-0.0223453	transcriptional regulator TetR/AcrR-family
NC_000962.3	Mycobrowser_v3	gene	278585	279529	.	+	0	Rv0233	UniProt_AC=P9WH69	0	-0.680136	-0.416355	-0.0984999	1.42376	-0.559719	0.0553375	-0.91454	-0.118926	-0.611681	ribonucleoside-diphosphate reductase NrdB
NC_000962.3	fimo	nucleotide_motif	278672	278693	48.3	-	.	Name=1_NC_000962.3-	sequence=TGTCGGCCGGATGCCAGAACTT	0	#N/A	#N/A	#N/A	#N/A	#N/A	#N/A	#N/A	#N/A	#N/A	#N/A
NC_000962.3	Mycobrowser_v3	gene	279605	281140	.	-	0	Rv0234c	UniProt_AC=P9WNX9	0	-0.243728	-1.10687	-0.723811	-0.876671	-0.344687	-0.536561	-0.295535	-1.1847	-0.637073	succinate-semialdehyde dehydrogenase [NADP] dependent GabD1; K00135 succinate-semialdehyde dehydrogenase / glutarate-semialdehyde dehydrogenase [EC:1.2.1.16 1.2.1.79 1.2.1.20]
NC_000962.3	Mycobrowser_v3	gene	281166	282614	.	-	0	Rv0235c	UniProt_AC=P96418	0	-0.476371	-1.39147	-0.904303	-0.900797	-1.16098	-0.903708	-0.174997	-0.952736	-0.577714	transmembrane protein
NC_000962.3	Mycobrowser_v3	gene	282649	286851	.	-	0	Rv0236c	UniProt_AC=P96419	0	-0.00339553	-0.847613	-0.380899	-0.851087	-0.715702	-0.297154	0.250462	-0.398478	-0.155913	arabinofuranosyltransferase AftD; K16648 arabinofuranan 3-O-arabinosyltransferase [EC:2.4.2.-]
NC_000962.3	Mycobrowser_v3	gene	286898	287071	.	-	0	Rv0236A	UniProt_AC=P0A5C5	0	0.37196	-0.350197	-0.397288	-0.182775	0.53818	-0.309806	0.182155	-0.121964	0.883305	decaprenol phosphoarabinose-dependent alpha-1,3-branching arabinosyltransferase
NC_000962.3	Mycobrowser_v3	gene	287186	288352	.	+	0	Rv0237	UniProt_AC=L7N6B0	0	-0.16151	-0.901143	-0.575753	-1.01826	-0.118606	-0.329936	0.679704	-0.628577	0.524486	lipoprotein LpqI; K01207 beta-N-acetylhexosaminidase [EC:3.2.1.52]
NC_000962.3	Mycobrowser_v3	gene	288428	289042	.	+	0	Rv0238	UniProt_AC=O53661	0	-0.153666	-0.214514	-0.479647	-0.143416	-0.226285	-0.128799	0.772808	0.0463044	-0.429216	transcriptional regulator TetR-family
NC_000962.3	Mycobrowser_v3	gene	289104	289337	.	+	0	Rv0239	UniProt_AC=P9WJ41	0	-0.152649	0.623642	0.11363	0.154881	-0.263696	0.175106	-0.142574	0.0936155	0.0508465	antitoxin VapB24
NC_000962.3	Mycobrowser_v3	gene	289345	289782	.	+	0	Rv0240	UniProt_AC=P9WF87	0	0.110192	-0.704015	-0.479352	-0.603262	-0.670034	-0.29828	0.82312	-0.190315	0.241521	toxin VapC24
NC_000962.3	fimo	nucleotide_motif	289619	289640	50.5	+	.	Name=1_NC_000962.3+	sequence=TGTTGGCGGCCACGCCTAGAAT	0	#N/A	#N/A	#N/A	#N/A	#N/A	#N/A	#N/A	#N/A	#N/A	#N/A
NC_000962.3	Mycobrowser_v3	gene	289812	290654	.	-	0	Rv0241c	UniProt_AC=O53664	0	-0.351873	0.425201	0.950429	-0.520857	-0.497472	0.597504	-1.03482	-0.34238	-1.82466	3-hydroxyacyl-thioester dehydratase HtdX
NC_000962.3	Mycobrowser_v3	gene	290665	292029	.	-	0	Rv0242c	UniProt_AC=I6Y778	0	-0.559176	-0.211839	-0.172081	-0.592417	-0.784705	-0.204377	-1.16526	-1.04672	-2.59584	3-oxoacyl-[acyl-carrier protein] reductase FabG4; K00059 3-oxoacyl-[acyl-carrier protein] reductase [EC:1.1.1.100]
NC_000962.3	Mycobrowser_v3	gene	292171	293493	.	+	0	Rv0243	UniProt_AC=O86361	0	-0.607696	0.495821	0.280836	-0.604154	-0.677846	-0.0579362	-1.02427	-0.836232	-2.1002	acetyl-CoA acyltransferase FadA2; K00626 acetyl-CoA C-acetyltransferase [EC:2.3.1.9]
NC_000962.3	Mycobrowser_v3	gene	293603	293663	.	+	0	MTB000107	UniProt_AC=	0	0.684641	1.21825	1.38655	-0.802093	0.490922	0.964831	0.528686	-1.09515	-1.8931	#N/A
NC_000962.3	Mycobrowser_v3	gene	293604	293705	.	+	0	MTB000051	UniProt_AC=	0	0.815421	2.28051	1.82251	0.514832	1.94168	1.74288	2.63121	0.826769	2.29746	#N/A
NC_000962.3	Mycobrowser_v3	gene	293798	295633	.	-	0	Rv0244c	UniProt_AC=O53666	0	-0.457735	-0.0815518	-0.231573	0.296483	1.32427	-0.557256	1.16222	-0.486138	2.01704	acyl-CoA dehydrogenase FadE5
NC_000962.3	Mycobrowser_v3	gene	296005	296493	.	+	0	Rv0245	UniProt_AC=O53667	0	0.489603	0.164861	0.282963	-0.192716	0.981146	-0.462829	0.0613485	-0.245106	0.338962	oxidoreductase
NC_000962.3	Mycobrowser_v3	gene	296809	298119	.	+	0	Rv0246	UniProt_AC=O53668	0	-0.0266169	0.228918	0.683813	1.07962	0.28167	0.475322	0.441977	1.33095	0.79321	integral membrane protein
NC_000962.3	Mycobrowser_v3	gene	298116	298862	.	-	0	Rv0247c	UniProt_AC=O53669	0	-0.493767	-0.846994	0.161489	-0.10251	-1.20229	0.289576	-1.49819	-0.893882	-1.17489	succinate dehydrogenase [iron-sulfur subunit]; K00240 succinate dehydrogenase / fumarate reductase, iron-sulfur subunit [EC:1.3.5.1 1.3.5.4]
NC_000962.3	Mycobrowser_v3	gene	298863	300803	.	-	0	Rv0248c	UniProt_AC=O53670	0	-0.53867	-0.87904	-0.38841	-0.446123	-1.17799	-0.158442	-0.817443	-1.19162	-1.20275	succinate dehydrogenase [iron-sulfur subunit] SdhA_1; K00239 succinate dehydrogenase / fumarate reductase, flavoprotein subunit [EC:1.3.5.1 1.3.5.4]
NC_000962.3	Mycobrowser_v3	gene	300834	301655	.	-	0	Rv0249c	UniProt_AC=O53671	0	-0.556429	-0.892777	-0.259364	-0.0972414	-0.74977	-0.113793	-0.327175	-0.912162	-1.01893	succinate dehydrogenase [membrane anchor subunit]
NC_000962.3	Mycobrowser_v3	gene	301735	302028	.	-	0	Rv0250c	UniProt_AC=O53672	0	-0.821896	0.364295	0.88596	0.974055	-0.860841	0.939883	-1.69342	0.316469	-0.690734	hypothetical protein
NC_000962.3	fimo	nucleotide_motif	301735	301756	48.3	-	.	Name=1_NC_000962.3-	sequence=TGTCGGAGGTCACAGGTACTGA	0	#N/A	#N/A	#N/A	#N/A	#N/A	#N/A	#N/A	#N/A	#N/A	#N/A
NC_000962.3	Mycobrowser_v3	gene	302173	302652	.	-	0	Rv0251c	UniProt_AC=O53673	0	4.15929	1.13745	0.44302	5.10525	4.19781	0.654302	2.15569	1.40066	3.33006	heat shock protein Hsp
NC_000962.3	Mycobrowser_v3	gene	302866	305427	.	+	0	Rv0252	UniProt_AC=O53674	0	0.138343	1.06984	-0.432378	-2.50754	-1.71167	-0.0456741	0.77532	-2.52007	-0.916384	nitrite reductase [NAD(P)H] large subunit NirB; K00362 nitrite reductase (NADH) large subunit [EC:1.7.1.15]
NC_000962.3	Mycobrowser_v3	gene	305453	305809	.	+	0	Rv0253	UniProt_AC=O53675	0	-0.3565	0.349002	-1.00998	-2.37067	-1.85233	-0.808306	-0.086133	-2.10413	-1.4585	nitrite reductase [NAD(P)H] small subunit NirD; K00363 nitrite reductase (NADH) small subunit [EC:1.7.1.15]
NC_000962.3	Mycobrowser_v3	gene	305825	306349	.	-	0	Rv0254c	UniProt_AC=O53676	0	0.344999	0.0833702	1.7349	0.74654	0.885028	1.5734	-0.269357	0.882053	1.34242	adenosylcobinamide kinase/adenosylcobinamide-phosphate guanylyltransferase CobU; K02231 adenosylcobinamide kinase / adenosylcobinamide-phosphate guanylyltransferase [EC:2.7.1.156 2.7.7.62]
NC_000962.3	Mycobrowser_v3	gene	306374	307858	.	-	0	Rv0255c	UniProt_AC=P9WP95	0	0.255954	0.279439	0.337406	-0.0341942	-0.100033	0.442035	-0.101524	0.513441	0.417546	cobyric acid synthase CobQ1; K02232 adenosylcobyric acid synthase [EC:6.3.5.10]
NC_000962.3	Mycobrowser_v3	gene	307877	309547	.	-	0	Rv0256c	UniProt_AC=P9WI47	0	0.00514573	0.520168	0.0219514	0.62948	0.304029	0.140402	0.0149702	0.832134	0.938549	PPE family protein PPE2
NC_000962.3	Mycobrowser_v3	gene	309699	310073	.	+	0	Rv0257	UniProt_AC=L7N694	0	0.578747	-0.783352	-0.93446	0.279492	0.615323	-0.746869	-0.306139	-0.656852	-0.0628803	hypothetical protein
NC_000962.3	Mycobrowser_v3	gene	310294	310749	.	-	0	Rv0258c	UniProt_AC=P95215	0	-1.3835	-1.44982	-1.80513	-0.393128	-0.5268	-1.87449	-1.88228	-1.50254	-1.16937	hypothetical protein
NC_000962.3	Mycobrowser_v3	gene	310774	311517	.	-	0	Rv0259c	UniProt_AC=P95216	0	-0.382758	-0.433526	-0.373236	-1.10858	0.173612	-0.43735	0.764439	-0.403776	1.79253	hypothetical protein
NC_000962.3	Mycobrowser_v3	gene	311514	312659	.	-	0	Rv0260c	UniProt_AC=P95217	0	0.0888907	0.0928723	-0.97993	-0.153646	1.44312	-0.583797	1.22448	-0.47829	2.02537	transcriptional regulator; K01719 uroporphyrinogen-III synthase [EC:4.2.1.75]
NC_000962.3	fimo	nucleotide_motif	312609	312630	52.8	+	.	Name=2_NC_000962.3+	sequence=TGTCACCGCGATCCGGTAGCCG	0	#N/A	#N/A	#N/A	#N/A	#N/A	#N/A	#N/A	#N/A	#N/A	#N/A
NC_000962.3	Mycobrowser_v3	gene	312759	314168	.	-	0	Rv0261c	UniProt_AC=P95218	0	0.329258	-1.60252	-1.04455	-0.398859	0.741183	-0.902169	0.376583	-0.127094	0.763191	integral membrane nitrite extrusion protein NarK3; K02575 MFS transporter, NNP family, nitrate/nitrite transporter
NC_000962.3	fimo	nucleotide_motif	313524	313545	44.4	+	.	Name=3_NC_000962.3+	sequence=CGTCAGGTTGTCCATGTACAGT	0	#N/A	#N/A	#N/A	#N/A	#N/A	#N/A	#N/A	#N/A	#N/A	#N/A
NC_000962.3	Mycobrowser_v3	gene	314309	314854	.	-	0	Rv0262c	UniProt_AC=P9WQG9	0	-0.103849	-1.01737	-0.877954	0.460954	-0.0629392	-0.654584	-0.953821	-0.106626	-0.81462	aminoglycoside 2'-N-acetyltransferase Aac; K17840 aminoglycoside 2'-N-acetyltransferase [EC:2.3.1.-]
NC_000962.3	Mycobrowser_v3	gene	314864	315766	.	-	0	Rv0263c	UniProt_AC=P95220	0	0.0542412	0.0832955	0.279407	2.66741	1.14193	0.0531337	-0.0535374	2.07331	0.775039	allophanate hydrolase
NC_000962.3	Mycobrowser_v3	gene	315783	316415	.	-	0	Rv0264c	UniProt_AC=P95221	0	-0.159515	-0.396519	-0.00501154	2.3036	1.52411	-0.1016	0.124478	1.76699	0.699249	hypothetical protein
NC_000962.3	Mycobrowser_v3	gene	316511	317503	.	-	0	Rv0265c	UniProt_AC=L7N6B2	0	-0.425367	-1.20148	-1.18614	-0.32631	-0.675441	-0.861127	-0.510154	-1.0126	-0.427956	iron complex transporter substrate-binding protein; K02016 iron complex transport system substrate-binding protein
NC_000962.3	fimo	nucleotide_motif	317061	317082	53.7	-	.	Name=1_NC_000962.3-	sequence=TGTCGGCGATCGCCCCGACCGT	0	#N/A	#N/A	#N/A	#N/A	#N/A	#N/A	#N/A	#N/A	#N/A	#N/A
NC_000962.3	Mycobrowser_v3	gene	317525	321154	.	-	0	Rv0266c	UniProt_AC=P95223	0	0.952978	0.0412738	0.278266	0.0940441	1.04601	0.110632	1.41448	0.615944	1.33732	5-oxoprolinase OplA; K01469 5-oxoprolinase (ATP-hydrolysing) [EC:3.5.2.9]
NC_000962.3	Mycobrowser_v3	gene	321331	322722	.	+	0	Rv0267	UniProt_AC=P95224	0	1.04274	2.48828	2.55226	0.667027	1.9648	2.07831	3.32299	4.95539	4.0326	integral membrane nitrite extrusion protein NarU; K02575 MFS transporter, NNP family, nitrate/nitrite transporter
NC_000962.3	fimo	nucleotide_motif	322183	322204	49.7	-	.	Name=2_NC_000962.3-	sequence=TGTCACCACGGCCAAACACGGT	0	#N/A	#N/A	#N/A	#N/A	#N/A	#N/A	#N/A	#N/A	#N/A	#N/A
NC_000962.3	Mycobrowser_v3	gene	322764	323273	.	-	0	Rv0268c	UniProt_AC=P95225	0	0.254323	1.42795	0.956527	1.47654	0.862744	0.696729	-0.199765	2.07696	0.70868	prevent-host-death family protein
NC_000962.3	Mycobrowser_v3	gene	323338	324531	.	-	0	Rv0269c	UniProt_AC=P95226	0	-0.332237	-0.00885657	-0.0993366	0.0585809	-0.371581	-0.170559	-0.429553	-0.016348	0.160774	DNA polymerase LigD
NC_000962.3	Mycobrowser_v3	gene	324567	326249	.	+	0	Rv0270	UniProt_AC=P95227	0	-0.274693	-0.106147	-0.484152	0.652564	-0.811434	-0.269067	-1.69473	0.167955	-1.53788	fatty-acid-CoA ligase FadD2; K00666 fatty-acyl-CoA synthase [EC:6.2.1.-]
NC_000962.3	Mycobrowser_v3	gene	326266	328461	.	-	0	Rv0271c	UniProt_AC=P95228	0	-0.353002	-0.365622	-0.325868	0.690811	0.027852	-0.357135	-0.596489	0.0946076	-0.162414	acyl-CoA dehydrogenase FadE6
NC_000962.3	fimo	nucleotide_motif	327108	327129	48.3	+	.	Name=1_NC_000962.3+	sequence=TGTCGGTTCCGAACGCGACGAT	0	#N/A	#N/A	#N/A	#N/A	#N/A	#N/A	#N/A	#N/A	#N/A	#N/A
NC_000962.3	Mycobrowser_v3	gene	328575	329708	.	-	0	Rv0272c	UniProt_AC=P95229	0	-0.156387	-0.0250941	-0.133795	0.297756	-0.490912	-0.577182	-0.208796	0.00557972	0.146673	hypothetical protein
NC_000962.3	Mycobrowser_v3	gene	329705	330325	.	-	0	Rv0273c	UniProt_AC=O86342	0	-0.749275	-0.70981	-1.27058	0.345746	-0.860348	-1.11069	-1.03926	-0.855426	-0.595552	transcriptional regulator
NC_000962.3	Mycobrowser_v3	gene	330422	331003	.	+	0	Rv0274	UniProt_AC=O53680	0	-0.28872	-1.21379	-1.69397	-0.751682	-0.593336	-1.70476	-1.42205	-2.29229	-0.90882	glyoxalase/bleomycin resistance protein/dioxygenase
NC_000962.3	Mycobrowser_v3	gene	330933	331658	.	-	0	Rv0275c	UniProt_AC=L7N6A2	0	0.101222	0.512993	0.275594	0.83092	1.0744	0.38822	1.09839	0.65716	2.83801	transcriptional regulator TetR-family
NC_000962.3	Mycobrowser_v3	gene	331748	332668	.	+	0	Rv0276	UniProt_AC=O53682	0	0.00883467	0.87887	0.38297	1.25803	0.562458	0.139302	0.371162	1.17953	2.98693	hypothetical protein
NC_000962.3	Mycobrowser_v3	gene	332708	333136	.	-	0	Rv0277c	UniProt_AC=P9WF85	0	-0.348377	0.986542	0.824729	-0.204649	-0.0865626	0.35057	0.784	0.372281	0.684585	toxin VapC25
NC_000962.3	Mycobrowser_v3	gene	333160	333417	.	-	0	Rv0277A	UniProt_AC=P0CW33	0	0.0546853	0.774861	0.420305	0.570186	0.54422	0.476051	-0.552616	0.218677	-0.154243	#N/A
NC_000962.3	Mycobrowser_v3	gene	333437	336310	.	-	0	Rv0278c	UniProt_AC=P9WIG3	0	0.58455	2.17338	1.90167	1.46308	1.83405	1.77962	2.60311	2.79043	3.26375	PE-PGRS family protein PE_PGRS3
NC_000962.3	Mycobrowser_v3	gene	336560	339073	.	-	0	Rv0279c	UniProt_AC=L0T4W6	0	0.394317	2.90045	2.47336	0.610432	1.11026	2.31558	2.54126	1.88779	2.74072	PE-PGRS family protein PE_PGRS4
NC_000962.3	Mycobrowser_v3	gene	339364	340974	.	+	0	Rv0280	UniProt_AC=P9WI45	0	0.76223	4.92641	2.18137	0.202728	0.772153	-1.49609	-0.82574	0.932766	-0.899882	PPE family protein PPE3
NC_000962.3	fimo	nucleotide_motif	340680	340701	53	+	.	Name=2_NC_000962.3+	sequence=TGTCACGCGGCGCGGATACGGC	0	#N/A	#N/A	#N/A	#N/A	#N/A	#N/A	#N/A	#N/A	#N/A	#N/A
NC_000962.3	Mycobrowser_v3	gene	340998	341906	.	+	0	Rv0281	UniProt_AC=P9WFI9	0	0.163695	2.39933	0.187414	-0.0917083	0.183879	-0.934194	-0.732606	-0.346106	-0.831065	s-adenosylmethionine-dependent methyltransferase
NC_000962.3	Mycobrowser_v3	gene	342130	344025	.	+	0	Rv0282	UniProt_AC=P9WPI3	0	0.975862	2.05614	0.372623	0.0561985	0.847784	-0.381652	0.0796215	-0.032236	0.0719556	ESX-3 secretion system protein EccA3
NC_000962.3	Mycobrowser_v3	gene	344022	345638	.	+	0	Rv0283	UniProt_AC=P9WNR3	0	1.00082	1.96149	0.19082	-0.19148	0.32461	-0.425894	0.0822377	-0.422858	-1.00349	ESX-3 secretion system protein EccB3
NC_000962.3	Mycobrowser_v3	gene	345635	349627	.	+	0	Rv0284	UniProt_AC=P9WNA9	0	0.797045	2.02086	0.242647	0.041618	0.287108	-0.511283	-0.383221	-0.43809	-1.26976	ESX-3 secretion system protein EccC3
NC_000962.3	Mycobrowser_v3	gene	349624	349932	.	+	0	Rv0285	UniProt_AC=L7N695	0	0.900263	2.84761	1.14253	0.339493	0.0726578	0.193482	-0.316634	0.160554	-1.09298	PE family protein PE5
NC_000962.3	Mycobrowser_v3	gene	349935	351476	.	+	0	Rv0286	UniProt_AC=P9WI43	0	0.697335	2.42115	0.575631	-0.124568	0.035033	-0.157842	-0.686064	-0.18999	-1.23987	PPE family protein PPE4
NC_000962.3	fimo	nucleotide_motif	350259	350280	48.3	-	.	Name=1_NC_000962.3-	sequence=TGGCGGCCAACTCCGCTAATGT	0	#N/A	#N/A	#N/A	#N/A	#N/A	#N/A	#N/A	#N/A	#N/A	#N/A
NC_000962.3	Mycobrowser_v3	gene	351525	351818	.	+	0	Rv0287	UniProt_AC=O53692	0	0.431455	2.5433	0.551015	0.0368355	-0.0887995	-0.314255	-1.17103	0.152524	-1.25133	ESAT-6 like protein EsxG
NC_000962.3	Mycobrowser_v3	gene	351848	352138	.	+	0	Rv0288	UniProt_AC=P9WNK3	0	0.379956	2.11092	0.46038	-0.306787	-0.114897	-0.428641	-0.825164	-0.30537	-0.862701	antigen 7 EsxH
NC_000962.3	Mycobrowser_v3	gene	352149	353036	.	+	0	Rv0289	UniProt_AC=P9WJC7	0	0.666283	2.26263	0.517473	-0.361588	0.129346	-0.237168	-0.42464	0.0988167	-1.10989	ESX-3 secretion-associated protein EspG3
NC_000962.3	Mycobrowser_v3	gene	353083	354501	.	+	0	Rv0290	UniProt_AC=P9WNQ3	0	0.648687	2.09708	0.420444	-0.709192	0.0823417	-0.384678	-0.484866	0.0652679	-1.23911	ESX-3 secretion system protein EccD3
NC_000962.3	Mycobrowser_v3	gene	354498	355883	.	+	0	Rv0291	UniProt_AC=O53695	0	0.849343	2.20466	1.51454	-0.514427	0.0435312	0.896898	-0.353884	0.478561	-0.590968	membrane-anchored mycosin MycP3; K14743 membrane-anchored mycosin MYCP [EC:3.4.21.-]
NC_000962.3	Mycobrowser_v3	gene	355880	356875	.	+	0	Rv0292	UniProt_AC=P9WJE5	0	0.485552	2.20944	0.444041	-0.363261	-0.238192	-0.235066	-1.16157	0.0171166	-1.55784	ESX-3 secretion system protein EccE3
NC_000962.3	fimo	nucleotide_motif	356716	356737	49.7	-	.	Name=3_NC_000962.3-	sequence=TGTCAGGGCTGGCACGTGGTTT	0	#N/A	#N/A	#N/A	#N/A	#N/A	#N/A	#N/A	#N/A	#N/A	#N/A
NC_000962.3	Mycobrowser_v3	gene	356862	358064	.	-	0	Rv0293c	UniProt_AC=O53697	0	-0.0473648	-0.452318	-0.731309	-0.483437	0.00428193	-0.781259	-0.76664	-1.39443	-1.20899	hypothetical protein
NC_000962.3	fimo	nucleotide_motif	357940	357961	52.9	-	.	Name=1_NC_000962.3-	sequence=TGTCGGCCCGCCAGCGGATACT	0	#N/A	#N/A	#N/A	#N/A	#N/A	#N/A	#N/A	#N/A	#N/A	#N/A
NC_000962.3	Mycobrowser_v3	gene	358171	358956	.	+	0	Rv0294	UniProt_AC=P9WGA3	0	0.164551	-0.125572	-0.47168	0.0524618	0.512952	-0.609296	0.0139435	-0.0603207	0.490725	trans-aconitate methyltransferase Tam; K00598 trans-aconitate 2-methyltransferase [EC:2.1.1.144]
NC_000962.3	Mycobrowser_v3	gene	358945	359748	.	-	0	Rv0295c	UniProt_AC=O53699	0	-0.187858	-0.715641	-0.857933	-0.868226	-0.134143	-0.715604	-0.426034	-0.739354	-0.520506	trehalose sulfotransferase
NC_000962.3	Mycobrowser_v3	gene	359758	361155	.	-	0	Rv0296c	UniProt_AC=Q6MX51	0	-0.028602	-0.918915	-0.582447	0.250499	0.539876	-0.531557	0.0405655	0.0936278	0.242843	sulfatase
NC_000962.3	Mycobrowser_v3	gene	361334	363109	.	+	0	Rv0297	UniProt_AC=Q6MX50	0	0.559556	2.74424	2.33119	0.66786	0.601021	2.08587	2.4052	2.83333	2.74529	PE-PGRS family protein PE_PGRS5
NC_000962.3	Mycobrowser_v3	gene	363252	363479	.	+	0	Rv0298	UniProt_AC=P9WJ09	0	-0.509693	0.436747	0.304765	0.0405322	-0.534749	0.0848136	-0.206203	-0.122902	0.184306	antitoxin
NC_000962.3	Mycobrowser_v3	gene	363476	363778	.	+	0	Rv0299	UniProt_AC=O07226	0	-0.815067	0.0505827	0.16823	-0.280277	-0.93814	-0.12389	-0.485227	-0.573508	-0.846862	toxin
NC_000962.3	Mycobrowser_v3	gene	363826	364047	.	+	0	Rv0300	UniProt_AC=O07227	0	-0.052469	0.00291001	0.0397756	-0.361761	-0.447312	-0.0529368	-0.500013	-0.387799	0.154496	antitoxin VapB2
NC_000962.3	Mycobrowser_v3	gene	364044	364469	.	+	0	Rv0301	UniProt_AC=P9WFB9	0	-0.642675	-0.114998	0.108254	-0.718765	-0.643323	-0.184694	0.179219	-0.754317	-0.656397	toxin VapC2
NC_000962.3	Mycobrowser_v3	gene	364605	365237	.	+	0	Rv0302	UniProt_AC=O07229	0	0.241867	-0.224399	0.964864	-0.477426	-0.197235	1.03332	0.811359	0.305442	1.26279	transcriptional regulator TetR/AcrR-family
NC_000962.3	Mycobrowser_v3	gene	365234	366142	.	+	0	Rv0303	UniProt_AC=O07230	0	0.139571	-0.385624	0.192061	-0.562871	-0.0147022	0.206074	0.893319	0.216302	1.16247	light-dependent protochlorophyllide reductase
NC_000962.3	Mycobrowser_v3	gene	366150	372764	.	-	0	Rv0304c	UniProt_AC=Q6MX49	0	-1.04909	-0.124701	-0.54967	0.360578	-0.623575	-0.75747	-0.114104	0.789597	0.319481	PPE family protein PPE5
NC_000962.3	fimo	nucleotide_motif	366292	366313	48.3	-	.	Name=1_NC_000962.3-	sequence=TGTCGGGCTACCTCAATACCGG	0	#N/A	#N/A	#N/A	#N/A	#N/A	#N/A	#N/A	#N/A	#N/A	#N/A
NC_000962.3	fimo	nucleotide_motif	370008	370029	53.7	-	.	Name=1_NC_000962.3-	sequence=TGTCGGTGCGCTGGGGTCGGGT	0	#N/A	#N/A	#N/A	#N/A	#N/A	#N/A	#N/A	#N/A	#N/A	#N/A
NC_000962.3	Mycobrowser_v3	gene	372820	375711	.	-	0	Rv0305c	UniProt_AC=Q6MX48	0	0.150732	-0.0523795	-0.0417467	1.95179	0.698038	-0.0738588	0.186937	1.62769	1.82009	PPE family protein PPE6
NC_000962.3	Mycobrowser_v3	gene	375914	376585	.	+	0	Rv0306	UniProt_AC=O07233	0	-0.868982	-1.1694	-1.06398	0.465301	0.245758	-1.43249	-1.13835	-0.170139	-0.266069	cob(II)yrinic acid a,c-diamide reductase; K04719 5,6-dimethylbenzimidazole synthase [EC:1.13.11.79]
NC_000962.3	Mycobrowser_v3	gene	376573	377055	.	-	0	Rv0307c	UniProt_AC=O07234	0	0.421368	0.0239327	0.357506	0.36927	1.03986	-0.337992	-0.648891	-0.911421	-0.108062	hypothetical protein
NC_000962.3	Mycobrowser_v3	gene	377113	377829	.	+	0	Rv0308	UniProt_AC=O07235	0	-0.20418	-1.00381	-0.884605	-0.273246	0.392814	-0.659497	-1.01705	-1.53365	-1.26485	integral membrane protein
NC_000962.3	Mycobrowser_v3	gene	377931	378587	.	+	0	Rv0309	UniProt_AC=O07236	0	-0.216752	0.364621	0.107021	0.147677	0.612616	0.24269	-0.3585	-0.272013	0.417548	exported protein
NC_000962.3	Mycobrowser_v3	gene	378657	379148	.	-	0	Rv0310c	UniProt_AC=O07237	0	-0.609259	-1.31973	-1.29588	-0.835728	-0.00798271	-1.32371	-1.48552	-1.29825	-0.963083	hypothetical protein
NC_000962.3	fimo	nucleotide_motif	378691	378712	47.5	-	.	Name=1_NC_000962.3-	sequence=TGTCGTTGGCGGGCCTTAACTT	0	#N/A	#N/A	#N/A	#N/A	#N/A	#N/A	#N/A	#N/A	#N/A	#N/A
NC_000962.3	Mycobrowser_v3	gene	379172	380401	.	+	0	Rv0311	UniProt_AC=O07238	0	0.127335	-0.524217	0.065776	-0.490237	0.100985	-1.41802	-0.865528	-2.31743	-1.00629	hypothetical protein
NC_000962.3	Mycobrowser_v3	gene	380556	382418	.	+	0	Rv0312	UniProt_AC=O07239	0	-0.726388	0.272184	-0.0915393	-0.126604	-0.305441	-0.292309	0.259401	-0.178926	0.426592	proline and threonine rich protein
NC_000962.3	Mycobrowser_v3	gene	382490	382876	.	+	0	Rv0313	UniProt_AC=P9WL03	0	0.158045	-0.567008	-0.544222	0.617264	0.634141	-0.472803	-0.272679	0.0287549	0.596835	hypothetical protein
NC_000962.3	Mycobrowser_v3	gene	382879	383541	.	-	0	Rv0314c	UniProt_AC=O07241	0	-0.0697289	0.596812	0.228349	0.622601	-0.0407029	0.168114	-0.287287	0.737143	-0.185481	membrane protein
NC_000962.3	Mycobrowser_v3	gene	383602	384486	.	+	0	Rv0315	UniProt_AC=O07242	0	0.244991	-0.102313	-0.16923	-0.39566	0.755809	-0.0314606	1.21717	0.640948	1.26042	beta-1,3-glucanase
NC_000962.3	Mycobrowser_v3	gene	384535	385149	.	+	0	Rv0316	UniProt_AC=O07243	0	0.518384	0.113254	0.538673	-0.802531	0.53013	0.745501	2.01271	1.19116	2.08445	muconolactone delta-isomerase
NC_000962.3	Mycobrowser_v3	gene	385173	385943	.	-	0	Rv0317c	UniProt_AC=O07244	0	-0.3042	-0.604683	-0.714845	-0.408019	-0.745675	-0.505402	-0.581323	-0.796319	-0.960722	glycerophosphoryl diester phosphodiesterase GlpQ2; K01126 glycerophosphoryl diester phosphodiesterase [EC:3.1.4.46]
NC_000962.3	Mycobrowser_v3	gene	386204	386274	.	-	0	MTB000004	UniProt_AC=	0	0.439094	-0.258893	0.64218	0.86113	0.233625	0.171635	-0.769672	0.495068	0.843723	#N/A
NC_000962.3	Mycobrowser_v3	gene	386305	387099	.	-	0	Rv0318c	UniProt_AC=Q6MX47	0	0.371241	0.644486	0.432481	0.653063	0.498765	0.337916	0.595369	1.08188	1.02667	ZIP family zinc transporter; K07238 zinc transporter, ZIP family
NC_000962.3	fimo	nucleotide_motif	387077	387098	44.4	-	.	Name=2_NC_000962.3-	sequence=TGTCACTAGCCGTCACAATGTT	0	#N/A	#N/A	#N/A	#N/A	#N/A	#N/A	#N/A	#N/A	#N/A	#N/A
NC_000962.3	Mycobrowser_v3	gene	387148	387816	.	+	0	Rv0319	UniProt_AC=P9WIJ5	0	-0.286691	-1.05678	-0.640088	-0.946645	-0.361331	-0.531563	0.0938195	-0.260883	0.196741	pyrrolidone-carboxylate peptidase Pcp; K01304 pyroglutamyl-peptidase [EC:3.4.19.3]
NC_000962.3	Mycobrowser_v3	gene	387888	388550	.	+	0	Rv0320	UniProt_AC=O07246	0	-0.711089	-0.0910841	-0.415318	1.28304	-1.31215	-1.02388	-0.867116	1.87121	-0.250183	exported protein NLP/P60 family member
NC_000962.3	Mycobrowser_v3	gene	388582	389154	.	+	0	Rv0321	UniProt_AC=P9WP17	0	-0.19268	0.147799	0.294129	0.238631	-0.140306	0.258436	-0.0589354	0.581523	0.215842	deoxycytidine triphosphate deaminase Dcd; K01494 dCTP deaminase [EC:3.5.4.13]
NC_000962.3	Mycobrowser_v3	gene	389260	390591	.	+	0	Rv0322	UniProt_AC=O07248	0	1.09835	0.151104	0.362338	0.142528	1.51239	0.538622	1.02366	0.670738	1.17872	UDP-glucose 6-dehydrogenase UdgA; K00012 UDPglucose 6-dehydrogenase [EC:1.1.1.22]
NC_000962.3	Mycobrowser_v3	gene	390580	391251	.	-	0	Rv0323c	UniProt_AC=L0T643	0	-0.0375736	-0.00401292	1.28903	0.876004	-0.349635	1.12764	-0.357558	1.32687	0.572984	hypothetical protein
NC_000962.3	Mycobrowser_v3	gene	391352	392032	.	+	0	Rv0324	UniProt_AC=O08446	0	-0.173516	-0.47001	-0.576083	0.253788	0.123683	-0.429266	0.1819	-0.710706	0.948202	transcriptional regulator ArsR-family
NC_000962.3	Mycobrowser_v3	gene	392039	392263	.	+	0	Rv0325	UniProt_AC=O07250	0	0.423975	-0.264794	-0.295327	0.271197	0.75798	0.254473	-0.0599246	-0.760112	0.0279613	hypothetical protein
NC_000962.3	Mycobrowser_v3	gene	392273	392728	.	+	0	Rv0326	UniProt_AC=O07251	0	0.115404	-0.28005	0.388428	-0.139044	-0.0200808	0.632908	0.422632	0.0492634	1.55436	hypothetical protein
NC_000962.3	Mycobrowser_v3	gene	392696	394045	.	-	0	Rv0327c	UniProt_AC=P9WPN1	0	-0.441802	-0.0424359	-0.475988	-0.0227592	0.851163	-0.837489	1.16987	-0.177415	1.85267	cytochrome P450 135A1 Cyp135A1
NC_000962.3	fimo	nucleotide_motif	392710	392731	52.8	+	.	Name=2_NC_000962.3+	sequence=TGTCACCAAGCCCGCCTAGCCG	0	#N/A	#N/A	#N/A	#N/A	#N/A	#N/A	#N/A	#N/A	#N/A	#N/A
NC_000962.3	Mycobrowser_v3	gene	394111	394713	.	+	0	Rv0328	UniProt_AC=O07252	0	-0.360481	-0.225288	-0.800689	0.0583232	-0.426775	-0.82512	-0.997644	0.0221598	-0.375404	transcriptional regulator TetR/AcrR-family
NC_000962.3	Mycobrowser_v3	gene	394694	395320	.	-	0	Rv0329c	UniProt_AC=O07253	0	-0.0117738	-0.26669	-0.117517	-0.077789	-0.794155	-0.584496	0.13732	0.0867999	1.02387	hypothetical protein
NC_000962.3	Mycobrowser_v3	gene	395347	396087	.	-	0	Rv0330c	UniProt_AC=O07254	0	0.205801	-0.258824	-0.500125	-0.503786	-0.0551991	-0.630812	1.46591	-0.400977	1.67786	hypothetical protein
NC_000962.3	Mycobrowser_v3	gene	396201	397367	.	+	0	Rv0331	UniProt_AC=O07255	0	0.278625	0.769995	0.607541	0.805165	2.38651	0.344725	2.51185	1.63823	3.45855	oxidoreductase; K17218 sulfide:quinone oxidoreductase [EC:1.8.5.-]
NC_000962.3	fimo	nucleotide_motif	397026	397047	50.9	-	.	Name=1_NC_000962.3-	sequence=TGTCGGCGCTAGTGGACAGGGT	0	#N/A	#N/A	#N/A	#N/A	#N/A	#N/A	#N/A	#N/A	#N/A	#N/A
NC_000962.3	Mycobrowser_v3	gene	397442	398227	.	+	0	Rv0332	UniProt_AC=O07256	0	0.479304	0.53065	0.738512	0.0318423	0.539339	-0.00551899	0.365946	-0.000311035	0.810107	hypothetical protein
NC_000962.3	Mycobrowser_v3	gene	398254	398628	.	+	0	Rv0333	UniProt_AC=O33273	0	-0.0300932	-0.529842	-0.499385	0.289299	-0.280727	-0.339179	-0.746415	-1.03368	-0.368413	hypothetical protein
NC_000962.3	Mycobrowser_v3	gene	398658	399524	.	+	0	Rv0334	UniProt_AC=P9WH13	0	-0.058589	-0.580366	-0.502424	0.749271	0.209281	-0.915591	-0.202865	-0.653659	-0.505746	glucose-1-phosphate thymidylyltransferase RmlA; K00973 glucose-1-phosphate thymidylyltransferase [EC:2.7.7.24]
NC_000962.3	Mycobrowser_v3	gene	399535	400050	.	-	0	Rv0335c	UniProt_AC=L7N648	0	1.69753	0.0620261	0.34666	-0.10877	0.947935	0.204153	2.15699	0.630179	2.31007	PE family protein PE6
NC_000962.3	fimo	nucleotide_motif	400139	400160	45.7	+	.	Name=1_NC_000962.3+	sequence=GGTCGGGTAGCGATGGTAGTAT	0	#N/A	#N/A	#N/A	#N/A	#N/A	#N/A	#N/A	#N/A	#N/A	#N/A
NC_000962.3	Mycobrowser_v3	gene	400192	401703	.	+	0	Rv0336	UniProt_AC=O33266	0	3.22951	-1.13271	3.0024	-1.44933	0.0729255	-0.513223	3.23574	-0.749222	0.451155	13E12 repeat family protein
NC_000962.3	Mycobrowser_v3	gene	401873	403162	.	-	0	Rv0337c	UniProt_AC=P9WQ91	0	-0.559751	-0.826178	-0.791845	-0.173248	-0.263389	-0.7334	-0.520518	-0.579863	-0.539961	aspartate aminotransferase AspC; K14260 alanine-synthesizing transaminase [EC:2.6.1.66 2.6.1.2]
NC_000962.3	Mycobrowser_v3	gene	403193	405841	.	-	0	Rv0338c	UniProt_AC=O33268	0	-0.794789	-0.957182	-0.89131	-0.598458	-0.352491	-0.87182	-0.859759	-0.97444	-1.13118	oxidoreductase
NC_000962.3	fimo	nucleotide_motif	404532	404553	43.5	-	.	Name=1_NC_000962.3-	sequence=TGTCGGTGCTGTTCAAGAACCT	0	#N/A	#N/A	#N/A	#N/A	#N/A	#N/A	#N/A	#N/A	#N/A	#N/A
NC_000962.3	Mycobrowser_v3	gene	405950	408448	.	-	0	Rv0339c	UniProt_AC=O33269	0	0.171759	-0.26836	0.111014	-0.599882	0.206235	0.108902	0.425911	0.313297	0.380099	transcriptional regulator
NC_000962.3	fimo	nucleotide_motif	408395	408416	49.7	+	.	Name=2_NC_000962.3+	sequence=GGTCACCGATGCGTCGTATGCT	0	#N/A	#N/A	#N/A	#N/A	#N/A	#N/A	#N/A	#N/A	#N/A	#N/A
NC_000962.3	Mycobrowser_v3	gene	408634	409173	.	+	0	Rv0340	UniProt_AC=O33270	0	0.314791	-0.579117	-0.422585	0.357086	1.56405	-0.358132	0.727755	0.093807	1.94441	hypothetical protein
NC_000962.3	Mycobrowser_v3	gene	409362	410801	.	+	0	Rv0341	UniProt_AC=P9WJ97	0	0.577181	1.13401	0.166163	2.82295	5.24934	0.477514	4.29742	3.87569	6.02275	isoniazid inducible protein IniB
NC_000962.3	Mycobrowser_v3	gene	410838	412760	.	+	0	Rv0342	UniProt_AC=P9WJ99	0	0.130938	0.0939032	-0.372167	1.23089	2.21711	-0.287919	1.80274	1.39643	2.59076	isoniazid inducible protein IniA
NC_000962.3	Mycobrowser_v3	gene	412757	414238	.	+	0	Rv0343	UniProt_AC=P9WJ95	0	0.10797	-0.176488	-0.0365329	0.387362	0.968698	-0.361041	0.965687	0.957191	1.20277	isoniazid inducible protein IniC
NC_000962.3	Mycobrowser_v3	gene	414381	414941	.	-	0	Rv0344c	UniProt_AC=O06295	0	-0.370235	-0.512499	-0.368513	-0.175282	0.488484	-0.423639	-0.06117	-0.129039	0.491862	lipoprotein LpqJ
NC_000962.3	Mycobrowser_v3	gene	415050	415460	.	+	0	Rv0345	UniProt_AC=O06296	0	-0.493821	-0.103596	-0.113721	0.261225	-0.0889707	-0.526522	-0.311183	0.14377	0.173448	hypothetical protein; K07141 molybdenum cofactor cytidylyltransferase [EC:2.7.7.76]
NC_000962.3	Mycobrowser_v3	gene	415502	416965	.	-	0	Rv0346c	UniProt_AC=P9WQM7	0	-0.518884	0.148834	0.400951	-0.161525	-0.852131	0.574974	-1.03636	0.319729	-1.02582	l-asparagine permease AnsP2; K11738 L-asparagine permease
NC_000962.3	fimo	nucleotide_motif	417234	417255	45.7	-	.	Name=1_NC_000962.3-	sequence=TGTCGGAGTCTCACACTACGAC	0	#N/A	#N/A	#N/A	#N/A	#N/A	#N/A	#N/A	#N/A	#N/A	#N/A
NC_000962.3	Mycobrowser_v3	gene	417304	418290	.	+	0	Rv0347	UniProt_AC=O06298	0	0.480237	0.397194	0.462283	1.00378	1.68442	0.397841	0.445814	0.825683	1.08031	membrane protein
NC_000962.3	Mycobrowser_v3	gene	418293	418946	.	+	0	Rv0348	UniProt_AC=O06299	0	0.257297	0.802148	1.19642	1.26329	1.79194	1.30884	0.745362	1.44194	1.78499	transcriptional regulator
NC_000962.3	Mycobrowser_v3	gene	418949	419608	.	+	0	Rv0349	UniProt_AC=O06300	0	-0.254046	-0.253122	0.294757	0.150707	0.655463	-0.0563065	0.349442	0.539256	0.373857	hypothetical protein
NC_000962.3	Mycobrowser_v3	gene	419835	421712	.	+	0	Rv0350	UniProt_AC=P9WMJ9	0	1.3245	0.283735	-0.367724	1.90126	1.19315	-0.337116	0.752716	-0.30466	0.962357	chaperone DnaK; K04043 molecular chaperone DnaK
NC_000962.3	Mycobrowser_v3	gene	421709	422416	.	+	0	Rv0351	UniProt_AC=P9WMT5	0	1.27509	0.562847	-0.0676276	1.4826	0.589927	-0.0338574	0.935717	-0.449785	0.636646	protein GrpE; K03687 molecular chaperone GrpE
NC_000962.3	Mycobrowser_v3	gene	422452	423639	.	+	0	Rv0352	UniProt_AC=P9WNV9	0	1.24231	-0.0409065	-0.461546	1.09373	0.639283	-0.225881	0.280445	-0.74382	0.753175	chaperone DnaJ1; K03686 molecular chaperone DnaJ
NC_000962.3	fimo	nucleotide_motif	423289	423310	52.9	-	.	Name=1_NC_000962.3-	sequence=TGTCGGGCCGCACATGCACCGT	0	#N/A	#N/A	#N/A	#N/A	#N/A	#N/A	#N/A	#N/A	#N/A	#N/A
NC_000962.3	Mycobrowser_v3	gene	423639	424019	.	+	0	Rv0353	UniProt_AC=O06302	0	0.544053	-0.608105	-0.785339	0.967655	-0.180474	-0.689562	-0.737221	-1.28748	-1.01933	heat shock protein transcriptional repressor HspR; K13640 MerR family transcriptional regulator, heat shock protein HspR
NC_000962.3	Mycobrowser_v3	gene	424269	424694	.	-	0	Rv0354c	UniProt_AC=L0T545	0	-0.344711	0.0553298	0.346493	0.00878234	0.464426	-0.355407	-0.467709	0.77377	0.468317	PPE family protein PPE7
NC_000962.3	Mycobrowser_v3	gene	424777	434679	.	-	0	Rv0355c	UniProt_AC=I6Y7L4	0	0.7447	-0.0459922	0.517581	0.494567	1.55471	-0.435745	-0.294052	0.0257753	-0.0583614	PPE family protein PPE8
NC_000962.3	fimo	nucleotide_motif	430491	430512	50.5	+	.	Name=1_NC_000962.3+	sequence=TGTTGGCGATGCCCGATACGGT	0	#N/A	#N/A	#N/A	#N/A	#N/A	#N/A	#N/A	#N/A	#N/A	#N/A
NC_000962.3	Mycobrowser_v3	gene	434830	435474	.	-	0	Rv0356c	UniProt_AC=O06307	0	-0.00871853	0.996526	1.0653	-0.0203942	0.292303	0.824908	0.189003	0.977973	1.14091	hypothetical protein
NC_000962.3	Mycobrowser_v3	gene	435471	436769	.	-	0	Rv0357c	UniProt_AC=P9WHN3	0	0.0935429	-0.355265	0.595154	0.301803	0.375921	0.362006	-0.301967	0.163842	0.0791152	adenylosuccinate synthetase PurA; K01939 adenylosuccinate synthase [EC:6.3.4.4]
NC_000962.3	Mycobrowser_v3	gene	436860	437507	.	+	0	Rv0358	UniProt_AC=O06308	0	0.238777	0.162221	0.293438	0.111904	0.566464	0.496345	1.12328	0.58871	1.80312	hypothetical protein
NC_000962.3	Mycobrowser_v3	gene	437518	438297	.	+	0	Rv0359	UniProt_AC=L0T550	0	0.497449	0.156499	0.48463	-0.219699	0.388916	0.395479	0.401416	-0.134205	0.945405	integral membrane protein
NC_000962.3	Mycobrowser_v3	gene	438302	438739	.	-	0	Rv0360c	UniProt_AC=O06310	0	-1.43634	-0.43605	-0.570059	0.135467	-1.28391	-0.698851	-2.20237	-0.61157	-0.932301	hypothetical protein
NC_000962.3	Mycobrowser_v3	gene	438822	439649	.	+	0	Rv0361	UniProt_AC=O06311	0	-0.0584371	-0.143206	-0.324898	0.168919	0.421935	-0.0355812	0.413286	0.0985202	0.0182492	membrane protein
NC_000962.3	Mycobrowser_v3	gene	439871	441253	.	+	0	Rv0362	UniProt_AC=O06312	0	0.203059	-0.752286	-0.605026	-0.794273	0.0494024	-0.37442	0.929243	-0.206398	0.679351	Mg2+ transport transmembrane protein MgtE; K06213 magnesium transporter
NC_000962.3	Mycobrowser_v3	gene	441265	442299	.	-	0	Rv0363c	UniProt_AC=P9WQA3	0	-0.672101	-0.972558	-1.11717	-0.020028	-0.570568	-0.929997	-1.43605	-1.44436	-1.59941	fructose-bisphosphate aldolase Fba; K01624 fructose-bisphosphate aldolase, class II [EC:4.1.2.13]
NC_000962.3	fimo	nucleotide_motif	441465	441486	43.5	+	.	Name=1_NC_000962.3+	sequence=TGTCGGTGTCGACGTTCATCTT	0	#N/A	#N/A	#N/A	#N/A	#N/A	#N/A	#N/A	#N/A	#N/A	#N/A
NC_000962.3	fimo	nucleotide_motif	441624	441645	48.3	+	.	Name=1_NC_000962.3+	sequence=TGTCGGGGCGAAGCTTGACGTT	0	#N/A	#N/A	#N/A	#N/A	#N/A	#N/A	#N/A	#N/A	#N/A	#N/A
NC_000962.3	Mycobrowser_v3	gene	442395	443078	.	+	0	Rv0364	UniProt_AC=P9WP09	0	0.195209	0.173033	1.15398	-0.0103143	0.737043	0.675412	0.391763	0.156624	0.118127	membrane-associated protein; K03975 membrane-associated protein
NC_000962.3	fimo	nucleotide_motif	442898	442919	46.5	+	.	Name=2_NC_000962.3+	sequence=TGTGACGTTGGCGGGCTACTTT	0	#N/A	#N/A	#N/A	#N/A	#N/A	#N/A	#N/A	#N/A	#N/A	#N/A
NC_000962.3	Mycobrowser_v3	gene	443067	444197	.	-	0	Rv0365c	UniProt_AC=O06315	0	0.308342	0.0533792	-0.350722	0.124601	0.118051	-0.246762	-0.00290787	0.357619	1.13939	hypothetical protein
NC_000962.3	Mycobrowser_v3	gene	444222	444815	.	-	0	Rv0366c	UniProt_AC=O53701	0	0.45553	0.556744	0.0340144	-0.470011	0.578498	0.172346	1.85968	0.930565	2.19978	hypothetical protein
NC_000962.3	Mycobrowser_v3	gene	444844	445233	.	-	0	Rv0367c	UniProt_AC=O53702	0	0.103941	0.483889	-0.325278	0.103331	0.960818	-0.248487	0.928195	0.522028	2.70313	hypothetical protein
NC_000962.3	Mycobrowser_v3	gene	445314	446525	.	-	0	Rv0368c	UniProt_AC=O53703	0	0.765204	-0.273745	0.22663	-0.0252752	0.676272	0.0563607	1.46444	0.52114	2.52843	hypothetical protein; K07161
NC_000962.3	Mycobrowser_v3	gene	446531	447046	.	-	0	Rv0369c	UniProt_AC=O53704	0	-0.442748	-0.187155	-0.495136	-0.393044	-0.188251	-0.803873	-0.460246	-0.504454	0.15417	membrane oxidoreductase
NC_000962.3	Mycobrowser_v3	gene	447147	448043	.	-	0	Rv0370c	UniProt_AC=O53705	0	-0.0791461	-0.469319	-0.310787	-1.14919	0.0814451	-0.177519	0.707433	-0.239477	0.57287	oxidoreductase
NC_000962.3	Mycobrowser_v3	gene	448040	448633	.	-	0	Rv0371c	UniProt_AC=I6WY86	0	0.98326	1.42624	1.21095	-0.0252166	0.416259	0.981015	2.13166	1.74575	2.70274	hypothetical protein; K07141 molybdenum cofactor cytidylyltransferase [EC:2.7.7.76]
NC_000962.3	Mycobrowser_v3	gene	448630	449385	.	-	0	Rv0372c	UniProt_AC=O53707	0	0.999689	1.15914	1.69307	0.515349	0.776618	1.42924	1.54067	1.87111	2.19188	xanthine dehydrogenase accessory factor; K07402 xanthine dehydrogenase accessory factor
NC_000962.3	Mycobrowser_v3	gene	449404	451803	.	-	0	Rv0373c	UniProt_AC=O53708	0	0.619174	0.831408	1.59684	1.81548	0.265877	1.91248	0.640284	1.94752	2.02849	carbon-monoxide dehydrogenase large subunit; K03520 carbon-monoxide dehydrogenase large subunit [EC:1.2.99.2]
NC_000962.3	Mycobrowser_v3	gene	451800	452279	.	-	0	Rv0374c	UniProt_AC=O53709	0	0.844278	0.74007	0.608765	1.15018	0.895351	0.790211	1.89247	1.42999	2.60488	carbon-monoxide dehydrogenase small subunit; K03518 carbon-monoxide dehydrogenase small subunit [EC:1.2.99.2]
NC_000962.3	fimo	nucleotide_motif	452243	452264	52.9	+	.	Name=1_NC_000962.3+	sequence=TGACGGGCTCGCCGTTTACCGT	0	#N/A	#N/A	#N/A	#N/A	#N/A	#N/A	#N/A	#N/A	#N/A	#N/A
NC_000962.3	Mycobrowser_v3	gene	452294	453154	.	-	0	Rv0375c	UniProt_AC=I6Y7N2	0	0.130543	0.435129	0.0909185	0.597223	0.0712114	0.450693	1.30322	1.01761	2.24367	carbon-monoxide dehydrogenase medium subunit; K03519 carbon-monoxide dehydrogenase medium subunit [EC:1.2.99.2]
NC_000962.3	Mycobrowser_v3	gene	453230	454372	.	-	0	Rv0376c	UniProt_AC=O53711	0	0.604573	-0.377553	-0.644375	0.5704	0.432568	0.414344	0.713988	0.331155	1.59688	xanthine dehydrogenase accessory factor; K07402 xanthine dehydrogenase accessory factor
NC_000962.3	Mycobrowser_v3	gene	454421	455386	.	+	0	Rv0377	UniProt_AC=P9WMF7	0	-0.160997	0.290818	0.434578	0.309076	-0.394072	-0.305265	-0.618718	-0.406676	-0.59282	transcriptional regulator LysR-family
NC_000962.3	Mycobrowser_v3	gene	455637	455858	.	+	0	Rv0378	UniProt_AC=O53713	0	0.678677	0.529166	1.03016	-0.104682	1.93612	1.0727	1.9273	0.142486	1.26244	glycine rich protein
NC_000962.3	Mycobrowser_v3	gene	455977	456192	.	+	0	Rv0379	UniProt_AC=Q6MX43	0	-0.136665	-0.342502	0.0664017	0.301172	-0.121524	-0.318475	-1.68024	-0.427781	-0.220393	preprotein translocase subunit SecE2; K09165 hypothetical protein
NC_000962.3	Mycobrowser_v3	gene	456268	456819	.	-	0	Rv0380c	UniProt_AC=O53715	0	-0.133052	0.445268	0.206098	-0.229113	-1.15687	0.229652	0.336381	0.431588	1.06782	methyltransferase
NC_000962.3	Mycobrowser_v3	gene	456915	457823	.	-	0	Rv0381c	UniProt_AC=O53716	0	-0.121907	0.0685257	-0.114042	-0.241412	-0.864913	0.115424	0.574733	0.255173	0.709646	hypothetical protein
NC_000962.3	Mycobrowser_v3	gene	457841	458380	.	-	0	Rv0382c	UniProt_AC=P9WHK9	0	0.0849776	0.335445	0.101306	-0.232297	-0.603008	0.26737	0.590885	0.130004	0.682666	orotate phosphoribosyltransferase PyrE; K00762 orotate phosphoribosyltransferase [EC:2.4.2.10]
NC_000962.3	Mycobrowser_v3	gene	458461	459315	.	-	0	Rv0383c	UniProt_AC=O53718	0	-0.389705	-0.449609	-0.744393	-0.264289	-0.745475	-0.501475	-0.414448	-0.716712	-0.500505	secreted protein
NC_000962.3	Mycobrowser_v3	gene	459456	462002	.	-	0	Rv0384c	UniProt_AC=P9WPD1	0	1.15951	1.69856	1.53179	2.26913	2.35905	1.39003	2.26808	2.05094	3.51206	endopeptidase ATP binding protein chain B ClpB; K03695 ATP-dependent Clp protease ATP-binding subunit ClpB
NC_000962.3	Mycobrowser_v3	gene	462135	463307	.	+	0	Rv0385	UniProt_AC=Q7ARS9	0	0.480225	0.168575	0.725087	0.148138	0.793659	0.944251	0.662504	0.680698	1.6155	oxidoreductase
NC_000962.3	Mycobrowser_v3	gene	463411	466668	.	+	0	Rv0386	UniProt_AC=O53720	0	-0.0552526	-1.56576	-0.876806	1.03649	0.389911	-0.844416	0.182759	0.631442	1.20737	transcriptional regulator LuxR/UhpA-family
NC_000962.3	Mycobrowser_v3	gene	466672	467406	.	-	0	Rv0387c	UniProt_AC=L0T6I4	0	0.0811128	-0.363778	-0.448199	0.73038	1.10981	-0.325954	0.281036	0.462795	0.938908	PPE family protein
NC_000962.3	Mycobrowser_v3	gene	467459	468001	.	-	0	Rv0388c	UniProt_AC=L0T6B3	0	-0.555693	-1.58406	-1.22632	0.358665	0.109319	-1.12546	-1.24381	0.0196084	-0.36982	#N/A
NC_000962.3	fimo	nucleotide_motif	467628	467649	44.4	-	.	Name=2_NC_000962.3-	sequence=TGTCACTGGTCCAGACCAATGT	0	#N/A	#N/A	#N/A	#N/A	#N/A	#N/A	#N/A	#N/A	#N/A	#N/A
NC_000962.3	Mycobrowser_v3	gene	468335	469594	.	+	0	Rv0389	UniProt_AC=P95197	0	0.00743188	-0.234886	-0.297624	0.454698	-0.00550098	-0.0173191	-0.781441	-0.252623	0.34824	phosphoribosylglycinamide formyltransferase 2 PurT; K08289 phosphoribosylglycinamide formyltransferase 2 [EC:2.1.2.2]
NC_000962.3	Mycobrowser_v3	gene	469591	470013	.	+	0	Rv0390	UniProt_AC=P95198	0	-0.220951	-0.886132	-0.805109	-0.561387	-0.524538	-0.646949	-0.616938	-0.76316	-0.913727	hypothetical protein
NC_000962.3	Mycobrowser_v3	gene	470010	471230	.	+	0	Rv0391	UniProt_AC=P9WGB5	0	-0.312408	-0.228924	-0.150066	-0.303665	-0.481979	-0.104304	-0.219498	0.116862	-0.703188	O-succinylhomoserine sulfhydrylase MetZ; K10764 O-succinylhomoserine sulfhydrylase [EC:2.5.1.-]
NC_000962.3	Mycobrowser_v3	gene	471227	472639	.	-	0	Rv0392c	UniProt_AC=P95200	0	-0.129842	-0.136576	-0.445541	0.696808	-0.103894	-0.413827	-0.215537	0.13638	-0.430194	NADH dehydrogenase NdhA; K03885 NADH dehydrogenase [EC:1.6.99.3]
NC_000962.3	Mycobrowser_v3	gene	472781	474106	.	+	0	Rv0393	UniProt_AC=P95201	0	1.60395	1.23326	1.81737	1.38599	3.48234	1.38858	2.42675	2.15207	3.61894	13E12 repeat family protein
NC_000962.3	fimo	nucleotide_motif	473406	473427	45.7	+	.	Name=1_NC_000962.3+	sequence=TGTCGGCGGTGGTGATTCATGT	0	#N/A	#N/A	#N/A	#N/A	#N/A	#N/A	#N/A	#N/A	#N/A	#N/A
NC_000962.3	Mycobrowser_v3	gene	474122	474841	.	-	0	Rv0394c	UniProt_AC=P95202	0	0.0104809	-0.424823	-0.244041	-0.552808	-0.248784	-0.383897	-0.500266	-0.898001	-0.839642	secreted protein
NC_000962.3	Mycobrowser_v3	gene	474940	475344	.	+	0	Rv0395	UniProt_AC=P95203	0	-0.0639814	0.382418	0.293513	-0.173933	0.302152	0.17477	0.635425	0.414841	1.18514	hypothetical protein
NC_000962.3	Mycobrowser_v3	gene	475350	475742	.	+	0	Rv0396	UniProt_AC=P95204	0	-0.00418276	0.493482	-1.18113	-0.500031	-0.196445	0.0178182	1.11859	1.25988	1.53204	hypothetical protein
NC_000962.3	Mycobrowser_v3	gene	475816	476184	.	+	0	Rv0397	UniProt_AC=P95205	0	0.402132	0.877515	1.14042	0.0437829	0.704882	0.696047	1.24139	1.42086	1.51242	13E12 repeat family protein
NC_000962.3	Mycobrowser_v3	gene	476394	476642	.	+	0	Rv0397A	UniProt_AC=I6Y3N9	0	0.302937	0.787881	0.562987	0.995043	0.489725	0.717746	-0.246022	0.0201673	0.194532	hypothetical protein
NC_000962.3	Mycobrowser_v3	gene	476679	477320	.	-	0	Rv0398c	UniProt_AC=P95206	0	0.231447	0.187108	-0.0216832	0.0719422	-0.0318524	-0.0492392	-0.123259	0.231807	0.127823	secreted protein
NC_000962.3	fimo	nucleotide_motif	477130	477151	41.7	-	.	Name=2_NC_000962.3-	sequence=TCTCACAGCAGCTGTTTAGCTT	0	#N/A	#N/A	#N/A	#N/A	#N/A	#N/A	#N/A	#N/A	#N/A	#N/A
NC_000962.3	fimo	nucleotide_motif	477279	477300	53.7	-	.	Name=1_NC_000962.3-	sequence=TGTCGGTGTCGCCGCGTGCGGT	0	#N/A	#N/A	#N/A	#N/A	#N/A	#N/A	#N/A	#N/A	#N/A	#N/A
NC_000962.3	Mycobrowser_v3	gene	477327	478556	.	-	0	Rv0399c	UniProt_AC=P95207	0	0.0902801	-0.242342	0.199618	0.172822	0.11014	0.0177818	0.0419117	0.00431568	-0.506712	lipoprotein LpqK
NC_000962.3	Mycobrowser_v3	gene	478566	479753	.	-	0	Rv0400c	UniProt_AC=P95208	0	-0.178992	-0.8931	-0.49825	-0.268761	-0.381082	-0.450265	-0.966169	-1.07622	-0.815269	acyl-CoA dehydrogenase FadE7; K00252 glutaryl-CoA dehydrogenase [EC:1.3.8.6]
NC_000962.3	Mycobrowser_v3	gene	479789	480160	.	+	0	Rv0401	UniProt_AC=P95210	0	0.171733	0.283654	0.569282	0.236369	0.181966	0.041358	0.145621	-0.228816	-0.302612	transmembrane protein
NC_000962.3	Mycobrowser_v3	gene	480355	483231	.	-	0	Rv0402c	UniProt_AC=P9WJV9	0	-1.14339	-1.24302	-1.22242	-0.993178	-0.941393	-1.20951	-0.848101	-0.776091	-0.726382	transmembrane transporter MmpL1; K06994 putative drug exporter of the RND superfamily
NC_000962.3	fimo	nucleotide_motif	483182	483203	53.9	-	.	Name=1_NC_000962.3-	sequence=TGTCGGCCGCCGCCCGGACGAT	0	#N/A	#N/A	#N/A	#N/A	#N/A	#N/A	#N/A	#N/A	#N/A	#N/A
NC_000962.3	Mycobrowser_v3	gene	483228	483656	.	-	0	Rv0403c	UniProt_AC=P9WJT5	0	-0.881959	-0.697278	-1.09003	-0.839887	-0.531077	-1.21209	-0.468747	-0.853277	-0.303513	membrane protein MmpS1
NC_000962.3	Mycobrowser_v3	gene	483977	485734	.	+	0	Rv0404	UniProt_AC=P9WQ57	0	-0.917236	-1.07927	-0.619061	-0.219973	-0.151804	-0.496143	-0.482596	-0.411757	-0.363667	fatty-acid-AMP ligase FadD30
NC_000962.3	Mycobrowser_v3	gene	485731	489939	.	+	0	Rv0405	UniProt_AC=O86335	0	-0.769847	-1.24917	-0.656201	-0.00774465	-0.831673	-0.539778	-0.964767	-0.742303	-1.01807	polyketide synthase Pks6
NC_000962.3	Mycobrowser_v3	gene	489887	490705	.	-	0	Rv0406c	UniProt_AC=O86336	0	0.454323	-0.465128	-0.490801	0.507606	0.839857	-0.125987	0.350438	0.148108	1.33812	beta-lactamase like protein
NC_000962.3	Mycobrowser_v3	gene	490783	491793	.	+	0	Rv0407	UniProt_AC=P9WNE1	0	-0.471488	-0.75726	-0.53093	-0.175708	-0.630148	-1.16967	-0.872311	-0.998176	-1.26568	F420-dependent glucose-6-phosphate dehydrogenase Fgd1; K15510 coenzyme F420-dependent glucose-6-phosphate dehydrogenase [EC:1.1.98.2]
NC_000962.3	Mycobrowser_v3	gene	491786	493858	.	+	0	Rv0408	UniProt_AC=P9WHP1	0	0.122595	-0.274948	0.230152	-0.422502	-0.500326	-0.425184	-0.0015016	-0.326082	-0.834042	phosphate acetyltransferase Pta; K13788 phosphate acetyltransferase [EC:2.3.1.8]
NC_000962.3	fimo	nucleotide_motif	493235	493256	46.5	-	.	Name=3_NC_000962.3-	sequence=TGTGAGCAGCACCCGATACCAT	0	#N/A	#N/A	#N/A	#N/A	#N/A	#N/A	#N/A	#N/A	#N/A	#N/A
NC_000962.3	Mycobrowser_v3	gene	493851	495008	.	+	0	Rv0409	UniProt_AC=P9WQH1	0	0.0654189	0.0223374	0.371661	-0.441126	-0.509106	-0.0918816	-0.536276	-0.497274	-0.779755	acetate kinase AckA; K00925 acetate kinase [EC:2.7.2.1]
NC_000962.3	fimo	nucleotide_motif	493927	493948	51.8	+	.	Name=2_NC_000962.3+	sequence=TGTCACGTGCCGCCGGGATTGT	0	#N/A	#N/A	#N/A	#N/A	#N/A	#N/A	#N/A	#N/A	#N/A	#N/A
NC_000962.3	Mycobrowser_v3	gene	495062	497314	.	-	0	Rv0410c	UniProt_AC=P9WI73	0	0.908284	-0.189727	-0.0805273	-0.402561	1.03832	-0.757686	-0.221067	-1.11244	-0.791703	serine/threonine-protein kinase PknG; K14949 serine/threonine-protein kinase PknG [EC:2.7.11.1]
NC_000962.3	fimo	nucleotide_motif	496651	496672	45.7	+	.	Name=1_NC_000962.3+	sequence=TGTCGGTGTGCTCGACAAAGTT	0	#N/A	#N/A	#N/A	#N/A	#N/A	#N/A	#N/A	#N/A	#N/A	#N/A
NC_000962.3	Mycobrowser_v3	gene	497314	498300	.	-	0	Rv0411c	UniProt_AC=P96257	0	0.918959	-0.240624	0.0586382	-0.136122	1.18487	-0.677815	-0.199215	-1.28521	-1.0009	glutamine-binding lipoprotein GlnH; K02030 polar amino acid transport system substrate-binding protein
NC_000962.3	Mycobrowser_v3	gene	498300	499619	.	-	0	Rv0412c	UniProt_AC=P96258	0	0.721468	-0.925674	-0.737971	-0.56644	1.18587	-1.38503	-0.605135	-2.01685	-1.32834	membrane protein
NC_000962.3	fimo	nucleotide_motif	499670	499691	55	-	.	Name=1_NC_000962.3-	sequence=TGTCGGAACCTTCTCTTAGAAT	0	#N/A	#N/A	#N/A	#N/A	#N/A	#N/A	#N/A	#N/A	#N/A	#N/A
NC_000962.3	Mycobrowser_v3	gene	499713	500366	.	+	0	Rv0413	UniProt_AC=P9WIX9	0	0.0230374	-0.526628	-0.350619	-0.309561	-0.13765	-0.10373	0.209541	-0.116984	0.80812	mutator protein MutT3; K03574 8-oxo-dGTP diphosphatase [EC:3.6.1.55]
NC_000962.3	Mycobrowser_v3	gene	500350	501018	.	-	0	Rv0414c	UniProt_AC=P9WG75	0	-0.157901	-0.402503	-0.513588	-0.289936	-0.237102	-0.368786	-0.28916	-0.129401	0.496084	thiamine-phosphate pyrophosphorylase ThiE; K00788 thiamine-phosphate pyrophosphorylase [EC:2.5.1.3]
NC_000962.3	Mycobrowser_v3	gene	501148	502170	.	+	0	Rv0415	UniProt_AC=P96261	0	0.165482	0.266987	-0.126972	0.474897	0.589312	0.351383	0.641808	0.319569	1.37813	glycine oxidase ThiO; K03153 glycine oxidase [EC:1.4.3.19]
NC_000962.3	Mycobrowser_v3	gene	502167	502373	.	+	0	Rv0416	UniProt_AC=P96262	0	-0.200242	-0.102174	-0.298182	0.948481	0.807862	-0.401851	1.50614	0.665911	-0.761402	thiamine biosynthesis protein ThiS; K03154 sulfur carrier protein
NC_000962.3	Mycobrowser_v3	gene	502366	503124	.	+	0	Rv0417	UniProt_AC=P9WG73	0	0.120245	0.0239187	-0.276656	0.801502	0.656369	-0.220639	0.200855	0.143011	0.784501	thiamine biosynthesis protein ThiG; K03149 thiazole synthase [EC:2.8.1.10]
NC_000962.3	Mycobrowser_v3	gene	503496	504998	.	+	0	Rv0418	UniProt_AC=P96264	0	-0.653651	-1.12298	-1.12476	-1.10683	-0.687757	-1.19352	-0.527807	-1.60893	-1.24565	lipoprotein aminopeptidase LpqL
NC_000962.3	Mycobrowser_v3	gene	505086	506582	.	+	0	Rv0419	UniProt_AC=P96265	0	0.334517	-0.508421	-0.530246	0.142905	0.51324	-0.321119	-0.176672	-0.540625	0.159864	lipoprotein peptidase LpqM
NC_000962.3	Mycobrowser_v3	gene	506561	506971	.	-	0	Rv0420c	UniProt_AC=P96266	0	0.835354	-0.376287	0.346936	-1.23623	0.430457	0.498299	0.932994	-0.550461	0.731114	transmembrane protein
NC_000962.3	Mycobrowser_v3	gene	507132	507761	.	-	0	Rv0421c	UniProt_AC=P96267	0	0.132759	-0.620586	0.116898	-1.05811	-0.395306	0.354768	-0.449926	-0.677998	-0.71594	hypothetical protein; K07020
NC_000962.3	Mycobrowser_v3	gene	507758	508555	.	-	0	Rv0422c	UniProt_AC=P9WG77	0	0.114476	-0.609393	-0.00337804	-0.737094	-0.194605	0.290449	-0.0800958	-0.316431	-0.344632	phosphomethylpyrimidine kinase ThiD; K00941 hydroxymethylpyrimidine/phosphomethylpyrimidine kinase [EC:2.7.1.49 2.7.4.7]
NC_000962.3	Mycobrowser_v3	gene	508582	510225	.	-	0	Rv0423c	UniProt_AC=P9WG79	0	-0.262748	-0.250864	-0.247451	-0.072697	-0.198172	-0.0942115	-0.293467	-0.189017	-0.574117	thiamine biosynthesis protein ThiC; K03147 phosphomethylpyrimidine synthase [EC:4.1.99.17]
NC_000962.3	Mycobrowser_v3	gene	510377	510652	.	-	0	Rv0424c	UniProt_AC=P96270	0	0.100217	-1.07146	-0.625866	-0.16394	-0.223055	-0.397843	-1.26831	-0.490214	-0.983495	hypothetical protein
NC_000962.3	Mycobrowser_v3	gene	510702	515321	.	-	0	Rv0425c	UniProt_AC=P96271	0	0.35925	-0.537395	-0.266317	-0.487122	0.131643	-0.082171	-0.0736128	-0.322846	-0.671716	HAD ATPase, P-type, family IC CtpH
NC_000962.3	Mycobrowser_v3	gene	515373	515816	.	-	0	Rv0426c	UniProt_AC=P96272	0	-0.530715	-1.0322	-0.910112	0.511605	0.269384	-0.943154	-1.24635	-1.21109	-1.34239	transmembrane protein
NC_000962.3	fimo	nucleotide_motif	515477	515498	52.9	+	.	Name=1_NC_000962.3+	sequence=TGTCGGGCACCGGCGCAAGTTT	0	#N/A	#N/A	#N/A	#N/A	#N/A	#N/A	#N/A	#N/A	#N/A	#N/A
NC_000962.3	Mycobrowser_v3	gene	516017	516892	.	-	0	Rv0427c	UniProt_AC=P96273	0	1.3573	-1.08624	0.731082	0.150767	2.87387	-1.06015	-1.10185	-1.59596	-0.941126	exodeoxyribonuclease III protein XthA; K01142 exodeoxyribonuclease III [EC:3.1.11.2]
NC_000962.3	Mycobrowser_v3	gene	516895	517803	.	-	0	Rv0428c	UniProt_AC=P96274	0	0.103545	-0.600663	-0.125336	-1.20037	-0.0615197	-0.16369	0.541099	-0.669971	0.296734	N-acetyltransferase
NC_000962.3	fimo	nucleotide_motif	516899	516920	50.9	-	.	Name=1_NC_000962.3-	sequence=AGTCGGTCGGCTGGGATACCTT	0	#N/A	#N/A	#N/A	#N/A	#N/A	#N/A	#N/A	#N/A	#N/A	#N/A
NC_000962.3	Mycobrowser_v3	gene	517803	518396	.	-	0	Rv0429c	UniProt_AC=P9WIJ3	0	-0.156885	-0.921663	-1.07903	-1.2683	-0.162839	-0.833236	0.108366	-1.01455	-0.0682653	polypeptide deformylase Def; K01462 peptide deformylase [EC:3.5.1.88]
NC_000962.3	Mycobrowser_v3	gene	518733	519041	.	+	0	Rv0430	UniProt_AC=P96276	0	-0.91831	-1.05388	-0.853819	-0.15364	-0.00496364	-1.00459	-0.899567	-1.14336	-0.723911	hypothetical protein
NC_000962.3	Mycobrowser_v3	gene	519073	519567	.	+	0	Rv0431	UniProt_AC=P96277	0	-0.362289	-0.658124	-0.591218	-0.696466	-0.127115	-0.637248	-0.243062	-0.960173	-0.624632	hypothetical protein
NC_000962.3	Mycobrowser_v3	gene	519600	520322	.	+	0	Rv0432	UniProt_AC=P9WGE9	0	-0.508686	-0.746271	-0.406888	-0.521602	-0.50049	-0.452755	-0.450971	-0.737043	-0.727913	periplasmic superoxide dismutase [Cu-Zn] SodC
NC_000962.3	fimo	nucleotide_motif	520176	520197	52.9	-	.	Name=1_NC_000962.3-	sequence=TGTCGGCGCCGGCGTGAATGAT	0	#N/A	#N/A	#N/A	#N/A	#N/A	#N/A	#N/A	#N/A	#N/A	#N/A
NC_000962.3	fimo	nucleotide_motif	520304	520325	46.5	+	.	Name=2_NC_000962.3+	sequence=TGTCATTGGTTCCGGCTAGCTT	0	#N/A	#N/A	#N/A	#N/A	#N/A	#N/A	#N/A	#N/A	#N/A	#N/A
NC_000962.3	Mycobrowser_v3	gene	520324	521454	.	+	0	Rv0433	UniProt_AC=P9WPK9	0	-0.495294	-0.806155	-0.276387	-0.679566	-0.757175	-0.321933	-0.425157	-0.557095	-0.680439	carboxylate-amine ligase; K06048 carboxylate-amine ligase [EC:6.3.-.-]
NC_000962.3	fimo	nucleotide_motif	520515	520536	44.4	+	.	Name=3_NC_000962.3+	sequence=TGTCAGCGGTATCTGCGAATGT	0	#N/A	#N/A	#N/A	#N/A	#N/A	#N/A	#N/A	#N/A	#N/A	#N/A
NC_000962.3	Mycobrowser_v3	gene	521514	522167	.	+	0	Rv0434	UniProt_AC=P96280	0	-0.506624	-0.659135	0.0609066	-0.900131	-1.1766	0.0587584	-0.291708	-0.377295	-0.515724	hypothetical protein; K07157
NC_000962.3	fimo	nucleotide_motif	521841	521862	50.9	-	.	Name=1_NC_000962.3-	sequence=GGTCGGGCCAGAACCGTACCTT	0	#N/A	#N/A	#N/A	#N/A	#N/A	#N/A	#N/A	#N/A	#N/A	#N/A
NC_000962.3	Mycobrowser_v3	gene	522347	524533	.	-	0	Rv0435c	UniProt_AC=P96281	0	-0.0179181	-0.266972	0.0307831	-0.758223	-0.495777	-0.0614419	-0.0502294	-0.169668	-0.571067	transitional endoplasmic reticulum ATPase; K13525 transitional endoplasmic reticulum ATPase
NC_000962.3	fimo	nucleotide_motif	523129	523150	49.7	+	.	Name=2_NC_000962.3+	sequence=TGTCACCGACATCGTCGAGCGT	0	#N/A	#N/A	#N/A	#N/A	#N/A	#N/A	#N/A	#N/A	#N/A	#N/A
NC_000962.3	Mycobrowser_v3	gene	524530	525390	.	-	0	Rv0436c	UniProt_AC=P9WPG1	0	0.288659	0.210949	0.359683	-0.0512008	-0.0278895	0.431296	0.197967	0.316841	-0.335728	CDP-diacylglycerol-serine O-phosphatidyltransferase PssA; K17103 CDP-diacylglycerol---serine O-phosphatidyltransferase [EC:2.7.8.8]
NC_000962.3	Mycobrowser_v3	gene	525387	526082	.	-	0	Rv0437c	UniProt_AC=P9WHQ5	0	0.212186	0.293674	0.00879563	-0.0641933	0.0156776	-0.0447653	0.299908	-0.0815057	-0.149495	phosphatidylserine decarboxylase Psd; K01613 phosphatidylserine decarboxylase [EC:4.1.1.65]
NC_000962.3	Mycobrowser_v3	gene	526143	527360	.	-	0	Rv0438c	UniProt_AC=P9WJQ5	0	-0.281758	-0.430498	-0.4095	-0.634612	-0.482932	-0.419754	-0.157011	-0.518247	6.23489e-06	molybdopterin biosynthesis protein MoeA2; K03750 molybdopterin molybdotransferase [EC:2.10.1.1]
NC_000962.3	fimo	nucleotide_motif	526590	526611	51.8	-	.	Name=3_NC_000962.3-	sequence=TGTCAGTGCCGGAGCCTACGAG	0	#N/A	#N/A	#N/A	#N/A	#N/A	#N/A	#N/A	#N/A	#N/A	#N/A
NC_000962.3	Mycobrowser_v3	gene	527379	528314	.	-	0	Rv0439c	UniProt_AC=O53726	0	-0.35425	-0.193139	-0.306373	-0.0236376	-0.0926718	-0.677677	-0.021328	-0.250786	0.296104	oxidoreductase
NC_000962.3	Mycobrowser_v3	gene	528608	530230	.	+	0	Rv0440	UniProt_AC=P9WPE7	0	1.17024	0.93503	-0.581613	1.78096	1.97826	0.0985353	2.15988	0.616433	3.22378	chaperonin 2 GroEL2; K04077 chaperonin GroEL
NC_000962.3	fimo	nucleotide_motif	529595	529616	52.8	-	.	Name=2_NC_000962.3-	sequence=TGTCACCGGCGCCCTCGACGAT	0	#N/A	#N/A	#N/A	#N/A	#N/A	#N/A	#N/A	#N/A	#N/A	#N/A
NC_000962.3	Mycobrowser_v3	gene	530246	530353	.	-	0	MTB000108	UniProt_AC=	0	0.925928	0.203318	0.108745	-0.649712	0.890832	0.437303	2.02961	0.815568	4.65342	#N/A
NC_000962.3	Mycobrowser_v3	gene	530296	530724	.	-	0	Rv0441c	UniProt_AC=P9WKW3	0	0.128796	-0.85262	-1.14857	-0.189726	0.361233	-0.799394	-0.368679	-0.379099	0.187852	hypothetical protein
NC_000962.3	Mycobrowser_v3	gene	530751	532214	.	-	0	Rv0442c	UniProt_AC=P9WI41	0	-0.0637776	0.270167	0.128379	1.13378	0.559068	-0.109653	0.103605	0.578724	1.10767	PPE family protein PPE10
NC_000962.3	fimo	nucleotide_motif	532209	532230	40.8	+	.	Name=2_NC_000962.3+	sequence=TGTCACTGATCCAACTTAACTG	0	#N/A	#N/A	#N/A	#N/A	#N/A	#N/A	#N/A	#N/A	#N/A	#N/A
NC_000962.3	Mycobrowser_v3	gene	532396	532911	.	+	0	Rv0443	UniProt_AC=O53728	0	-0.194998	-1.02587	-1.04483	-0.632746	-0.335326	-1.08992	-0.979744	-1.31518	-1.41617	hypothetical protein
NC_000962.3	fimo	nucleotide_motif	532693	532714	53.7	-	.	Name=1_NC_000962.3-	sequence=GGTCGGCGGGTGCCCGTACCTT	0	#N/A	#N/A	#N/A	#N/A	#N/A	#N/A	#N/A	#N/A	#N/A	#N/A
NC_000962.3	Mycobrowser_v3	gene	533091	533789	.	-	0	Rv0444c	UniProt_AC=P9WGX5	0	0.143625	-0.384705	0.00807408	-0.568508	-0.482423	0.0836281	-0.445533	-0.410358	-0.258307	anti-sigma factor RskA
NC_000962.3	Mycobrowser_v3	gene	533833	534396	.	-	0	Rv0445c	UniProt_AC=P9WGH7	0	-0.49233	-0.641915	-0.457559	-0.101368	-0.605013	-0.485371	-0.642671	-0.730199	-0.646484	RNA polymerase sigma factor SigK; K03088 RNA polymerase sigma-70 factor, ECF subfamily
NC_000962.3	Mycobrowser_v3	gene	534445	535215	.	-	0	Rv0446c	UniProt_AC=O53731	0	-0.198767	-0.639335	-0.35116	-0.689727	-0.686275	-0.504446	-0.431108	-0.500624	-0.908037	transmembrane protein
NC_000962.3	Mycobrowser_v3	gene	535224	536507	.	-	0	Rv0447c	UniProt_AC=O53732	0	-0.164512	-0.22467	-0.0219482	-0.888885	-0.262648	-0.0935355	0.190093	-0.123209	-0.27359	cyclopropane-fatty-acyl-phospholipid synthase UfaA1; K00574 cyclopropane-fatty-acyl-phospholipid synthase [EC:2.1.1.79]
NC_000962.3	Mycobrowser_v3	gene	536504	537169	.	-	0	Rv0448c	UniProt_AC=O53733	0	0.22798	-0.627621	0.255436	-0.154	1.26381	0.630274	1.25825	1.46701	2.54537	hypothetical protein; K09701 hypothetical protein
NC_000962.3	Mycobrowser_v3	gene	537229	538548	.	-	0	Rv0449c	UniProt_AC=O53734	0	0.598446	-0.362887	0.459551	-0.0496991	1.02307	0.440979	0.302004	0.371388	1.11473	hypothetical protein
NC_000962.3	fimo	nucleotide_motif	537565	537586	44.4	+	.	Name=2_NC_000962.3+	sequence=TGTCACCAGGTAGTTCCAGGAT	0	#N/A	#N/A	#N/A	#N/A	#N/A	#N/A	#N/A	#N/A	#N/A	#N/A
NC_000962.3	Mycobrowser_v3	gene	538588	541491	.	-	0	Rv0450c	UniProt_AC=P9WJV3	0	0.270445	-0.27543	-0.336277	0.137445	-0.073901	-0.136483	-0.0977178	-0.189073	-0.11025	transmembrane transporter MmpL4; K06994 putative drug exporter of the RND superfamily
NC_000962.3	fimo	nucleotide_motif	539967	539988	44.4	-	.	Name=3_NC_000962.3-	sequence=GGTCAGCTGCAGACCATAAAGT	0	#N/A	#N/A	#N/A	#N/A	#N/A	#N/A	#N/A	#N/A	#N/A	#N/A
NC_000962.3	Mycobrowser_v3	gene	541488	541910	.	-	0	Rv0451c	UniProt_AC=P9WJS9	0	0.063282	-1.00028	-1.12417	0.329791	-0.187345	-0.929224	-1.32844	-1.3041	-1.45278	membrane protein MmpS4
NC_000962.3	Mycobrowser_v3	gene	542142	542852	.	+	0	Rv0452	UniProt_AC=O53737	0	0.0885829	0.105063	-0.132814	-0.213258	0.89943	-0.0642679	1.49666	0.425074	2.39471	transcriptional regulator
NC_000962.3	Mycobrowser_v3	gene	543174	544730	.	+	0	Rv0453	UniProt_AC=P9WI39	0	0.0961686	0.474333	-0.0326672	0.124229	0.760318	0.196168	1.32903	0.675818	1.92083	PPE family protein PPE11
NC_000962.3	Mycobrowser_v3	gene	544835	545185	.	+	0	Rv0454	UniProt_AC=O86364	0	0.389485	1.78644	1.17169	-0.452066	0.83158	1.26941	1.78576	2.79217	3.44463	hypothetical protein
NC_000962.3	Mycobrowser_v3	gene	545375	545821	.	-	0	Rv0455c	UniProt_AC=O53740	0	0.138616	0.186851	-0.368293	1.33285	0.343807	-0.106094	-0.935764	0.155652	-0.684087	hypothetical protein
NC_000962.3	Mycobrowser_v3	gene	545889	546803	.	-	0	Rv0456c	UniProt_AC=O07179	0	-0.329128	0.277751	0.166408	1.03471	0.0681863	0.0936361	0.086662	1.06433	1.52405	enoyl-CoA hydratase EchA2; K01692 enoyl-CoA hydratase [EC:4.2.1.17]
NC_000962.3	Mycobrowser_v3	gene	547076	547357	.	-	0	Rv0456A	UniProt_AC=Q6MX40	0	0.175166	-0.380406	-0.417791	-0.693801	-0.254887	-0.114622	0.21002	-0.985407	0.537692	toxin MazF1; K07171 mRNA interferase MazF [EC:3.1.-.-]
NC_000962.3	Mycobrowser_v3	gene	547344	547517	.	-	0	Rv0456B	UniProt_AC=P0CL57	0	-1.14422	0.632609	0.435629	-0.319288	-0.813971	-0.0107813	-0.183158	-0.769776	0.763806	antitoxin MazE1
NC_000962.3	Mycobrowser_v3	gene	547586	549607	.	-	0	Rv0457c	UniProt_AC=O07178	0	0.117485	-0.135345	-0.0477627	-0.148979	0.281854	-0.629129	-0.210289	-1.21524	0.253285	prolyl oligopeptidase; K01322 prolyl oligopeptidase [EC:3.4.21.26]
NC_000962.3	fimo	nucleotide_motif	548491	548512	50.9	+	.	Name=1_NC_000962.3+	sequence=TGTCGGCGGAGACGATGACGGT	0	#N/A	#N/A	#N/A	#N/A	#N/A	#N/A	#N/A	#N/A	#N/A	#N/A
NC_000962.3	Mycobrowser_v3	gene	549675	551198	.	+	0	Rv0458	UniProt_AC=P9WNY1	0	-0.709835	0.924359	0.759606	0.784407	-0.952885	0.0829786	-0.583211	0.493642	0.093319	aldehyde dehydrogenase (NAD+); K00138 aldehyde dehydrogenase [EC:1.2.1.-]
NC_000962.3	Mycobrowser_v3	gene	551198	551689	.	+	0	Rv0459	UniProt_AC=O53744	0	-0.67078	2.07772	2.06498	1.02582	-0.984058	0.989085	-0.260674	1.3006	-0.369092	hypothetical protein; K09959 hypothetical protein
NC_000962.3	Mycobrowser_v3	gene	551749	551988	.	+	0	Rv0460	UniProt_AC=O53745	0	0.032573	0.201081	0.607295	0.304662	0.362052	0.0248157	-0.2134	-0.159935	0.0493456	hydrophobic protein
NC_000962.3	Mycobrowser_v3	gene	552026	552550	.	+	0	Rv0461	UniProt_AC=I6X961	0	-0.0184186	0.580931	0.890902	0.239466	0.299832	0.439591	0.169129	0.385162	0.24989	transmembrane protein
NC_000962.3	Mycobrowser_v3	gene	552614	554008	.	+	0	Rv0462	UniProt_AC=P9WHH9	0	-0.155627	-0.911002	-0.692843	-0.207839	-0.158407	-0.642092	-0.469698	-1.15063	-1.20239	dihydrolipoamide dehydrogenase LpdC; K00382 dihydrolipoamide dehydrogenase [EC:1.8.1.4]
NC_000962.3	Mycobrowser_v3	gene	554016	554309	.	+	0	Rv0463	UniProt_AC=O53748	0	-0.0834471	0.32882	0.777403	-0.755572	-0.57203	0.79352	0.66642	0.341873	-0.213672	membrane protein
NC_000962.3	fimo	nucleotide_motif	554277	554298	53.7	-	.	Name=1_NC_000962.3-	sequence=TGTCGGCCAGCACCGCCACGGT	0	#N/A	#N/A	#N/A	#N/A	#N/A	#N/A	#N/A	#N/A	#N/A	#N/A
NC_000962.3	Mycobrowser_v3	gene	554313	554885	.	-	0	Rv0464c	UniProt_AC=O53749	0	-0.667946	-0.558169	-0.0813721	-0.444882	-0.484734	-0.118288	-0.0626946	0.0111196	-0.563047	alkylhydroperoxidase AhpD family core domain-containing protein
NC_000962.3	fimo	nucleotide_motif	554543	554564	50.9	+	.	Name=1_NC_000962.3+	sequence=CGTCGGGCCAGGCGAATATCGT	0	#N/A	#N/A	#N/A	#N/A	#N/A	#N/A	#N/A	#N/A	#N/A	#N/A
NC_000962.3	Mycobrowser_v3	gene	554882	556306	.	-	0	Rv0465c	UniProt_AC=P9WMI1	0	0.383297	-0.0892313	0.59193	0.572347	1.43108	0.455081	1.43732	0.412612	1.2726	transcriptional regulator; K07110
NC_000962.3	fimo	nucleotide_motif	555021	555042	48.3	-	.	Name=1_NC_000962.3-	sequence=TGTCGGGTGACCCGAATACTGC	0	#N/A	#N/A	#N/A	#N/A	#N/A	#N/A	#N/A	#N/A	#N/A	#N/A
NC_000962.3	Mycobrowser_v3	gene	556458	557252	.	+	0	Rv0466	UniProt_AC=O53751	0	0.162747	-0.619826	-0.564948	-0.431084	-0.352871	-0.288675	-0.197255	-0.832233	-0.742176	hypothetical protein
NC_000962.3	fimo	nucleotide_motif	557295	557316	47.5	+	.	Name=1_NC_000962.3+	sequence=TGTCGTTACTGGCGGGTAGCTT	0	#N/A	#N/A	#N/A	#N/A	#N/A	#N/A	#N/A	#N/A	#N/A	#N/A
NC_000962.3	Mycobrowser_v3	gene	557527	558813	.	+	0	Rv0467	UniProt_AC=P9WKK7	0	0.736945	0.032465	0.328906	0.266398	2.72842	-0.104718	3.13955	1.43562	2.78097	isocitrate lyase Icl; K01637 isocitrate lyase [EC:4.1.3.1]
NC_000962.3	Mycobrowser_v3	gene	558815	558884	.	+	0	MTB000109	UniProt_AC=	0	#N/A	#N/A	#N/A	#N/A	#N/A	#N/A	#N/A	#N/A	#N/A	#N/A
NC_000962.3	Mycobrowser_v3	gene	558895	559755	.	+	0	Rv0468	UniProt_AC=P9WNP7	0	0.0187513	-0.0456603	-0.351459	0.0997788	1.30173	-0.361357	1.97116	0.731128	1.56955	3-hydroxybutyryl-CoA dehydrogenase FadB; K00074 3-hydroxybutyryl-CoA dehydrogenase [EC:1.1.1.157]
NC_000962.3	Mycobrowser_v3	gene	559888	560748	.	+	0	Rv0469	UniProt_AC=Q6MX39	0	-0.783518	-0.506401	-0.759635	0.243403	-0.155967	-0.403977	0.271066	-0.438264	-0.366224	mycolic acid synthase UmaA; K00574 cyclopropane-fatty-acyl-phospholipid synthase [EC:2.1.1.79]
NC_000962.3	Mycobrowser_v3	gene	560848	561711	.	-	0	Rv0470c	UniProt_AC=P9WPB3	0	-0.402243	0.332932	0.0927355	0.563567	-0.225366	0.276279	-0.347438	0.629552	-0.573733	mycolic acid synthase PcaA; K00574 cyclopropane-fatty-acyl-phospholipid synthase [EC:2.1.1.79]
NC_000962.3	Mycobrowser_v3	gene	561854	562294	.	-	0	Rv0470A	UniProt_AC=L7N651	0	-0.129004	-0.194854	-0.00825817	-0.131177	-0.434807	0.0216439	0.233262	0.513437	-0.497701	mycolic acid synthase PcaA
NC_000962.3	fimo	nucleotide_motif	562130	562151	52.8	+	.	Name=2_NC_000962.3+	sequence=TGTCACGGTGCGCGCGCACGTT	0	#N/A	#N/A	#N/A	#N/A	#N/A	#N/A	#N/A	#N/A	#N/A	#N/A
NC_000962.3	Mycobrowser_v3	gene	562225	562713	.	-	0	Rv0471c	UniProt_AC=O53756	0	-0.0924945	0.118736	-0.0122149	-0.0184552	0.302508	-0.12057	0.227943	0.319288	-0.0379878	hypothetical protein
NC_000962.3	Mycobrowser_v3	gene	562723	563427	.	-	0	Rv0472c	UniProt_AC=P9WMD9	0	-0.52789	-0.72598	-0.847778	0.128137	-0.090132	-1.07233	-1.19327	-0.177676	-0.814742	transcriptional regulator TetR-family
NC_000962.3	fimo	nucleotide_motif	563132	563153	43.5	-	.	Name=1_NC_000962.3-	sequence=TGTCGGCCGATATGGATGGTTT	0	#N/A	#N/A	#N/A	#N/A	#N/A	#N/A	#N/A	#N/A	#N/A	#N/A
NC_000962.3	fimo	nucleotide_motif	563530	563551	43.8	-	.	Name=2_NC_000962.3-	sequence=TATCACCGGCACCAGTTAATGT	0	#N/A	#N/A	#N/A	#N/A	#N/A	#N/A	#N/A	#N/A	#N/A	#N/A
NC_000962.3	Mycobrowser_v3	gene	563564	564934	.	+	0	Rv0473	UniProt_AC=I6Y3V3	0	-0.238402	-0.150279	-0.137601	0.280006	0.141035	-0.450657	-0.688732	-0.0360769	-0.588014	transmembrane protein
NC_000962.3	Mycobrowser_v3	gene	565021	565443	.	+	0	Rv0474	UniProt_AC=P9WMH9	0	-0.121359	0.658631	0.320283	0.187486	0.586867	0.25536	0.312001	1.10005	1.59256	transcriptional regulator
NC_000962.3	fimo	nucleotide_motif	565597	565618	51.8	-	.	Name=3_NC_000962.3-	sequence=TGTCAGGCCCAGCTGATCCGGT	0	#N/A	#N/A	#N/A	#N/A	#N/A	#N/A	#N/A	#N/A	#N/A	#N/A
NC_000962.3	Mycobrowser_v3	gene	565797	566396	.	+	0	Rv0475	UniProt_AC=P9WIP9	0	0.463299	0.15083	-0.179891	0.477906	0.769174	0.0685276	0.00255192	0.00482202	1.91284	iron-regulated heparin binding hemagglutinin HbhA; K16645 heparin binding hemagglutinin HbhA
NC_000962.3	Mycobrowser_v3	gene	566508	566771	.	+	0	Rv0476	UniProt_AC=P9WKW1	0	0.369967	0.253605	-0.126571	0.488132	0.337134	0.173834	0.00490065	0.0708207	0.15592	transmembrane protein
NC_000962.3	Mycobrowser_v3	gene	566776	567222	.	+	0	Rv0477	UniProt_AC=P9WKV9	0	0.649501	0.146202	0.102074	0.119587	0.513821	0.291351	0.642626	0.161759	0.658649	secreted protein
NC_000962.3	Mycobrowser_v3	gene	567222	567896	.	+	0	Rv0478	UniProt_AC=P9WP03	0	0.327089	-0.0350445	0.0401907	-0.0324461	-0.215938	0.276883	0.201568	0.312972	0.0465251	deoxyribose-phosphate aldolase DeoC; K01619 deoxyribose-phosphate aldolase [EC:4.1.2.4]
NC_000962.3	Mycobrowser_v3	gene	567921	568967	.	-	0	Rv0479c	UniProt_AC=P9WKV7	0	-0.254672	-0.0410492	-0.0561992	-0.549883	-0.593996	0.0579269	-0.315704	-0.575613	-0.584272	membrane protein
NC_000962.3	Mycobrowser_v3	gene	568964	569806	.	-	0	Rv0480c	UniProt_AC=P9WJ01	0	0.379923	0.291302	0.336592	0.174135	0.396682	0.708315	0.280098	0.69171	1.44201	hydrolase
NC_000962.3	Mycobrowser_v3	gene	569988	570512	.	-	0	Rv0481c	UniProt_AC=P9WKV5	0	0.345771	-0.0626285	0.217587	0.651534	-0.57746	0.590174	-0.732562	0.538752	0.0514153	hypothetical protein
NC_000962.3	Mycobrowser_v3	gene	570539	571648	.	+	0	Rv0482	UniProt_AC=P9WJL9	0	0.551841	-0.961295	-0.225843	-0.337435	0.0266954	0.224469	-0.0705822	-0.779565	0.11505	UDP-N-acetylenolpyruvoylglucosamine reductase MurB; K00075 UDP-N-acetylmuramate dehydrogenase [EC:1.3.1.98]
NC_000962.3	Mycobrowser_v3	gene	571710	573065	.	+	0	Rv0483	UniProt_AC=P9WKV3	0	0.162148	-0.469306	-0.437016	-0.522012	0.203182	0.0123901	0.0949742	-1.4774	0.0496829	lipoprotein LprQ
NC_000962.3	Mycobrowser_v3	gene	573046	573801	.	-	0	Rv0484c	UniProt_AC=P9WGR5	0	-0.191082	0.000976031	-0.449305	-0.065354	-0.399082	-0.0455917	-0.0198914	-0.0561063	0.984681	oxidoreductase
NC_000962.3	Mycobrowser_v3	gene	573984	575300	.	+	0	Rv0485	UniProt_AC=P9WKV1	0	0.379273	-0.925348	-0.570985	-0.545259	-0.310081	0.217445	0.654406	-1.0334	0.170622	transcriptional regulator
NC_000962.3	Mycobrowser_v3	gene	575033	575069	.	+	0	MTB000060	UniProt_AC=	0	#N/A	#N/A	#N/A	#N/A	#N/A	#N/A	#N/A	#N/A	#N/A	#N/A
NC_000962.3	Mycobrowser_v3	gene	575348	576790	.	+	0	Rv0486	UniProt_AC=P9WMY7	0	0.254854	-0.406649	-0.557336	-0.187624	-0.406587	-0.0908765	0.027602	-0.407632	-0.246716	glycosyltransferase MshA; K15521 D-inositol-3-phosphate glycosyltransferase [EC:2.4.1.250]
NC_000962.3	Mycobrowser_v3	gene	576787	577338	.	+	0	Rv0487	UniProt_AC=P9WKU9	0	-0.11951	0.0867335	0.0396534	0.00361571	-1.13498	0.342743	-0.496148	0.0823958	-0.782943	hypothetical protein
NC_000962.3	Mycobrowser_v3	gene	577664	578269	.	+	0	Rv0488	UniProt_AC=P9WK33	0	0.602783	-0.829732	-0.504723	0.143598	0.377134	-0.35906	0.869344	0.530827	0.83261	l-lysine exporter; K06895 L-lysine exporter family protein LysE/ArgO
NC_000962.3	Mycobrowser_v3	gene	578426	579175	.	+	0	Rv0489	UniProt_AC=P9WIC9	0	-0.56404	-1.33566	-1.53143	-0.0679058	-0.460313	-1.35367	-1.37209	-1.40615	-1.57906	phosphoglycerate mutase Gpm1; K01834 2,3-bisphosphoglycerate-dependent phosphoglycerate mutase [EC:5.4.2.11]
NC_000962.3	Mycobrowser_v3	gene	579290	579408	.	+	0	MTB000110	UniProt_AC=	0	-0.442369	-0.777358	-0.331131	-1.07028	-1.24437	-0.455698	0.710814	-0.714282	-0.463986	#N/A
NC_000962.3	Mycobrowser_v3	gene	579349	580581	.	+	0	Rv0490	UniProt_AC=P9WGK5	0	-0.0560593	-0.478045	-0.552164	0.0545602	-0.293659	-0.338754	-0.126256	0.109288	0.398738	two-component system sensor histidine kinase SenX3; K07768 two-component system, OmpR family, sensor histidine kinase SenX3 [EC:2.7.13.3]
NC_000962.3	Mycobrowser_v3	gene	580809	581492	.	+	0	Rv0491	UniProt_AC=P9WGL9	0	-0.302361	-0.964656	-0.493358	-0.351343	-0.808555	-0.302974	-0.68996	-0.832212	-0.923681	two-component system sensory transduction protein RegX3; K07776 two-component system, OmpR family, response regulator RegX3
NC_000962.3	Mycobrowser_v3	gene	581489	583378	.	-	0	Rv0492c	UniProt_AC=P9WMV7	0	0.446602	0.695203	1.20856	0.0279144	0.0236379	1.30678	0.699106	0.805169	1.50836	oxidoreductase
NC_000962.3	Mycobrowser_v3	gene	583375	583704	.	-	0	Rv0492A	UniProt_AC=Q6MX36	0	0.921903	2.16028	2.23956	0.18693	0.71544	1.44857	1.87378	1.73372	3.01311	hypothetical protein
NC_000962.3	Mycobrowser_v3	gene	583701	584690	.	-	0	Rv0493c	UniProt_AC=P9WKU7	0	0.112707	0.72303	0.20323	0.0691179	0.208575	0.253107	0.655383	0.295191	1.35226	hypothetical protein
NC_000962.3	Mycobrowser_v3	gene	584695	585423	.	+	0	Rv0494	UniProt_AC=P9WMG7	0	-0.410675	-0.0150824	-0.0326839	-0.524442	0.0604545	-0.0612224	0.812896	0.627593	1.89157	transcriptional regulator GntR-family
NC_000962.3	Mycobrowser_v3	gene	585424	586314	.	-	0	Rv0495c	UniProt_AC=P9WKU5	0	-0.51673	-1.42961	-0.934895	0.0201871	-0.431446	-0.757599	-1.44552	-0.774109	-0.73782	hypothetical protein
NC_000962.3	Mycobrowser_v3	gene	586394	587380	.	+	0	Rv0496	UniProt_AC=P9WHV5	0	0.140886	-0.519896	-0.501698	-0.10672	0.103228	-0.368689	-0.254513	-0.682323	-0.0673797	exopolyphosphatase; K01524 exopolyphosphatase / guanosine-5'-triphosphate,3'-diphosphate pyrophosphatase [EC:3.6.1.11 3.6.1.40]
NC_000962.3	Mycobrowser_v3	gene	587377	588309	.	+	0	Rv0497	UniProt_AC=P9WKU3	0	0.388228	-0.148272	-0.0518449	-0.0196664	0.30589	0.225197	0.510767	0.0368535	0.494614	transmembrane protein
NC_000962.3	Mycobrowser_v3	gene	588325	589167	.	+	0	Rv0498	UniProt_AC=P9WKU1	0	0.241943	-0.47135	0.700732	-0.390036	-0.140851	0.864274	0.767929	0.210912	0.685215	hypothetical protein
NC_000962.3	Mycobrowser_v3	gene	589183	590058	.	+	0	Rv0499	UniProt_AC=P9WKT9	0	-0.0202251	-1.05455	-0.821387	-0.647971	-0.3354	-0.476252	-0.206786	-0.604883	0.131224	hypothetical protein
NC_000962.3	Mycobrowser_v3	gene	590083	590970	.	+	0	Rv0500	UniProt_AC=P9WHU7	0	-0.55985	-0.428118	-0.561934	-0.361241	-0.769832	-0.448876	-0.324471	-0.73965	-0.501964	pyrroline-5-carboxylate reductase ProC; K00286 pyrroline-5-carboxylate reductase [EC:1.5.1.2]
NC_000962.3	Mycobrowser_v3	gene	591111	591347	.	+	0	Rv0500A	UniProt_AC=P9WKT7	0	-0.336694	-0.101223	-0.50915	0.751199	-0.128303	-0.704441	-1.03982	-0.302883	-0.870319	excisionase
NC_000962.3	Mycobrowser_v3	gene	591475	591576	.	+	0	Rv0500B	UniProt_AC=P9WKT5	0	0.383356	1.10842	0.73987	0.698655	0.174665	0.577852	-0.103843	0.679848	0.501108	hypothetical protein
NC_000962.3	Mycobrowser_v3	gene	591654	592784	.	+	0	Rv0501	UniProt_AC=P9WKT3	0	-0.0633641	0.516221	0.441932	0.189944	-0.0127439	0.391017	0.301301	0.518586	0.0853899	UDP-glucose 4-epimerase GalE2; K01784 UDP-glucose 4-epimerase [EC:5.1.3.2]
NC_000962.3	Mycobrowser_v3	gene	592791	593867	.	+	0	Rv0502	UniProt_AC=P9WKT1	0	-0.153206	1.32757	1.05427	0.825826	-0.133429	0.721908	0.228679	1.38491	-0.532689	hypothetical protein
NC_000962.3	Mycobrowser_v3	gene	593871	594779	.	-	0	Rv0503c	UniProt_AC=P9WPB5	0	-0.565135	0.816893	0.463508	0.387045	-0.25049	0.0826406	-0.459754	1.22982	-0.00841513	cyclopropane mycolic acid synthase 2 CmaA2; K00574 cyclopropane-fatty-acyl-phospholipid synthase [EC:2.1.1.79]
NC_000962.3	Mycobrowser_v3	gene	594802	595302	.	-	0	Rv0504c	UniProt_AC=P9WFK3	0	-0.542327	-0.0392818	-0.273098	0.126567	0.0314686	-0.441412	0.00413711	0.631472	-0.0785964	hypothetical protein
NC_000962.3	Mycobrowser_v3	gene	595464	596585	.	-	0	Rv0505c	UniProt_AC=P9WGJ3	0	-0.209125	0.00439358	-0.184712	0.292964	-0.168137	-0.321626	-0.860997	0.438918	-0.769003	phosphoserine phosphatase SerB1
NC_000962.3	fimo	nucleotide_motif	596633	596654	49.4	+	.	Name=2_NC_000962.3+	sequence=TGTCAACGGTAGCGTCTACGCT	0	#N/A	#N/A	#N/A	#N/A	#N/A	#N/A	#N/A	#N/A	#N/A	#N/A
NC_000962.3	Mycobrowser_v3	gene	596759	597202	.	+	0	Rv0506	UniProt_AC=P9WJT3	0	-0.593451	-1.26564	-0.954201	0.0625885	0.409496	-1.76969	-2.10722	-0.874079	-1.98123	membrane protein MmpS2
NC_000962.3	Mycobrowser_v3	gene	597199	600105	.	+	0	Rv0507	UniProt_AC=P9WJV7	0	-0.438857	-0.759515	-0.509887	-0.155097	0.167833	-0.911634	-0.704172	-0.203512	-0.920208	transmembrane transporter MmpL2; K06994 putative drug exporter of the RND superfamily
NC_000962.3	fimo	nucleotide_motif	598844	598865	61.4	+	.	Name=1_NC_000962.3+	sequence=TGTCGGACATAACGGCTACGCT	0	#N/A	#N/A	#N/A	#N/A	#N/A	#N/A	#N/A	#N/A	#N/A	#N/A
NC_000962.3	Mycobrowser_v3	gene	600098	600391	.	+	0	Rv0508	UniProt_AC=P9WKS9	0	0.0316472	-1.47052	1.04367	0.685896	-0.175994	0.702911	-1.05871	0.215411	-0.656955	hypothetical protein
NC_000962.3	Mycobrowser_v3	gene	600441	601847	.	+	0	Rv0509	UniProt_AC=P9WMP7	0	-0.154255	0.0340023	0.623329	0.0897437	-0.870837	0.76041	-0.722888	0.136496	-1.07406	glutamyl-tRNA reductase HemA; K02492 glutamyl-tRNA reductase [EC:1.2.1.70]
NC_000962.3	Mycobrowser_v3	gene	601857	602786	.	+	0	Rv0510	UniProt_AC=P9WMP3	0	-0.196468	-0.0749847	0.173696	-0.38503	-0.87573	0.530501	-0.576831	-0.0522313	-0.660209	porphobilinogen deaminase HemC; K01749 hydroxymethylbilane synthase [EC:2.5.1.61]
NC_000962.3	Mycobrowser_v3	gene	602819	604516	.	+	0	Rv0511	UniProt_AC=Q6MX34	0	-0.142796	0.317234	0.129675	-0.662344	-0.892278	0.262804	0.101422	0.107585	-0.884315	uroporphyrin-III C-methyltransferase HemD; K13542 uroporphyrinogen III methyltransferase / synthase [EC:2.1.1.107 4.2.1.75]
NC_000962.3	Mycobrowser_v3	gene	604602	605591	.	+	0	Rv0512	UniProt_AC=P9WMP5	0	-0.146254	-0.0497397	0.00548039	-1.15372	-1.19776	0.162957	0.0222063	0.106723	-1.15043	delta-aminolevulinic acid dehydratase HemB; K01698 porphobilinogen synthase [EC:4.2.1.24]
NC_000962.3	Mycobrowser_v3	gene	605604	606152	.	+	0	Rv0513	UniProt_AC=O33358	0	-0.102966	-0.259785	-0.114754	-1.00398	-1.10347	-0.00324759	-0.0963836	-0.357133	-1.33392	transmembrane protein
NC_000962.3	Mycobrowser_v3	gene	606149	606448	.	+	0	Rv0514	UniProt_AC=O33359	0	-0.0800445	0.245531	0.339982	-1.05171	-1.04327	0.389149	0.283952	0.00229595	-1.5798	transmembrane protein
NC_000962.3	fimo	nucleotide_motif	606498	606519	65.4	+	.	Name=1_NC_000962.3+	sequence=TGTCGGCAGCGGCTGGTAGTAT	0	#N/A	#N/A	#N/A	#N/A	#N/A	#N/A	#N/A	#N/A	#N/A	#N/A
NC_000962.3	Mycobrowser_v3	gene	606551	608062	.	+	0	Rv0515	UniProt_AC=O33360	0	1.59436	-0.891543	1.17597	-1.97212	-0.552461	-0.135376	0.95368	-0.700304	-1.31463	13E12 repeat family protein
NC_000962.3	Mycobrowser_v3	gene	608059	608535	.	-	0	Rv0516c	UniProt_AC=O33361	0	0.113758	0.0883191	1.74305	3.31067	2.28922	1.74673	-0.872228	3.24069	1.47538	anti-anti-sigma factor
NC_000962.3	Mycobrowser_v3	gene	608746	610056	.	+	0	Rv0517	UniProt_AC=O33362	0	0.828588	-0.661606	0.0898851	0.477576	0.523521	-0.216341	0.745634	0.27286	0.289838	membrane acyltransferase
NC_000962.3	fimo	nucleotide_motif	608777	608798	50.5	-	.	Name=1_NC_000962.3-	sequence=TGTCTGGTCCGCCTTCTAGGCT	0	#N/A	#N/A	#N/A	#N/A	#N/A	#N/A	#N/A	#N/A	#N/A	#N/A
NC_000962.3	Mycobrowser_v3	gene	610188	610883	.	+	0	Rv0518	UniProt_AC=O33363	0	0.0830824	-0.10251	-0.209838	0.328206	0.429109	-0.279776	-0.0453416	-0.0752559	0.187647	exported protein
NC_000962.3	Mycobrowser_v3	gene	611172	612074	.	-	0	Rv0519c	UniProt_AC=O33364	0	-0.250175	-0.133556	-0.670884	-0.0490021	0.809379	-0.996308	0.119817	-0.899172	-0.135913	mycolyltransferase II
NC_000962.3	Mycobrowser_v3	gene	612255	612605	.	+	0	Rv0520	UniProt_AC=O33365	0	0.682781	0.671162	0.453538	1.50784	2.11513	0.169014	1.08741	1.32946	2.01146	methyltransferase
NC_000962.3	Mycobrowser_v3	gene	612598	612903	.	+	0	Rv0521	UniProt_AC=L7N6C0	0	0.439408	0.301692	0.725574	1.33779	1.87007	0.102202	2.29825	1.82448	1.67203	methyltransferase
NC_000962.3	Mycobrowser_v3	gene	613038	614342	.	+	0	Rv0522	UniProt_AC=L7N6B9	0	-0.256657	-0.13806	0.128462	-0.105151	0.297746	-0.684631	-0.301841	-0.155313	-0.522716	GABA permease GabP; K11735 GABA permease
NC_000962.3	Mycobrowser_v3	gene	614326	614721	.	-	0	Rv0523c	UniProt_AC=O06389	0	-0.333907	-0.537429	-0.516326	0.736096	-0.360399	-0.755921	-1.43492	-0.438626	-0.581103	deazaflavin-dependent nitroreductase
NC_000962.3	Mycobrowser_v3	gene	614835	616223	.	+	0	Rv0524	UniProt_AC=P9WMN9	0	-0.353551	-1.06164	-0.982737	-0.979036	-0.729686	-0.776233	-0.670639	-1.52984	-1.33014	glutamate-1-semialdehyde 2,1-aminomutase HemL; K01845 glutamate-1-semialdehyde 2,1-aminomutase [EC:5.4.3.8]
NC_000962.3	Mycobrowser_v3	gene	616223	616831	.	+	0	Rv0525	UniProt_AC=O06391	0	-0.151722	-0.811793	-0.0769905	-0.531874	-0.594867	-0.144785	-0.0168917	-1.06513	-0.941983	phosphoglycerate mutase
NC_000962.3	Mycobrowser_v3	gene	616846	617496	.	+	0	Rv0526	UniProt_AC=O06392	0	-0.320723	-0.69346	0.048453	-1.42574	-1.03315	0.0571102	0.191952	-0.869108	-1.02294	thioredoxin
NC_000962.3	Mycobrowser_v3	gene	617493	618272	.	+	0	Rv0527	UniProt_AC=L7N671	0	-0.394885	-0.833946	-0.457487	-1.49693	-0.896547	-0.432791	-0.269658	-1.37203	-1.55328	cytochrome C-type biogenesis protein CcdA; K06196 cytochrome c-type biogenesis protein
NC_000962.3	Mycobrowser_v3	gene	618305	619894	.	+	0	Rv0528	UniProt_AC=O06394	0	-0.294175	-0.872165	-0.657291	-1.56182	-0.953053	-0.601676	-0.0778963	-1.11515	-1.52388	cytochrome C biogenesis protein; K07399 cytochrome c biogenesis protein
NC_000962.3	fimo	nucleotide_motif	619202	619223	52.9	-	.	Name=1_NC_000962.3-	sequence=TGTCGGGTCGCCACTGCACGGT	0	#N/A	#N/A	#N/A	#N/A	#N/A	#N/A	#N/A	#N/A	#N/A	#N/A
NC_000962.3	Mycobrowser_v3	gene	619891	620865	.	+	0	Rv0529	UniProt_AC=O06393	0	-0.399796	-0.440665	-0.242388	-1.11247	-0.935388	-0.252476	-0.123537	-0.719874	-1.0621	cytochrome C-type biogenesis protein CcsA
NC_000962.3	Mycobrowser_v3	gene	620907	622124	.	+	0	Rv0530	UniProt_AC=O06396	0	0.103027	0.159654	0.150554	-0.453867	-0.0590735	0.428538	0.56914	0.303857	0.606201	hypothetical protein
NC_000962.3	fimo	nucleotide_motif	621748	621769	50.9	+	.	Name=1_NC_000962.3+	sequence=TGTCGGCGGTTCTGCCTAGGTC	0	#N/A	#N/A	#N/A	#N/A	#N/A	#N/A	#N/A	#N/A	#N/A	#N/A
NC_000962.3	Mycobrowser_v3	gene	622121	622282	.	-	0	Rv0530A	UniProt_AC=V5QPR5	0	0.592332	1.80066	1.94817	0.294341	1.06835	0.476751	0.611064	0.473656	0.785856	#N/A
NC_000962.3	Mycobrowser_v3	gene	622329	622646	.	+	0	Rv0531	UniProt_AC=O06397	0	0.189661	-0.906022	-0.700959	-0.220933	-0.438361	-0.484899	-0.896125	-0.662478	-0.623372	membrane protein
NC_000962.3	Mycobrowser_v3	gene	622793	624577	.	+	0	Rv0532	UniProt_AC=L0T3X8	0	0.185466	0.180282	0.121737	-0.480111	-0.0902102	0.293321	0.564218	0.3516	0.321151	PE-PGRS family protein PE_PGRS6
NC_000962.3	Mycobrowser_v3	gene	624473	625480	.	-	0	Rv0533c	UniProt_AC=P9WNG3	0	-0.19247	0.161321	-0.124958	0.103563	-0.442939	0.150933	0.171734	0.517809	0.82839	3-oxoacyl-[acyl-carrier-protein] synthase 3 FabH; K11608 beta-ketoacyl ACP synthase [EC:2.3.1.-]
NC_000962.3	Mycobrowser_v3	gene	625562	626440	.	-	0	Rv0534c	UniProt_AC=P9WIP3	0	0.0963518	0.0421472	0.0531249	0.0100037	-0.0201444	0.283679	0.353056	0.267032	0.864559	1,4-dihydroxy-2-naphthoate octaprenyltransferase MenA; K02548 1,4-dihydroxy-2-naphthoate octaprenyltransferase [EC:2.5.1.74 2.5.1.-]
NC_000962.3	Mycobrowser_v3	gene	626457	627251	.	+	0	Rv0535	UniProt_AC=O06401	0	0.00564702	0.240258	0.362231	-0.257056	-0.26736	0.277739	0.550957	0.40756	0.972858	5'-methylthioadenosine phosphorylase Pnp; K00772 5'-methylthioadenosine phosphorylase [EC:2.4.2.28]
NC_000962.3	Mycobrowser_v3	gene	627248	628288	.	+	0	Rv0536	UniProt_AC=L7N670	0	0.0918657	0.00379758	-0.0853676	-0.230223	-0.402039	0.149539	0.22007	0.218772	0.5738	UDP-glucose 4-epimerase GalE3; K17947 dTDP-L-rhamnose 4-epimerase [EC:5.1.3.25]
NC_000962.3	Mycobrowser_v3	gene	628298	629731	.	-	0	Rv0537c	UniProt_AC=O06403	0	0.457169	0.0152217	-0.135579	-0.0853487	0.396579	-0.0270584	0.0796961	0.212425	0.481409	membrane protein
NC_000962.3	Mycobrowser_v3	gene	630040	631686	.	+	0	Rv0538	UniProt_AC=O06404	0	-0.00887395	-0.420745	-0.746369	0.126569	0.381087	-0.647525	0.211937	0.339857	1.07077	membrane protein
NC_000962.3	fimo	nucleotide_motif	630397	630418	47	-	.	Name=2_NC_000962.3-	sequence=GGTCACCAACCACCGATAAGGT	0	#N/A	#N/A	#N/A	#N/A	#N/A	#N/A	#N/A	#N/A	#N/A	#N/A
NC_000962.3	fimo	nucleotide_motif	630656	630677	53.9	+	.	Name=1_NC_000962.3+	sequence=TGGCGGCCGGCGCCGCTACGAT	0	#N/A	#N/A	#N/A	#N/A	#N/A	#N/A	#N/A	#N/A	#N/A	#N/A
NC_000962.3	Mycobrowser_v3	gene	631743	632375	.	+	0	Rv0539	UniProt_AC=P9WMY1	0	0.0941864	0.0711257	-0.152	-0.350905	-0.191277	-0.0555438	0.511022	0.406051	1.44289	glycosyltransferase
NC_000962.3	Mycobrowser_v3	gene	632372	633034	.	+	0	Rv0540	UniProt_AC=O06406	0	-0.175736	0.0132102	0.191748	-0.577209	-0.25772	0.550291	0.571953	0.619421	0.584714	hypothetical protein; K09931 hypothetical protein
NC_000962.3	Mycobrowser_v3	gene	633055	634404	.	-	0	Rv0541c	UniProt_AC=O06407	0	0.407291	-1.04341	-0.000644535	-1.10331	-0.622442	-0.00943203	0.282939	-0.810724	-0.550518	integral membrane protein
NC_000962.3	Mycobrowser_v3	gene	634416	635504	.	-	0	Rv0542c	UniProt_AC=P9WQ39	0	0.137658	-0.550005	0.212067	-1.2685	-0.620379	0.0267357	0.711523	-0.235838	-0.0745466	O-succinylbenzoic acid-CoA ligase MenE; K01911 O-succinylbenzoic acid--CoA ligase [EC:6.2.1.26]
NC_000962.3	Mycobrowser_v3	gene	635573	635875	.	-	0	Rv0543c	UniProt_AC=O06409	0	0.261062	0.232141	0.484964	-0.484987	0.267175	-0.126979	0.617375	0.0547588	-0.388618	hypothetical protein
NC_000962.3	Mycobrowser_v3	gene	635935	636213	.	-	0	Rv0544c	UniProt_AC=O06410	0	0.000556841	0.21543	0.31824	-0.528605	-0.592335	0.244785	0.757275	0.166247	-0.865996	transmembrane protein
NC_000962.3	Mycobrowser_v3	gene	636210	637463	.	-	0	Rv0545c	UniProt_AC=P9WIA7	0	-0.241967	-0.120235	-0.169176	-0.754461	-0.724351	-0.0853726	0.13424	-0.192841	-0.770008	inorganic phosphate transporter integral membrane protein PitA; K03306 inorganic phosphate transporter, PiT family
NC_000962.3	Mycobrowser_v3	gene	637583	637969	.	-	0	Rv0546c	UniProt_AC=O06412	0	-0.101794	-1.00036	-0.792697	-0.369856	-0.324083	-0.66661	0.124364	-0.715013	-0.373	lactoylglutathione lyase
NC_000962.3	Mycobrowser_v3	gene	638032	638916	.	-	0	Rv0547c	UniProt_AC=O06413	0	-0.150262	-1.46663	-1.43989	-0.420409	-0.115013	-1.49334	-0.777406	-1.38153	-0.249033	oxidoreductase
NC_000962.3	fimo	nucleotide_motif	638300	638321	50.9	-	.	Name=1_NC_000962.3-	sequence=TGTCGGCGGTGAGCCGGATCAT	0	#N/A	#N/A	#N/A	#N/A	#N/A	#N/A	#N/A	#N/A	#N/A	#N/A
NC_000962.3	Mycobrowser_v3	gene	639012	639956	.	-	0	Rv0548c	UniProt_AC=P9WNP5	0	-0.185482	-0.940926	-0.641962	-0.373658	-0.509423	-0.669256	-0.827259	-1.29405	-0.734892	1,4-Dihydroxy-2-naphthoyl-CoA synthase; K01661 naphthoate synthase [EC:4.1.3.36]
NC_000962.3	fimo	nucleotide_motif	639905	639926	42.3	+	.	Name=2_NC_000962.3+	sequence=TGTCACTCAAGGCTGTTGAACT	0	#N/A	#N/A	#N/A	#N/A	#N/A	#N/A	#N/A	#N/A	#N/A	#N/A
NC_000962.3	Mycobrowser_v3	gene	640228	640641	.	-	0	Rv0549c	UniProt_AC=P9WFB7	0	-0.122542	-0.272288	-0.188023	0.540425	0.0228339	-0.45695	-0.742739	-0.33777	0.290114	toxin VapC3
NC_000962.3	Mycobrowser_v3	gene	640638	640904	.	-	0	Rv0550c	UniProt_AC=P9WJ59	0	-0.143832	-0.131703	-0.158316	0.705603	0.522142	-0.30688	0.060365	-0.0417308	1.03478	antitoxin VapB3
NC_000962.3	Mycobrowser_v3	gene	641096	642811	.	-	0	Rv0551c	UniProt_AC=O06417	0	-1.40709	-0.76408	-1.044	-0.500028	-0.852904	-1.26244	-0.926277	-1.12139	-0.978901	fatty-acid-CoA ligase FadD8; K00666 fatty-acyl-CoA synthase [EC:6.2.1.-]
NC_000962.3	Mycobrowser_v3	gene	642889	644493	.	+	0	Rv0552	UniProt_AC=O06418	0	-0.46375	-0.68609	-0.642321	0.0782483	-0.233263	-0.453426	-0.415542	-0.279772	0.0274897	hypothetical protein; K07047
NC_000962.3	fimo	nucleotide_motif	644399	644420	53.7	+	.	Name=1_NC_000962.3+	sequence=TGTCGGCGGATCCCCGGACGGT	0	#N/A	#N/A	#N/A	#N/A	#N/A	#N/A	#N/A	#N/A	#N/A	#N/A
NC_000962.3	Mycobrowser_v3	gene	644490	645470	.	+	0	Rv0553	UniProt_AC=P9WJP3	0	-0.265036	-0.439201	-0.365092	0.096097	-0.115431	-0.129144	-0.137468	0.0251474	0.60169	muconate cycloisomerase MenC; K02549 O-succinylbenzoate synthase [EC:4.2.1.113]
NC_000962.3	Mycobrowser_v3	gene	645467	646255	.	+	0	Rv0554	UniProt_AC=P9WNH1	0	0.0342867	-0.747176	0.366584	-0.637732	-0.107732	0.394009	0.474912	-0.270868	0.38265	peroxidase BpoC
NC_000962.3	fimo	nucleotide_motif	645650	645671	50.9	-	.	Name=1_NC_000962.3-	sequence=TGTCGGCGACCATGGTTTGCGT	0	#N/A	#N/A	#N/A	#N/A	#N/A	#N/A	#N/A	#N/A	#N/A	#N/A
NC_000962.3	fimo	nucleotide_motif	646266	646287	51.8	-	.	Name=2_NC_000962.3-	sequence=TGTCACAGCCGGACCGTATGGC	0	#N/A	#N/A	#N/A	#N/A	#N/A	#N/A	#N/A	#N/A	#N/A	#N/A
NC_000962.3	Mycobrowser_v3	gene	646298	647962	.	+	0	Rv0555	UniProt_AC=P9WK11	0	-0.0313371	-0.44243	0.411825	-0.326335	-0.588066	0.49248	-0.123658	-0.144843	-0.286986	bifunctional menaquinone biosynthesis protein MenD; K02551 2-succinyl-5-enolpyruvyl-6-hydroxy-3-cyclohexene-1-carboxylate synthase [EC:2.2.1.9]
NC_000962.3	Mycobrowser_v3	gene	647959	648474	.	+	0	Rv0556	UniProt_AC=O06422	0	-0.246904	-0.514881	-0.225142	-0.304199	-0.528436	-0.149096	0.303007	0.0134686	-0.79451	transmembrane protein
NC_000962.3	Mycobrowser_v3	gene	648536	649672	.	+	0	Rv0557	UniProt_AC=P9WMY5	0	0.177453	-0.340124	-0.379098	-0.740228	-0.425334	-0.210151	0.119019	-0.313269	-0.41193	mannosyltransferase MgtA; K12583 phosphatidylinositol alpha 1,6-mannosyltransferase [EC:2.4.1.-]
NC_000962.3	Mycobrowser_v3	gene	649689	650393	.	+	0	Rv0558	UniProt_AC=P9WFR3	0	-0.2419	-0.67714	-0.519588	0.0697405	-0.45672	-0.71652	-1.20393	-1.21255	-0.930262	ubiquinone/menaquinone biosynthesis methyltransferase MenH; K03183 demethylmenaquinone methyltransferase / 2-methoxy-6-polyprenyl-1,4-benzoquinol methylase [EC:2.1.1.163 2.1.1.201]
NC_000962.3	Mycobrowser_v3	gene	650407	650745	.	-	0	Rv0559c	UniProt_AC=P9WKL3	0	-0.627263	-0.317485	-0.920396	0.131176	-0.0815868	-0.699673	-0.983972	-0.573011	-0.407073	secreted protein
NC_000962.3	fimo	nucleotide_motif	650690	650711	48.3	-	.	Name=1_NC_000962.3-	sequence=TGACGGTGGCTGCCGTTAGTTT	0	#N/A	#N/A	#N/A	#N/A	#N/A	#N/A	#N/A	#N/A	#N/A	#N/A
NC_000962.3	Mycobrowser_v3	gene	650779	651504	.	-	0	Rv0560c	UniProt_AC=P9WKL5	0	-0.249179	-0.22133	-0.36523	0.541654	-0.228543	-0.227153	0.429735	0.41764	0.400679	benzoquinone methyltransferase
NC_000962.3	Mycobrowser_v3	gene	651529	652755	.	-	0	Rv0561c	UniProt_AC=P9WNY9	0	-0.136744	-0.63959	-0.608268	0.0763646	-0.147617	-0.552384	-0.392732	-0.709179	-0.509991	oxidoreductase
NC_000962.3	Mycobrowser_v3	gene	652771	653778	.	+	0	Rv0562	UniProt_AC=O06428	0	-0.279322	-0.594254	-0.577617	-0.287582	-0.393862	-0.830767	-0.648814	-1.00642	-0.895472	polyprenyl-diphosphate synthase GrcC1; K00805 heptaprenyl diphosphate synthase [EC:2.5.1.30]
NC_000962.3	Mycobrowser_v3	gene	653879	654739	.	+	0	Rv0563	UniProt_AC=P9WHS5	0	0.715964	-0.41703	-0.395467	1.40959	1.51328	-0.18242	0.00921541	-0.873749	0.61497	protease transmembrane protein heat shock protein HtpX; K03799 heat shock protein HtpX [EC:3.4.24.-]
NC_000962.3	Mycobrowser_v3	gene	654924	655949	.	-	0	Rv0564c	UniProt_AC=P9WN75	0	0.534861	-0.220157	0.469289	0.835626	1.7319	-0.497577	-0.724169	0.39419	0.00996213	glycerol-3-phosphate dehydrogenase GpdA1; K00057 glycerol-3-phosphate dehydrogenase (NAD(P)+) [EC:1.1.1.94]
NC_000962.3	fimo	nucleotide_motif	655957	655978	47.5	-	.	Name=1_NC_000962.3-	sequence=TGTCCGGTTGCCGCAATACGCT	0	#N/A	#N/A	#N/A	#N/A	#N/A	#N/A	#N/A	#N/A	#N/A	#N/A
NC_000962.3	Mycobrowser_v3	gene	656010	657470	.	-	0	Rv0565c	UniProt_AC=O53762	0	-0.572525	0.21247	-0.200773	0.274521	-0.308534	-0.274831	-0.427246	0.611576	0.0544458	monooxygenase
NC_000962.3	Mycobrowser_v3	gene	657548	658039	.	-	0	Rv0566c	UniProt_AC=P9WFK9	0	-1.02433	-0.869852	-1.3063	0.201884	-0.859051	-1.67413	-2.32372	-1.16175	-1.5537	hypothetical protein; K09767 hypothetical protein
NC_000962.3	Mycobrowser_v3	gene	658109	658189	.	+	0	MTB000005	UniProt_AC=	0	0.98259	0.152349	0.875461	0.48417	1.2549	0.130398	1.48934	0.882026	2.50408	#N/A
NC_000962.3	Mycobrowser_v3	gene	658321	659340	.	+	0	Rv0567	UniProt_AC=O53764	0	0.577188	0.259529	0.223295	-0.129393	0.650274	0.345951	0.409047	-0.146093	0.812331	methyltransferase
NC_000962.3	fimo	nucleotide_motif	659195	659216	42.3	+	.	Name=2_NC_000962.3+	sequence=TGTCACTGAACATGCTTATCGA	0	#N/A	#N/A	#N/A	#N/A	#N/A	#N/A	#N/A	#N/A	#N/A	#N/A
NC_000962.3	Mycobrowser_v3	gene	659450	660868	.	+	0	Rv0568	UniProt_AC=P9WPM9	0	-0.194454	0.0306908	-0.512085	0.0121615	-0.510277	-0.138004	-0.3129	0.0535315	0.850031	cytochrome P450 135B1 Cyp135B1
NC_000962.3	Mycobrowser_v3	gene	661003	661269	.	+	0	Rv0569	UniProt_AC=P9WM83	0	1.35922	5.26663	2.51415	2.84428	2.03774	0.715589	-0.0738909	1.62585	-1.42673	hypothetical protein
NC_000962.3	Mycobrowser_v3	gene	661295	663373	.	+	0	Rv0570	UniProt_AC=P9WH77	0	1.47917	5.65418	2.78554	2.09936	1.83705	0.689623	0.832129	1.89572	0.400288	ribonucleoside-diphosphate reductase NrdZ
NC_000962.3	fimo	nucleotide_motif	663308	663329	52.8	-	.	Name=3_NC_000962.3-	sequence=TGTCAGCCTGCGCCAGTAGCGG	0	#N/A	#N/A	#N/A	#N/A	#N/A	#N/A	#N/A	#N/A	#N/A	#N/A
NC_000962.3	Mycobrowser_v3	gene	663487	664818	.	-	0	Rv0571c	UniProt_AC=P9WHK1	0	0.758913	4.21132	1.5171	1.51415	0.795339	0.205881	0.173901	0.917028	0.213227	hypothetical protein
NC_000962.3	Mycobrowser_v3	gene	665042	665383	.	-	0	Rv0572c	UniProt_AC=P9WM81	0	1.48189	4.51356	2.51191	3.21409	1.88682	0.109815	-0.977793	1.44249	-0.051715	hypothetical protein
NC_000962.3	Mycobrowser_v3	gene	665851	667242	.	-	0	Rv0573c	UniProt_AC=P9WJI7	0	0.770693	3.13319	1.41436	1.45416	0.444182	0.0403625	0.110124	0.894571	0.708446	nicotinate phosphoribosyltransferase PncB2; K00763 nicotinate phosphoribosyltransferase [EC:6.3.4.21]
NC_000962.3	Mycobrowser_v3	gene	667252	668394	.	-	0	Rv0574c	UniProt_AC=P9WM79	0	2.14642	4.94941	2.20599	3.1509	1.48542	0.640327	-0.17017	1.63021	1.13225	poly-gamma-glutamate synthesis protein (capsule biosynthesis protein); K07282 poly-gamma-glutamate synthesis protein (capsule biosynthesis protein)
NC_000962.3	Mycobrowser_v3	gene	668579	669745	.	-	0	Rv0575c	UniProt_AC=O53772	0	-0.564547	-1.80515	-3.3879	-0.557866	-2.02655	-2.39528	-2.84201	-2.61719	-1.78618	oxidoreductase
NC_000962.3	Mycobrowser_v3	gene	669848	671152	.	+	0	Rv0576	UniProt_AC=O53773	0	0.276583	0.526244	0.302843	0.126333	0.553701	0.434378	1.73082	1.71359	3.65421	transcriptional regulator ArsR-family
NC_000962.3	Mycobrowser_v3	gene	671166	671951	.	+	0	Rv0577	UniProt_AC=P9WIR3	0	-0.18865	0.339267	-0.268218	0.000333423	-0.285041	-0.240401	0.193096	0.598413	1.39221	antigen Cfp30B; K06996
NC_000962.3	Mycobrowser_v3	gene	671996	675916	.	-	0	Rv0578c	UniProt_AC=Q6MX28	0	0.38507	1.18092	1.05823	0.930209	-0.0121096	1.10043	0.0595465	1.76421	-0.029054	PE-PGRS family protein PE_PGRS7
NC_000962.3	Mycobrowser_v3	gene	676238	676996	.	+	0	Rv0579	UniProt_AC=O53776	0	-0.192748	0.2507	-0.137882	0.594925	-0.279215	-0.107493	-0.473017	0.715154	0.0341956	hypothetical protein; K09122 hypothetical protein
NC_000962.3	Mycobrowser_v3	gene	677125	677616	.	-	0	Rv0580c	UniProt_AC=O53777	0	-0.114855	-0.763945	-1.09056	0.646184	-0.441343	-0.861192	-2.1718	-0.517596	-1.73321	hypothetical protein
NC_000962.3	Mycobrowser_v3	gene	677710	677925	.	+	0	Rv0581	UniProt_AC=O53778	0	0.00269961	0.830961	0.586932	0.439429	1.03917	0.407365	2.0618	0.461291	3.86041	antitoxin VapB26
NC_000962.3	Mycobrowser_v3	gene	677922	678329	.	+	0	Rv0582	UniProt_AC=O53779	0	-0.295432	-0.358316	-0.468129	-0.915651	0.0844189	-0.905137	1.07819	-0.542548	1.12849	toxin VapC26
NC_000962.3	Mycobrowser_v3	gene	678389	679075	.	-	0	Rv0583c	UniProt_AC=O53780	0	-0.176971	-0.195012	3.59966e-05	0.589826	0.181994	-0.0822315	-0.255126	0.430991	0.293817	lipoprotein LpqN
NC_000962.3	fimo	nucleotide_motif	678994	679015	40.7	+	.	Name=1_NC_000962.3+	sequence=TGTCGGTCTTGATGTTGAAACT	0	#N/A	#N/A	#N/A	#N/A	#N/A	#N/A	#N/A	#N/A	#N/A	#N/A
NC_000962.3	Mycobrowser_v3	gene	679229	681862	.	+	0	Rv0584	UniProt_AC=O86365	0	-0.00215946	0.0425388	0.290036	0.370607	0.72701	0.155594	0.666379	0.426891	1.07653	exported protein
NC_000962.3	fimo	nucleotide_motif	681655	681676	64.6	+	.	Name=2_NC_000962.3+	sequence=TGTCACCCCAACGTCCTACGTT	0	#N/A	#N/A	#N/A	#N/A	#N/A	#N/A	#N/A	#N/A	#N/A	#N/A
NC_000962.3	Mycobrowser_v3	gene	681885	684272	.	-	0	Rv0585c	UniProt_AC=O53781	0	0.044117	0.0740691	-0.245293	0.274081	0.31722	-0.131175	0.447249	0.383259	-0.154877	integral membrane protein
NC_000962.3	fimo	nucleotide_motif	684360	684381	45.7	+	.	Name=1_NC_000962.3+	sequence=TGTCGGTCTGACCACTTGACGT	0	#N/A	#N/A	#N/A	#N/A	#N/A	#N/A	#N/A	#N/A	#N/A	#N/A
NC_000962.3	Mycobrowser_v3	gene	684410	685132	.	+	0	Rv0586	UniProt_AC=P9WMG5	0	1.4256	-0.0334117	0.533786	1.39913	2.3562	0.265193	2.36465	0.851919	2.67833	transcriptional regulator Mce2R
NC_000962.3	Mycobrowser_v3	gene	685129	685926	.	+	0	Rv0587	UniProt_AC=I6Y870	0	1.42798	0.0980104	0.748719	1.08313	1.4671	0.466912	1.96958	0.68561	1.69239	ABC transporter permease YrbE2A; K02066 phospholipid/cholesterol/gamma-HCH transport system permease protein
NC_000962.3	Mycobrowser_v3	gene	685928	686815	.	+	0	Rv0588	UniProt_AC=O07790	0	1.40808	0.127962	0.729427	0.73462	1.58314	0.315591	2.26279	0.391959	0.774593	ABC transporter permease YrbE2B; K02066 phospholipid/cholesterol/gamma-HCH transport system permease protein
NC_000962.3	Mycobrowser_v3	gene	686821	688035	.	+	0	Rv0589	UniProt_AC=Q79FY7	0	1.0563	-0.454787	0.126538	0.533491	1.18127	-0.317994	1.58574	-0.110448	0.068854	MCE-family protein Mce2A; K02067 phospholipid/cholesterol/gamma-HCH transport system substrate-binding protein
NC_000962.3	Mycobrowser_v3	gene	688032	688859	.	+	0	Rv0590	UniProt_AC=O07788	0	0.975327	-0.159557	0.272145	0.514939	0.905692	-0.216537	1.08602	0.0527345	-0.271943	MCE-family protein Mce2B; K02067 phospholipid/cholesterol/gamma-HCH transport system substrate-binding protein
NC_000962.3	fimo	nucleotide_motif	688081	688102	43.5	+	.	Name=1_NC_000962.3+	sequence=TGTCGGTGTTCACCGTGATGAT	0	#N/A	#N/A	#N/A	#N/A	#N/A	#N/A	#N/A	#N/A	#N/A	#N/A
NC_000962.3	Mycobrowser_v3	gene	688808	689062	.	+	0	Rv0590A	UniProt_AC=I6X9D2	0	1.87768	1.43766	2.03681	1.6202	1.50847	1.36963	3.08168	1.73215	2.0612	ABC transporter substrate-binding protein; K02067 phospholipid/cholesterol/gamma-HCH transport system substrate-binding protein
NC_000962.3	Mycobrowser_v3	gene	689059	690504	.	+	0	Rv0591	UniProt_AC=O07787	0	1.14888	-0.254981	0.427244	-0.413981	1.00518	0.285277	2.72157	0.67974	1.88058	MCE-family protein Mce2C; K02067 phospholipid/cholesterol/gamma-HCH transport system substrate-binding protein
NC_000962.3	fimo	nucleotide_motif	689922	689943	51.8	-	.	Name=3_NC_000962.3-	sequence=TGTCAGGGCCGCGGTGTATCTG	0	#N/A	#N/A	#N/A	#N/A	#N/A	#N/A	#N/A	#N/A	#N/A	#N/A
NC_000962.3	Mycobrowser_v3	gene	690501	692027	.	+	0	Rv0592	UniProt_AC=I6WYT7	0	0.661273	-0.777358	0.218642	0.156779	0.908602	-0.202261	0.99969	-0.0625198	0.593163	MCE-family protein Mce2D; K02067 phospholipid/cholesterol/gamma-HCH transport system substrate-binding protein
NC_000962.3	fimo	nucleotide_motif	691157	691178	47	+	.	Name=3_NC_000962.3+	sequence=TGTCAGCGCGCTCTACCAGAAT	0	#N/A	#N/A	#N/A	#N/A	#N/A	#N/A	#N/A	#N/A	#N/A	#N/A
NC_000962.3	Mycobrowser_v3	gene	692024	693232	.	+	0	Rv0593	UniProt_AC=I6Y461	0	0.469388	-0.568956	-0.575439	-0.0184852	0.209338	-0.588381	0.719528	-0.347837	0.606582	MCE-family lipoprotein LprL; K02067 phospholipid/cholesterol/gamma-HCH transport system substrate-binding protein
NC_000962.3	fimo	nucleotide_motif	692874	692895	52.9	+	.	Name=1_NC_000962.3+	sequence=TGGCGGCTACCCGGCCTAACCT	0	#N/A	#N/A	#N/A	#N/A	#N/A	#N/A	#N/A	#N/A	#N/A	#N/A
NC_000962.3	Mycobrowser_v3	gene	693237	694787	.	+	0	Rv0594	UniProt_AC=O07784	0	0.594663	-0.476985	-0.503799	0.1376	0.573015	-0.409162	0.397048	-0.159862	0.486957	MCE-family protein Mce2F; K02067 phospholipid/cholesterol/gamma-HCH transport system substrate-binding protein
NC_000962.3	Mycobrowser_v3	gene	694839	695231	.	-	0	Rv0595c	UniProt_AC=O07783	0	-0.239301	-0.748885	-0.734183	-0.0787647	0.399306	-0.513789	1.1333	-0.173674	0.929736	toxin VapC4
NC_000962.3	Mycobrowser_v3	gene	695228	695485	.	-	0	Rv0596c	UniProt_AC=P9WF21	0	-0.540576	-0.398038	-0.693223	0.24657	0.398922	-0.854587	1.17927	-0.279609	1.20617	antitoxin VapB4
NC_000962.3	Mycobrowser_v3	gene	695668	696903	.	-	0	Rv0597c	UniProt_AC=I6WYU2	0	-1.09248	-0.248605	-0.715902	-1.12504	-1.6811	-0.995276	-1.75881	-0.799121	-2.0167	ATPase; K07133
NC_000962.3	fimo	nucleotide_motif	696558	696579	51.8	+	.	Name=3_NC_000962.3+	sequence=TGTCAGGAGCCGAGAGCAGCCT	0	#N/A	#N/A	#N/A	#N/A	#N/A	#N/A	#N/A	#N/A	#N/A	#N/A
NC_000962.3	Mycobrowser_v3	gene	697154	697567	.	-	0	Rv0598c	UniProt_AC=P9WF83	0	-1.91269	-0.816614	-1.28457	-1.35108	-2.16719	-1.64058	-1.57038	-1.43392	-2.08937	toxin VapC27
NC_000962.3	Mycobrowser_v3	gene	697564	697800	.	-	0	Rv0599c	UniProt_AC=O07779	0	-0.695002	-0.420913	-0.91399	-0.177155	-0.733674	-1.23741	-1.50179	-1.45098	-1.17185	antitoxin VapB27
NC_000962.3	Mycobrowser_v3	gene	697904	698410	.	-	0	Rv0600c	UniProt_AC=O07778	0	0.112096	-0.330352	1.1041	-0.00263743	-0.482436	0.829582	1.37093	2.33286	1.83346	two-component system sensor histidine kinase; K02484 two-component system, OmpR family, sensor kinase [EC:2.7.13.3]
NC_000962.3	Mycobrowser_v3	gene	698524	698994	.	-	0	Rv0601c	UniProt_AC=O07777	0	-1.61762	0.455209	0.0703031	0.283484	0.208755	-0.717609	0.699224	1.38076	0.519473	two-component system sensor histidine kinase; K02484 two-component system, OmpR family, sensor kinase [EC:2.7.13.3]
NC_000962.3	Mycobrowser_v3	gene	699038	699799	.	-	0	Rv0602c	UniProt_AC=O07776	0	0.112649	-0.417242	-0.330747	-0.153439	0.225217	-0.405641	-0.00588019	0.00408433	-0.265194	two-component system transcriptional regulator TcrA
NC_000962.3	Mycobrowser_v3	gene	699856	700167	.	+	0	Rv0603	UniProt_AC=O07775	0	0.394329	0.405817	1.21319	0.456438	1.20644	0.0932722	1.4025	0.95719	2.14457	exported protein
NC_000962.3	Mycobrowser_v3	gene	700239	701189	.	+	0	Rv0604	UniProt_AC=I6X9E2	0	0.718622	0.218065	1.00426	0.2794	2.10814	0.172281	0.336733	0.567016	1.1324	lipoprotein LpqO
NC_000962.3	fimo	nucleotide_motif	701401	701422	50.9	+	.	Name=1_NC_000962.3+	sequence=TGTCGGTGGCGTGCTGTAGGAA	0	#N/A	#N/A	#N/A	#N/A	#N/A	#N/A	#N/A	#N/A	#N/A	#N/A
NC_000962.3	Mycobrowser_v3	gene	701406	702014	.	+	0	Rv0605	UniProt_AC=I6Y890	0	2.17232	-0.994519	1.68558	0.455733	3.57932	-2.41372	-2.47312	-2.74921	-2.41779	resolvase
NC_000962.3	fimo	nucleotide_motif	701758	701779	48.3	+	.	Name=1_NC_000962.3+	sequence=TGTCGGTCACGCGGATTGTGGT	0	#N/A	#N/A	#N/A	#N/A	#N/A	#N/A	#N/A	#N/A	#N/A	#N/A
NC_000962.3	Mycobrowser_v3	gene	702016	702759	.	+	0	Rv0606	UniProt_AC=O07772	0	2.24343	-0.688727	2.18905	0.558914	3.48999	-2.05722	-2.0904	-1.71729	-2.10858	transposase
NC_000962.3	Mycobrowser_v3	gene	702813	703199	.	+	0	Rv0607	UniProt_AC=O07771	0	3.17228	0.360303	3.32438	0.971661	4.57013	-1.29765	-0.678776	-1.51495	0.0292848	hypothetical protein
NC_000962.3	Mycobrowser_v3	gene	703244	703489	.	+	0	Rv0608	UniProt_AC=P9WJ39	0	1.18879	-1.17907	-0.614564	0.226815	1.24279	-1.55932	-0.260872	-1.05126	0.34869	antitoxin VapB28
NC_000962.3	Mycobrowser_v3	gene	703486	703887	.	+	0	Rv0609	UniProt_AC=P9WF81	0	1.10846	-0.0603389	0.712392	0.1616	1.2719	-0.41492	0.821781	-0.242531	0.962518	toxin VapC28
NC_000962.3	Mycobrowser_v3	gene	703830	704057	.	+	0	Rv0609A	UniProt_AC=Q79FY5	0	1.63689	0.201885	0.894428	0.241458	2.05857	-0.342598	0.871831	-0.179457	1.12919	hypothetical protein
NC_000962.3	fimo	nucleotide_motif	704159	704180	44.8	+	.	Name=1_NC_000962.3+	sequence=TGTCGTCGGCGTGTTGTACATT	0	#N/A	#N/A	#N/A	#N/A	#N/A	#N/A	#N/A	#N/A	#N/A	#N/A
NC_000962.3	Mycobrowser_v3	gene	704185	704246	.	+	0	MTB000111	UniProt_AC=	0	1.57779	-0.202981	0.802811	-0.774345	2.73648	-0.168732	2.17401	-0.500816	1.82001	#N/A
NC_000962.3	Mycobrowser_v3	gene	704187	704247	.	+	0	MTB000052	UniProt_AC=	0	0.643093	-0.354862	-0.228659	-0.0239845	1.79701	-0.806303	0.431732	-1.44881	1.00691	#N/A
NC_000962.3	Mycobrowser_v3	gene	704752	705909	.	-	0	Rv0610c	UniProt_AC=I6Y481	0	-0.0605256	0.237693	0.242079	-0.12292	-0.0668117	0.499047	0.470129	0.857342	0.675155	hypothetical protein
NC_000962.3	Mycobrowser_v3	gene	705961	706344	.	-	0	Rv0611c	UniProt_AC=I6XVR9	0	-0.0356066	-0.0700429	-0.378441	-0.0472057	-0.166151	-0.0829935	-0.676871	-0.148698	-0.250563	hypothetical protein
NC_000962.3	Mycobrowser_v3	gene	706324	706929	.	+	0	Rv0612	UniProt_AC=I6X9E8	0	0.723906	0.714668	1.07635	0.378205	1.16661	0.697286	2.65694	1.96078	3.79772	hypothetical protein
NC_000962.3	Mycobrowser_v3	gene	706948	709515	.	-	0	Rv0613c	UniProt_AC=I6Y897	0	-0.00892685	0.0406781	0.324759	-0.404259	-0.434007	0.527947	0.446356	-0.170509	0.162681	hypothetical protein
NC_000962.3	fimo	nucleotide_motif	707349	707370	51.8	+	.	Name=2_NC_000962.3+	sequence=TGTCACCGTCGAGGACCAGCGT	0	#N/A	#N/A	#N/A	#N/A	#N/A	#N/A	#N/A	#N/A	#N/A	#N/A
NC_000962.3	Mycobrowser_v3	gene	709356	710348	.	+	0	Rv0614	UniProt_AC=O07763	0	-0.379098	-0.161834	0.152802	-0.386356	-0.243512	-0.29949	1.41046	1.04428	2.44695	galactose-1-phosphate uridylyltransferase
NC_000962.3	Mycobrowser_v3	gene	710345	710587	.	+	0	Rv0615	UniProt_AC=O07762	0	0.241912	-0.245121	-0.36539	-0.303057	0.536176	-0.278618	-0.53435	-0.634896	-0.50868	membrane protein
NC_000962.3	Mycobrowser_v3	gene	710584	710850	.	-	0	Rv0616c	UniProt_AC=O07761	0	-0.694007	0.221431	0.137028	0.0854184	-0.393586	0.103486	0.27232	0.911892	2.18726	hypothetical protein
NC_000962.3	Mycobrowser_v3	gene	710782	711009	.	+	0	Rv0616A	UniProt_AC=P9WJ37	0	-0.417923	0.194892	-0.520053	-1.16991	-0.18812	-0.0279932	0.0502853	-0.789743	0.166021	antitoxin VapB29
NC_000962.3	Mycobrowser_v3	gene	711006	711407	.	+	0	Rv0617	UniProt_AC=P9WF79	0	-0.463441	-0.42713	-0.822993	-0.645565	-0.587391	-0.608959	-0.128928	-0.814715	0.464513	toxin VapC29
NC_000962.3	Mycobrowser_v3	gene	711536	712231	.	+	0	Rv0618	UniProt_AC=Q79FY4	0	0.228484	-0.232922	-0.290526	-0.661001	-0.138663	-0.188913	0.320336	-0.670588	0.584064	galactose-1-phosphate uridylyltransferase GalTa; K00965 UDPglucose--hexose-1-phosphate uridylyltransferase [EC:2.7.7.12]
NC_000962.3	Mycobrowser_v3	gene	712174	712719	.	+	0	Rv0619	UniProt_AC=Q79FY3	0	0.948651	0.546304	0.430873	-1.54753	0.844254	0.0453201	2.8628	0.824112	3.07032	galactose-1-phosphate uridylyltransferase GalTb; K00965 UDPglucose--hexose-1-phosphate uridylyltransferase [EC:2.7.7.12]
NC_000962.3	Mycobrowser_v3	gene	712716	713807	.	+	0	Rv0620	UniProt_AC=P9WN63	0	1.03742	-1.06401	0.722176	-0.529865	1.36801	0.569475	3.64822	1.85756	4.38581	galactokinase GalK; K00849 galactokinase [EC:2.7.1.6]
NC_000962.3	fimo	nucleotide_motif	714161	714182	53.7	+	.	Name=1_NC_000962.3+	sequence=TGTCCGACCGCGGGCGTAGCCT	0	#N/A	#N/A	#N/A	#N/A	#N/A	#N/A	#N/A	#N/A	#N/A	#N/A
NC_000962.3	Mycobrowser_v3	gene	714202	715266	.	+	0	Rv0621	UniProt_AC=I6X9F4	0	1.92366	0.524119	2.18252	1.40302	3.65544	-0.273025	-0.474401	0.660451	1.50022	membrane protein
NC_000962.3	Mycobrowser_v3	gene	715370	716317	.	+	0	Rv0622	UniProt_AC=P96912	0	1.53674	0.993396	1.90418	1.35218	2.75266	0.120098	0.458578	1.76367	1.26085	membrane protein
NC_000962.3	Mycobrowser_v3	gene	716410	716664	.	+	0	Rv0623	UniProt_AC=P9WJ35	0	1.17848	0.425804	0.562689	0.131037	2.3351	0.00652158	1.16418	0.537986	2.55114	antitoxin VapB30
NC_000962.3	Mycobrowser_v3	gene	716664	717059	.	+	0	Rv0624	UniProt_AC=P9WF77	0	0.673751	0.901207	1.51257	0.236016	1.91625	1.00849	1.77759	0.749285	1.74628	toxin VapC30
NC_000962.3	Mycobrowser_v3	gene	717153	717893	.	-	0	Rv0625c	UniProt_AC=P9WFS5	0	0.407702	0.1346	0.121945	0.298417	0.28113	0.292794	0.395558	0.313497	1.38802	TVP38/TMEM64 family membrane protein
NC_000962.3	Mycobrowser_v3	gene	718025	718285	.	+	0	Rv0626	UniProt_AC=P9WF19	0	0.276571	-0.224144	0.375844	-0.38296	0.915109	0.0225332	0.929896	-0.137777	1.91746	antitoxin VapB5
NC_000962.3	Mycobrowser_v3	gene	718282	718689	.	+	0	Rv0627	UniProt_AC=P96917	0	0.0593915	-0.249123	0.0567039	-0.404722	1.02641	-0.503772	0.867121	-0.292135	1.13076	toxin VapC5; K07062
NC_000962.3	Mycobrowser_v3	gene	718761	719912	.	-	0	Rv0628c	UniProt_AC=P9WKS7	0	0.35243	0.502726	0.300825	0.343466	0.113975	0.365331	0.603039	0.520182	1.53992	hypothetical protein
NC_000962.3	Mycobrowser_v3	gene	720005	721732	.	-	0	Rv0629c	UniProt_AC=P9WHJ1	0	-0.68538	0.20494	0.639712	-0.682101	-1.07927	0.523871	-0.0144306	-0.152327	0.482191	exonuclease V alpha chain RecD; K03581 exodeoxyribonuclease V alpha subunit [EC:3.1.11.5]
NC_000962.3	Mycobrowser_v3	gene	721729	725013	.	-	0	Rv0630c	UniProt_AC=P9WMQ3	0	-0.557917	0.363428	0.325858	-0.560272	-1.18404	0.194766	-0.0253884	0.0132805	0.138985	exonuclease V beta chain RecB; K03582 exodeoxyribonuclease V beta subunit [EC:3.1.11.5]
NC_000962.3	Mycobrowser_v3	gene	725013	728306	.	-	0	Rv0631c	UniProt_AC=P9WIQ5	0	-0.235226	-0.0469306	0.106022	-0.655827	-0.726019	0.0969069	0.125777	0.0780086	0.763224	exonuclease V gamma chain RecC; K03583 exodeoxyribonuclease V gamma subunit [EC:3.1.11.5]
NC_000962.3	fimo	nucleotide_motif	725494	725515	45.7	-	.	Name=1_NC_000962.3-	sequence=TGTCGGTGACCTACTCAAAGCT	0	#N/A	#N/A	#N/A	#N/A	#N/A	#N/A	#N/A	#N/A	#N/A	#N/A
NC_000962.3	fimo	nucleotide_motif	727169	727190	48.3	+	.	Name=1_NC_000962.3+	sequence=TGTCGGGGCACATCACCACGAT	0	#N/A	#N/A	#N/A	#N/A	#N/A	#N/A	#N/A	#N/A	#N/A	#N/A
NC_000962.3	Mycobrowser_v3	gene	728583	729278	.	-	0	Rv0632c	UniProt_AC=I6Y8B5	0	-0.670839	-1.31301	-1.1835	-0.472661	-0.786496	-1.14741	-1.52685	-1.95359	-1.45449	enoyl-CoA hydratase EchA3; K01692 enoyl-CoA hydratase [EC:4.2.1.17]
NC_000962.3	Mycobrowser_v3	gene	729327	730166	.	-	0	Rv0633c	UniProt_AC=P96923	0	-0.316248	-1.2676	-1.00048	-0.163309	-0.535818	-0.937256	-0.436551	-0.459928	-0.574177	exported protein
NC_000962.3	Mycobrowser_v3	gene	730320	731033	.	-	0	Rv0634c	UniProt_AC=I6Y4A5	0	-0.196888	-1.43317	-0.912147	-0.266329	-0.439796	-0.477576	-0.854567	-1.08476	-1.1403	hydroxyacylglutathione hydrolase
NC_000962.3	Mycobrowser_v3	gene	731113	731364	.	+	0	Rv0634A	UniProt_AC=P9WKS5	0	-0.656263	-1.38431	-1.28235	-0.213944	-0.707229	-1.40348	-2.12212	-1.85839	-1.91181	hypothetical protein
NC_000962.3	Mycobrowser_v3	gene	731494	731566	.	+	0	MTB000006	UniProt_AC=	0	-0.168687	-0.0501571	0.244692	-0.022182	0.149854	0.0581457	0.330793	-0.78311	-0.289165	#N/A
NC_000962.3	Mycobrowser_v3	gene	731603	731676	.	+	0	MTB000007	UniProt_AC=	0	0.390665	1.53846	1.70204	0.573194	0.246101	1.36512	0.50339	1.53015	1.96027	#N/A
NC_000962.3	Mycobrowser_v3	gene	731712	731879	.	+	0	Rv0634B	UniProt_AC=P9WH95	0	0.0455164	-0.0671415	0.147883	0.444322	0.235163	0.169186	-0.445718	-0.13794	-0.111226	50S ribosomal protein L33 RpmG2; K02913 large subunit ribosomal protein L33
NC_000962.3	Mycobrowser_v3	gene	731930	732406	.	+	0	Rv0635	UniProt_AC=P9WFK1	0	-0.229047	-0.0964138	0.411483	-0.258621	0.00353436	0.601546	0.508046	-0.195305	0.326369	(3R)-hydroxyacyl-ACP dehydratase subunit HadA
NC_000962.3	Mycobrowser_v3	gene	732393	732821	.	+	0	Rv0636	UniProt_AC=I6WYY7	0	0.0998884	0.126732	0.216109	0.685593	0.400683	0.288436	0.0948448	0.234029	-0.047955	(3R)-hydroxyacyl-ACP dehydratase subunit HadB
NC_000962.3	Mycobrowser_v3	gene	732825	733325	.	+	0	Rv0637	UniProt_AC=P9WFJ9	0	-0.0590045	-0.00108842	0.336276	1.0566	0.592441	0.412913	0.418582	1.11467	0.881195	(3R)-hydroxyacyl-ACP dehydratase subunit HadC
NC_000962.3	Mycobrowser_v3	gene	733361	733459	.	+	0	MTB000112	UniProt_AC=	0	-0.0774374	1.03396	0.74573	0.479508	0.0955671	0.723682	0.415077	0.403913	1.40853	#N/A
NC_000962.3	Mycobrowser_v3	gene	733524	733596	.	+	0	MTB000008	UniProt_AC=	0	0.0732881	1.08641	0.992896	0.56701	0.231882	1.27518	1.05866	1.31114	1.06863	#N/A
NC_000962.3	Mycobrowser_v3	gene	733737	734222	.	+	0	Rv0638	UniProt_AC=P9WGN7	0	-0.0635087	-0.0741494	-0.184882	0.063274	0.0304395	-0.07825	-0.388854	-0.548958	-0.29575	preprotein translocase subunit SecE1; K03073 preprotein translocase subunit SecE
NC_000962.3	Mycobrowser_v3	gene	734118	734244	.	+	0	MTB000113	UniProt_AC=	0	0.0874113	1.52868	1.33958	0.610958	-0.185229	0.783995	0.769416	0.175074	-0.45899	#N/A
NC_000962.3	Mycobrowser_v3	gene	734254	734970	.	+	0	Rv0639	UniProt_AC=P9WIU9	0	-0.0771839	0.0299537	-0.0970202	0.134014	-0.0527221	-0.1287	-0.30906	-0.4422	-0.959458	transcription antitermination protein NusG; K02601 transcriptional antiterminator NusG
NC_000962.3	Mycobrowser_v3	gene	735022	735450	.	+	0	Rv0640	UniProt_AC=P9WHE5	0	0.150495	0.610708	0.607371	0.356189	0.256668	0.53691	0.384604	0.225276	-0.543683	50S ribosomal protein L11 RplK; K02867 large subunit ribosomal protein L11
NC_000962.3	Mycobrowser_v3	gene	735517	736224	.	+	0	Rv0641	UniProt_AC=P9WHC7	0	0.0281951	0.046981	-0.104745	-0.692344	-0.192851	0.113438	-0.0739111	-0.321364	0.100267	50S ribosomal protein L1 RplA; K02863 large subunit ribosomal protein L1
NC_000962.3	Mycobrowser_v3	gene	736166	736284	.	+	0	MTB000114	UniProt_AC=	0	0.0928944	4.06867	3.78928	-0.607673	-0.874422	3.15872	5.1363	3.19306	3.80574	#N/A
NC_000962.3	Mycobrowser_v3	gene	736298	737203	.	-	0	Rv0642c	UniProt_AC=Q79FX8	0	-0.113944	0.239743	0.0900626	0.160836	0.0733144	-0.00502468	0.0951276	0.517203	0.0513363	methoxy mycolic acid synthase 4 MmaA4; K00574 cyclopropane-fatty-acyl-phospholipid synthase [EC:2.1.1.79]
NC_000962.3	Mycobrowser_v3	gene	737268	738149	.	-	0	Rv0643c	UniProt_AC=P0CH91	0	-0.142469	0.329166	-0.0429327	0.471923	0.29024	0.154252	-0.259679	0.855982	-0.00948274	methoxy mycolic acid synthase 3 MmaA3; K00574 cyclopropane-fatty-acyl-phospholipid synthase [EC:2.1.1.79]
NC_000962.3	Mycobrowser_v3	gene	738297	739160	.	-	0	Rv0644c	UniProt_AC=Q79FX6	0	0.0582108	0.0342268	-0.273477	0.641695	0.273951	-0.189678	-0.789467	0.0783884	-0.460725	methoxy mycolic acid synthase 2 MmaA2; K00574 cyclopropane-fatty-acyl-phospholipid synthase [EC:2.1.1.79]
NC_000962.3	fimo	nucleotide_motif	738965	738986	50.9	+	.	Name=1_NC_000962.3+	sequence=TGCCGGGCTGCAGACCTAGCTT	0	#N/A	#N/A	#N/A	#N/A	#N/A	#N/A	#N/A	#N/A	#N/A	#N/A
NC_000962.3	Mycobrowser_v3	gene	739327	740187	.	-	0	Rv0645c	UniProt_AC=P9WPB1	0	0.0651668	-0.770334	-0.705479	0.630307	0.966649	-0.829269	-0.418691	-0.889112	-0.461947	methoxy mycolic acid synthase 1 MmaA1; K00574 cyclopropane-fatty-acyl-phospholipid synthase [EC:2.1.1.79]
NC_000962.3	fimo	nucleotide_motif	740209	740230	52.9	-	.	Name=1_NC_000962.3-	sequence=GGTCGGCGAGGCGTTGTACGGT	0	#N/A	#N/A	#N/A	#N/A	#N/A	#N/A	#N/A	#N/A	#N/A	#N/A
NC_000962.3	Mycobrowser_v3	gene	740234	741139	.	-	0	Rv0646c	UniProt_AC=P96935	0	-0.353678	-0.509901	-1.02429	-0.897644	-0.732487	-0.628984	0.20983	-0.468001	-0.121815	lipase/esterase LipG
NC_000962.3	Mycobrowser_v3	gene	741151	742617	.	-	0	Rv0647c	UniProt_AC=P9WQI1	0	-0.544207	-0.868428	-1.51335	-0.786165	-0.904889	-0.893197	-0.0887094	-0.865482	-0.348254	hypothetical protein
NC_000962.3	Mycobrowser_v3	gene	742719	746366	.	+	0	Rv0648	UniProt_AC=P96937	0	-0.190078	0.426712	0.447147	0.946574	-0.38526	1.23166	1.64104	1.90734	2.81141	alpha-mannosidase
NC_000962.3	Mycobrowser_v3	gene	746363	747037	.	+	0	Rv0649	UniProt_AC=Q79FX5	0	0.476173	0.685297	1.05219	0.743864	0.941653	1.12874	2.62715	2.00163	3.87065	malonyl CoA-acyl carrier protein transacylase FabD2; K00645 [acyl-carrier-protein] S-malonyltransferase [EC:2.3.1.39]
NC_000962.3	Mycobrowser_v3	gene	747037	747945	.	+	0	Rv0650	UniProt_AC=I6Y8D3	0	0.269336	0.147721	-0.198756	0.247187	0.980315	-0.0469468	2.13012	1.01355	2.72878	glucokinase; K00845 glucokinase [EC:2.7.1.2]
NC_000962.3	Mycobrowser_v3	gene	748276	748812	.	+	0	Rv0651	UniProt_AC=P9WHE7	0	0.596661	1.07125	0.209499	-0.033467	0.114086	0.563515	-0.356505	0.448257	-0.0624617	50S ribosomal protein L10 RplJ; K02864 large subunit ribosomal protein L10
NC_000962.3	Mycobrowser_v3	gene	748849	749241	.	+	0	Rv0652	UniProt_AC=P9WHE3	0	0.153556	1.17333	0.598748	0.150308	-0.185257	0.513319	-0.64213	0.812678	-0.154863	50S ribosomal protein L7/L12 RplL; K02935 large subunit ribosomal protein L7/L12
NC_000962.3	Mycobrowser_v3	gene	749234	749929	.	-	0	Rv0653c	UniProt_AC=P96941	0	0.297546	0.448476	0.269275	0.0649532	0.859601	0.354898	1.05466	1.53782	2.13223	transcriptional regulator TetR-family
NC_000962.3	Mycobrowser_v3	gene	750000	751505	.	+	0	Rv0654	UniProt_AC=P9WPR5	0	-0.0999566	-0.141356	-0.0593768	-0.0831788	0.245955	0.0866999	0.914812	0.0954061	1.48744	oxidoreductase; K11159 carotenoid cleavage dioxygenase
NC_000962.3	Mycobrowser_v3	gene	751517	752596	.	+	0	Rv0655	UniProt_AC=P9WQL5	0	-1.32935	0.669632	0.324285	0.7534	-1.52546	0.0680803	-2.19008	0.827674	-1.65362	ribonucleotide-transport ABC transporter ATP-binding protein Mkl; K02065 phospholipid/cholesterol/gamma-HCH transport system ATP-binding protein
NC_000962.3	fimo	nucleotide_motif	751766	751787	45.7	-	.	Name=1_NC_000962.3-	sequence=TGTCGGTGCCGTCGATGATGAT	0	#N/A	#N/A	#N/A	#N/A	#N/A	#N/A	#N/A	#N/A	#N/A	#N/A
NC_000962.3	fimo	nucleotide_motif	751922	751943	47	-	.	Name=2_NC_000962.3-	sequence=TGTCACGGATCTCGCTTTCCTT	0	#N/A	#N/A	#N/A	#N/A	#N/A	#N/A	#N/A	#N/A	#N/A	#N/A
NC_000962.3	Mycobrowser_v3	gene	752984	753367	.	-	0	Rv0656c	UniProt_AC=P9WFB5	0	0.694665	-0.475413	-0.354878	-0.475486	0.49447	-0.173391	0.891019	-0.530413	0.633368	toxin VapC6
NC_000962.3	Mycobrowser_v3	gene	753462	753617	.	-	0	Rv0657c	UniProt_AC=P9WJ57	0	-0.011944	-0.523131	-0.512689	0.458454	-0.289922	-0.641664	-1.03774	-0.654215	-0.65934	antitoxin VapB6
NC_000962.3	Mycobrowser_v3	gene	753693	754409	.	-	0	Rv0658c	UniProt_AC=O06781	0	-0.297718	-0.806545	-0.921344	-0.856223	-0.163045	-0.870153	-0.753811	-1.83966	-1.33052	integral membrane protein; K07052
NC_000962.3	Mycobrowser_v3	gene	754685	754993	.	-	0	Rv0659c	UniProt_AC=P9WII1	0	-0.443034	-0.298551	-0.62033	-0.247192	-0.297626	-0.539682	-0.615635	-1.29152	-0.75135	toxin MazF2; K07171 mRNA interferase MazF [EC:3.1.-.-]
NC_000962.3	Mycobrowser_v3	gene	754980	755225	.	-	0	Rv0660c	UniProt_AC=O06779	0	0.189561	-0.541793	-0.8595	0.0346639	-0.000774482	-0.631238	-1.21562	-1.62933	-0.848144	antitoxin MazE2
NC_000962.3	Mycobrowser_v3	gene	755335	755772	.	-	0	Rv0661c	UniProt_AC=P9WFB3	0	-0.389396	-2.08927	-1.26166	-1.07538	-0.700936	-0.419412	0.0065148	-0.328222	0.101895	toxin VapC7
NC_000962.3	Mycobrowser_v3	gene	755769	756023	.	-	0	Rv0662c	UniProt_AC=O06777	0	0.288452	-0.163179	-0.154362	-0.917406	0.179774	-0.0174333	0.382398	-1.15963	0.274296	antitoxin VapB7
NC_000962.3	Mycobrowser_v3	gene	756137	758500	.	+	0	Rv0663	UniProt_AC=I6XVW9	0	-0.126997	-0.348905	-0.137764	-0.695598	-0.124552	-0.227867	0.423686	-0.436271	-0.0148499	arylsulfatase AtsD; K01130 arylsulfatase [EC:3.1.6.1]
NC_000962.3	fimo	nucleotide_motif	757238	757259	48.3	-	.	Name=1_NC_000962.3-	sequence=TGTCGGCCAGGCCGTTGAAGTT	0	#N/A	#N/A	#N/A	#N/A	#N/A	#N/A	#N/A	#N/A	#N/A	#N/A
NC_000962.3	Mycobrowser_v3	gene	758532	758804	.	+	0	Rv0664	UniProt_AC=O06775	0	0.339258	-0.701375	-0.273457	-0.836577	0.279503	-0.482367	0.470163	-1.18195	0.250812	antitoxin VapB8
NC_000962.3	Mycobrowser_v3	gene	758801	759139	.	+	0	Rv0665	UniProt_AC=P9WFB1	0	0.00407635	-0.573111	0.0546459	-0.683576	-0.492247	-0.114684	1.18179	-1.20134	-0.120454	toxin VapC8
NC_000962.3	fimo	nucleotide_motif	758960	758981	52.9	-	.	Name=1_NC_000962.3-	sequence=TGTCGGCGCGTCGTGATCGGGT	0	#N/A	#N/A	#N/A	#N/A	#N/A	#N/A	#N/A	#N/A	#N/A	#N/A
NC_000962.3	Mycobrowser_v3	gene	759136	759309	.	+	0	Rv0666	UniProt_AC=O06773	0	0.200982	-1.7624	0.547064	-1.82672	-0.270497	0.176445	0.506336	-0.373713	1.06457	membrane protein
NC_000962.3	Mycobrowser_v3	gene	759479	759610	.	+	0	MTB000115	UniProt_AC=	0	1.41185	2.56696	2.15594	0.484106	2.04629	2.03062	1.67457	2.4712	2.51116	#N/A
NC_000962.3	Mycobrowser_v3	gene	759807	763325	.	+	0	Rv0667	UniProt_AC=P9WGY9	0	0.604491	0.789417	0.488322	0.188161	0.523221	0.499745	0.567372	0.584983	0.139228	DNA-directed RNA polymerase RpoB; K03043 DNA-directed RNA polymerase subunit beta [EC:2.7.7.6]
NC_000962.3	fimo	nucleotide_motif	760356	760377	45.7	-	.	Name=1_NC_000962.3-	sequence=TGTCGGTGGACTTGTCAATGGT	0	#N/A	#N/A	#N/A	#N/A	#N/A	#N/A	#N/A	#N/A	#N/A	#N/A
NC_000962.3	fimo	nucleotide_motif	761548	761569	50.9	+	.	Name=1_NC_000962.3+	sequence=TGTCGGTGGCCACCGCGATGAT	0	#N/A	#N/A	#N/A	#N/A	#N/A	#N/A	#N/A	#N/A	#N/A	#N/A
NC_000962.3	fimo	nucleotide_motif	761746	761767	45.7	+	.	Name=1_NC_000962.3+	sequence=TGTCGGCCGACTACATCACTGT	0	#N/A	#N/A	#N/A	#N/A	#N/A	#N/A	#N/A	#N/A	#N/A	#N/A
NC_000962.3	Mycobrowser_v3	gene	763370	767320	.	+	0	Rv0668	UniProt_AC=P9WGY7	0	0.29127	0.739126	0.244684	-0.00437691	0.112029	0.219627	0.700228	0.438268	-0.669025	DNA-directed RNA polymerase RpoC; K03046 DNA-directed RNA polymerase subunit beta' [EC:2.7.7.6]
NC_000962.3	Mycobrowser_v3	gene	767684	769597	.	-	0	Rv0669c	UniProt_AC=O06769	0	-0.19771	-0.99639	-0.86001	-0.348602	0.116918	-0.831807	-0.168572	-0.217644	0.147886	hydrolase
NC_000962.3	fimo	nucleotide_motif	767798	767819	44.4	-	.	Name=3_NC_000962.3-	sequence=TGTCAGCATTCGCTGGGATGTT	0	#N/A	#N/A	#N/A	#N/A	#N/A	#N/A	#N/A	#N/A	#N/A	#N/A
NC_000962.3	fimo	nucleotide_motif	768233	768254	44.4	+	.	Name=2_NC_000962.3+	sequence=TGTCACGTAATGGATGTAGGCG	0	#N/A	#N/A	#N/A	#N/A	#N/A	#N/A	#N/A	#N/A	#N/A	#N/A
NC_000962.3	Mycobrowser_v3	gene	769792	770550	.	+	0	Rv0670	UniProt_AC=P9WQ13	0	0.15864	-1.22701	-1.19804	-0.255873	-0.376307	-0.685799	-0.90993	-1.47761	-1.14424	endonuclease IV End; K01151 deoxyribonuclease IV [EC:3.1.21.2]
NC_000962.3	Mycobrowser_v3	gene	770582	771424	.	+	0	Rv0671	UniProt_AC=I6XVY0	0	0.428843	-0.449916	-0.433638	0.121365	0.129413	-0.186338	0.189235	-0.03073	0.016998	lipoprotein LpqP; K03932 polyhydroxybutyrate depolymerase
NC_000962.3	Mycobrowser_v3	gene	771484	773112	.	+	0	Rv0672	UniProt_AC=I6X9J0	0	0.456502	-0.328028	-0.115878	0.638608	0.460113	-0.180861	0.254451	1.53533	0.706168	acyl-CoA dehydrogenase FadE8; K09456 putative acyl-CoA dehydrogenase
NC_000962.3	Mycobrowser_v3	gene	773123	774061	.	+	0	Rv0673	UniProt_AC=I6Y8F2	0	0.672402	-0.0185877	-0.0963377	0.832313	0.50468	-0.130756	0.21772	1.76976	0.492064	enoyl-CoA hydratase EchA4; K01692 enoyl-CoA hydratase [EC:4.2.1.17]
NC_000962.3	Mycobrowser_v3	gene	774064	774786	.	+	0	Rv0674	UniProt_AC=I6WZ26	0	0.575175	0.136466	0.0994317	0.38815	0.312929	-0.0718549	0.495392	1.93201	0.473085	phenylacetic acid degradation operon negative regulatory protein; K02616 phenylacetic acid degradation operon negative regulatory protein
NC_000962.3	fimo	nucleotide_motif	774135	774156	42.3	-	.	Name=3_NC_000962.3-	sequence=TGTCAGCTGGATCAATTCGCTT	0	#N/A	#N/A	#N/A	#N/A	#N/A	#N/A	#N/A	#N/A	#N/A	#N/A
NC_000962.3	fimo	nucleotide_motif	774762	774783	44.4	-	.	Name=2_NC_000962.3-	sequence=TGTCACCTCCAGGAGTTGAGTT	0	#N/A	#N/A	#N/A	#N/A	#N/A	#N/A	#N/A	#N/A	#N/A	#N/A
NC_000962.3	Mycobrowser_v3	gene	774783	775574	.	+	0	Rv0675	UniProt_AC=I6Y4E8	0	0.492087	0.456623	0.160243	0.960251	0.403537	0.119137	0.513157	1.85136	0.272882	enoyl-CoA hydratase EchA5; K01692 enoyl-CoA hydratase [EC:4.2.1.17]
NC_000962.3	Mycobrowser_v3	gene	775586	778480	.	-	0	Rv0676c	UniProt_AC=P9WJV1	0	-0.213597	-0.399019	-0.0293075	0.239076	-0.451454	0.215897	1.06784	-0.346004	-0.125032	transmembrane transporter MmpL5; K06994 putative drug exporter of the RND superfamily
NC_000962.3	Mycobrowser_v3	gene	778477	778905	.	-	0	Rv0677c	UniProt_AC=P9WJS7	0	0.0174402	-0.664033	-0.0390855	0.475334	0.00642476	0.263288	1.30622	-0.470105	0.706754	membrane protein MmpS5
NC_000962.3	Mycobrowser_v3	gene	778990	779487	.	+	0	Rv0678	UniProt_AC=I6Y8F7	0	0.322769	0.522551	0.884765	1.04797	0.132375	0.770219	0.571379	0.383108	0.841757	hypothetical protein
NC_000962.3	Mycobrowser_v3	gene	779543	780040	.	-	0	Rv0679c	UniProt_AC=I6WZ30	0	-0.7019	-0.261597	0.302144	0.745911	-0.462257	0.325933	-0.916241	1.39168	-0.00526444	threonine rich protein
NC_000962.3	Mycobrowser_v3	gene	780042	780416	.	-	0	Rv0680c	UniProt_AC=I6Y4F1	0	-0.350558	0.330358	0.378237	0.97584	-0.125519	0.123514	-0.163831	1.4268	0.134133	transmembrane protein
NC_000962.3	Mycobrowser_v3	gene	780721	781311	.	+	0	Rv0681	UniProt_AC=O53789	0	-0.05947	-0.110625	0.0137554	-0.556129	-0.297626	0.0249273	-0.160299	0.0598204	0.0255378	transcriptional regulator TetR-family
NC_000962.3	Mycobrowser_v3	gene	781560	781934	.	+	0	Rv0682	UniProt_AC=P9WH63	0	0.204149	0.720065	1.63785	0.457237	0.360813	1.70739	0.356953	1.29231	0.729445	30S ribosomal protein S12 RpsL; K02950 small subunit ribosomal protein S12
NC_000962.3	Mycobrowser_v3	gene	781934	782404	.	+	0	Rv0683	UniProt_AC=P9WH29	0	0.312484	0.324027	0.891148	0.90089	0.558086	0.76269	-0.10784	0.843448	0.576107	30S ribosomal protein S7 RpsG; K02992 small subunit ribosomal protein S7
NC_000962.3	Mycobrowser_v3	gene	782485	784590	.	+	0	Rv0684	UniProt_AC=P9WNM7	0	0.0423483	-0.152131	-0.0666512	0.237971	0.12923	-0.00415124	-0.508422	0.108683	-0.462511	elongation factor G FusA1; K02355 elongation factor G
NC_000962.3	Mycobrowser_v3	gene	784821	786011	.	+	0	Rv0685	UniProt_AC=P9WNN1	0	-0.0731221	0.674017	0.650797	-0.137751	0.0727039	0.438515	0.43629	0.559495	0.260388	iron-regulated elongation factor TU Tuf; K02358 elongation factor Tu
NC_000962.3	Mycobrowser_v3	gene	786021	786074	.	+	0	MTB000116	UniProt_AC=	0	#N/A	#N/A	#N/A	#N/A	#N/A	#N/A	#N/A	#N/A	#N/A	#N/A
NC_000962.3	fimo	nucleotide_motif	786096	786117	52.8	-	.	Name=3_NC_000962.3-	sequence=TGTCAGCGTAGCGCCGCACGCT	0	#N/A	#N/A	#N/A	#N/A	#N/A	#N/A	#N/A	#N/A	#N/A	#N/A
NC_000962.3	Mycobrowser_v3	gene	786149	786946	.	+	0	Rv0686	UniProt_AC=I6XVZ6	0	0.237608	-0.0208525	-0.510475	0.507056	0.453305	-0.29694	-0.145999	-0.266209	-0.846379	membrane protein
NC_000962.3	Mycobrowser_v3	gene	787099	787926	.	+	0	Rv0687	UniProt_AC=P9WGS7	0	0.329949	-0.0984808	-0.296378	0.0968743	1.28339	-0.0598521	1.59079	0.184284	2.26104	SDR family oxidoreductase
NC_000962.3	Mycobrowser_v3	gene	787940	789160	.	+	0	Rv0688	UniProt_AC=P95034	0	0.10597	-0.367059	-0.609438	0.0489983	-0.120727	-0.563203	0.303193	-0.206965	0.26264	oxidoreductase
NC_000962.3	Mycobrowser_v3	gene	789157	789411	.	-	0	Rv0689c	UniProt_AC=I6WZ39	0	1.09706	-0.417057	-0.810773	-0.870432	-0.530078	0.37556	1.98275	0.364713	2.60122	hypothetical protein
NC_000962.3	Mycobrowser_v3	gene	790024	791073	.	-	0	Rv0690c	UniProt_AC=I6Y4G1	0	0.0984866	-0.407855	0.260949	-1.11426	-0.630623	0.320535	0.488777	0.081716	-0.28992	hypothetical protein
NC_000962.3	Mycobrowser_v3	gene	791070	791666	.	-	0	Rv0691c	UniProt_AC=P9WMB7	0	0.0173464	-0.0853842	0.496621	-0.724919	-0.576203	0.639273	0.210575	0.0514046	-0.303191	mycofactocin system transcriptional regulator
NC_000962.3	Mycobrowser_v3	gene	791658	791846	.	+	0	Rv0691A	UniProt_AC=P9WJ81	0	-1.06401	2.48798	2.4483	0.53079	-0.406291	1.81326	0.52482	2.14372	0.942785	mycofactocin protein
NC_000962.3	Mycobrowser_v3	gene	791831	792160	.	+	0	Rv0692	UniProt_AC=P95038	0	-1.14109	0.957843	1.47391	0.511019	-0.983126	1.25304	-0.329435	1.21644	-0.28507	mycofactocin system RPExFGAL protein
NC_000962.3	Mycobrowser_v3	gene	792157	793332	.	+	0	Rv0693	UniProt_AC=P9WJ79	0	-1.2016	0.152554	1.3315	-0.328833	-1.92731	1.27728	-1.10456	0.863633	-1.16256	coenzyme PQQ synthesis protein E PqqE
NC_000962.3	Mycobrowser_v3	gene	793335	794525	.	+	0	Rv0694	UniProt_AC=P9WND7	0	-1.58063	0.281959	-0.0147261	-0.59292	-2.25568	-0.255531	-1.31403	0.344162	-1.78961	l-lactate dehydrogenase LldD1; K00101 L-lactate dehydrogenase (cytochrome) [EC:1.1.2.3]
NC_000962.3	fimo	nucleotide_motif	793434	793455	48.3	-	.	Name=1_NC_000962.3-	sequence=TGTCGGCGACCGTGATTCCCTT	0	#N/A	#N/A	#N/A	#N/A	#N/A	#N/A	#N/A	#N/A	#N/A	#N/A
NC_000962.3	Mycobrowser_v3	gene	794715	795470	.	+	0	Rv0695	UniProt_AC=P9WP59	0	-1.10865	0.293935	0.124022	-0.568253	-1.90706	-0.122729	-0.725181	1.33142	-1.2231	creatinine amidohydrolase, mycofactocin system protein
NC_000962.3	Mycobrowser_v3	gene	795519	796931	.	+	0	Rv0696	UniProt_AC=P9WMX1	0	-0.883441	0.734033	0.465007	0.122902	-1.81971	0.274483	-0.679549	1.73305	-1.05048	mycofactocin system glycosyltransferase
NC_000962.3	Mycobrowser_v3	gene	796933	798372	.	+	0	Rv0697	UniProt_AC=I6Y8H4	0	-1.00107	0.727643	0.462512	0.176389	-2.39462	0.191619	-0.588204	1.63968	-1.31394	dehydrogenase
NC_000962.3	Mycobrowser_v3	gene	798833	799444	.	+	0	Rv0698	UniProt_AC=P95044	0	-0.0210547	-0.555622	-0.611833	-1.00364	0.269377	-0.927007	-0.656174	-0.518619	-0.509764	hypothetical protein
NC_000962.3	Mycobrowser_v3	gene	799629	799850	.	+	0	Rv0699	UniProt_AC=P95046	0	-0.697389	-2.10499	-1.11863	-2.42544	-0.429135	-1.7998	0.0998356	-1.38545	-1.47653	hypothetical protein
NC_000962.3	fimo	nucleotide_motif	799774	799795	48.3	+	.	Name=1_NC_000962.3+	sequence=TGTCGGCCGACTGTGCCAACTT	0	#N/A	#N/A	#N/A	#N/A	#N/A	#N/A	#N/A	#N/A	#N/A	#N/A
NC_000962.3	Mycobrowser_v3	gene	800242	800359	.	+	0	MTB000117	UniProt_AC=	0	0.759086	2.2114	2.16003	0.675019	0.711358	2.07875	0.92002	2.68485	2.11089	#N/A
NC_000962.3	Mycobrowser_v3	gene	800487	800792	.	+	0	Rv0700	UniProt_AC=P9WH67	0	0.585142	1.38664	1.28779	0.473123	0.541557	1.18929	0.771359	1.76888	0.587153	30S ribosomal protein S10 RpsJ; K02946 small subunit ribosomal protein S10
NC_000962.3	Mycobrowser_v3	gene	800809	801462	.	+	0	Rv0701	UniProt_AC=P9WH87	0	0.49988	1.3284	1.2736	0.232701	0.372202	1.1718	0.807804	1.53125	0.213204	50S ribosomal protein L3 RplC; K02906 large subunit ribosomal protein L3
NC_000962.3	Mycobrowser_v3	gene	801462	802133	.	+	0	Rv0702	UniProt_AC=P9WH85	0	0.480106	1.61321	1.66128	0.586237	0.236244	1.51569	0.905117	1.80195	0.463719	50S ribosomal protein L4 RplD; K02926 large subunit ribosomal protein L4
NC_000962.3	Mycobrowser_v3	gene	802133	802435	.	+	0	Rv0703	UniProt_AC=P9WHB9	0	0.0984868	1.26405	1.34988	0.828849	0.0439993	1.23526	0.666301	1.66605	0.301331	50S ribosomal protein L23 RplW; K02892 large subunit ribosomal protein L23
NC_000962.3	Mycobrowser_v3	gene	802528	803370	.	+	0	Rv0704	UniProt_AC=P9WHA5	0	0.204839	0.596152	0.571308	0.455366	-0.0325441	0.496495	-0.0675745	0.778483	-0.459681	50S ribosomal protein L2 RplB; K02886 large subunit ribosomal protein L2
NC_000962.3	fimo	nucleotide_motif	802576	802597	42.6	-	.	Name=1_NC_000962.3-	sequence=TCTCGGCGAAATCAGATACGCT	0	#N/A	#N/A	#N/A	#N/A	#N/A	#N/A	#N/A	#N/A	#N/A	#N/A
NC_000962.3	Mycobrowser_v3	gene	803411	803692	.	+	0	Rv0705	UniProt_AC=P9WH45	0	0.327622	0.948427	0.902784	0.455793	0.123979	0.720122	0.325738	0.924524	-0.625437	30S ribosomal protein S19 RpsS; K02965 small subunit ribosomal protein S19
NC_000962.3	Mycobrowser_v3	gene	803689	804282	.	+	0	Rv0706	UniProt_AC=P9WHC1	0	0.394271	1.4887	1.32468	0.674497	0.148701	1.2079	0.407751	1.27745	-0.085572	50S ribosomal protein L22 RplV; K02890 large subunit ribosomal protein L22
NC_000962.3	fimo	nucleotide_motif	803804	803825	49.7	+	.	Name=3_NC_000962.3+	sequence=TGTCAGACGCGCTCGACATCCT	0	#N/A	#N/A	#N/A	#N/A	#N/A	#N/A	#N/A	#N/A	#N/A	#N/A
NC_000962.3	Mycobrowser_v3	gene	804282	805106	.	+	0	Rv0707	UniProt_AC=P9WH37	0	0.173462	1.06953	0.888918	0.838395	-0.000324022	0.7641	-0.274295	0.870068	-0.329399	30S ribosomal protein S3 RpsC; K02982 small subunit ribosomal protein S3
NC_000962.3	Mycobrowser_v3	gene	805110	805526	.	+	0	Rv0708	UniProt_AC=P9WHD5	0	0.236549	1.2449	0.895674	0.89742	-0.0159992	0.80677	-0.0347772	0.807903	-0.457914	50S ribosomal protein L16 RplP; K02878 large subunit ribosomal protein L16
NC_000962.3	Mycobrowser_v3	gene	805526	805759	.	+	0	Rv0709	UniProt_AC=P9WHA7	0	0.306249	1.3758	0.883345	0.967203	-0.0768872	0.66487	-0.190297	0.549304	-0.991336	50S ribosomal protein L29 RpmC; K02904 large subunit ribosomal protein L29
NC_000962.3	Mycobrowser_v3	gene	805756	806166	.	+	0	Rv0710	UniProt_AC=P9WH51	0	0.322286	0.75789	0.503125	-0.0412156	-0.213524	0.445392	-0.237846	0.14303	-0.600078	30S ribosomal protein S17 RpsQ; K02961 small subunit ribosomal protein S17
NC_000962.3	Mycobrowser_v3	gene	806335	808698	.	+	0	Rv0711	UniProt_AC=P95059	0	-0.340656	-0.126472	-0.338378	0.0359245	-0.877654	-0.354486	0.617577	-0.289292	-0.0631059	arylsulfatase AtsA; K01130 arylsulfatase [EC:3.1.6.1]
NC_000962.3	fimo	nucleotide_motif	807388	807409	43.5	-	.	Name=1_NC_000962.3-	sequence=TGTCGGAGATCACCACGATGAT	0	#N/A	#N/A	#N/A	#N/A	#N/A	#N/A	#N/A	#N/A	#N/A	#N/A
NC_000962.3	Mycobrowser_v3	gene	808746	809645	.	+	0	Rv0712	UniProt_AC=I6Y8I5	0	-0.0118096	-0.880699	-0.693046	-0.503768	-0.767546	-0.61402	0.159859	-1.10262	-0.863752	hypothetical protein
NC_000962.3	Mycobrowser_v3	gene	809946	810887	.	+	0	Rv0713	UniProt_AC=I6WZ58	0	-0.183982	-0.108028	0.179426	0.54111	-0.0423019	0.165559	0.1855	0.766171	0.161332	transmembrane protein
NC_000962.3	Mycobrowser_v3	gene	811373	811741	.	+	0	Rv0714	UniProt_AC=P9WHD9	0	0.64515	0.651219	0.533131	-0.289782	0.431332	0.570608	0.434255	0.661367	0.590287	50S ribosomal protein L14 RplN; K02874 large subunit ribosomal protein L14
NC_000962.3	Mycobrowser_v3	gene	811742	812059	.	+	0	Rv0715	UniProt_AC=P9WHB7	0	0.89598	0.734899	0.64403	-0.00349448	0.447911	0.68113	0.574076	0.630018	0.0897061	50S ribosomal protein L24 RplX; K02895 large subunit ribosomal protein L24
NC_000962.3	Mycobrowser_v3	gene	812059	812622	.	+	0	Rv0716	UniProt_AC=P9WH83	0	0.831906	0.99395	0.769808	0.0329954	0.501594	0.80733	0.389619	0.78724	0.137157	50S ribosomal protein L5 RplE; K02931 large subunit ribosomal protein L5
NC_000962.3	Mycobrowser_v3	gene	812627	812812	.	+	0	Rv0717	UniProt_AC=P9WH57	0	-0.228117	0.580513	1.00351	0.481718	-0.659064	1.09547	0.033889	1.14302	0.311814	30S ribosomal protein S14 RpsN1; K02954 small subunit ribosomal protein S14
NC_000962.3	Mycobrowser_v3	gene	812976	813374	.	+	0	Rv0718	UniProt_AC=P9WH27	0	0.0123747	0.299957	0.589399	0.10801	-0.292949	0.634522	0.0765111	0.625844	0.065603	30S ribosomal protein S8 RpsH; K02994 small subunit ribosomal protein S8
NC_000962.3	Mycobrowser_v3	gene	813398	813937	.	+	0	Rv0719	UniProt_AC=P9WH81	0	-0.00719929	0.243884	0.3929	0.164637	-0.175052	0.377282	0.305961	0.465251	-0.516525	50S ribosomal protein L6 RplF; K02933 large subunit ribosomal protein L6
NC_000962.3	Mycobrowser_v3	gene	813940	814308	.	+	0	Rv0720	UniProt_AC=P9WHD1	0	0.210331	0.694827	0.603283	0.321534	-0.372864	0.691223	0.623668	0.914166	-0.0682503	50S ribosomal protein L18 RplR; K02881 large subunit ribosomal protein L18
NC_000962.3	Mycobrowser_v3	gene	814328	814990	.	+	0	Rv0721	UniProt_AC=P9WH33	0	0.145291	0.47149	0.31851	0.163989	-0.309193	0.290893	-0.220684	0.217248	-0.661602	30S ribosomal protein S5 RpsE; K02988 small subunit ribosomal protein S5
NC_000962.3	Mycobrowser_v3	gene	814993	815190	.	+	0	Rv0722	UniProt_AC=P9WHA3	0	0.333364	1.80057	1.58969	0.434502	-0.291139	1.33846	1.56482	1.54725	0.369952	50S ribosomal protein L30 RpmD; K02907 large subunit ribosomal protein L30
NC_000962.3	Mycobrowser_v3	gene	815190	815630	.	+	0	Rv0723	UniProt_AC=P9WHD7	0	0.21317	0.45957	0.172372	-0.256586	-0.30058	0.217142	-0.135437	-0.209837	-0.627192	50S ribosomal protein L15 RplO; K02876 large subunit ribosomal protein L15
NC_000962.3	Mycobrowser_v3	gene	815417	815685	.	+	0	MTB000118	UniProt_AC=	0	0.637632	-0.118741	-0.30141	-0.158677	-0.198266	-0.138241	-1.01093	-0.146459	0.408218	#N/A
NC_000962.3	Mycobrowser_v3	gene	815663	817534	.	+	0	Rv0724	UniProt_AC=P95072	0	0.0962961	0.73199	0.995412	-0.272336	-0.201231	-0.230781	-0.25714	-0.626697	-0.576285	signal peptide peptidase SppA; K04773 protease IV [EC:3.4.21.-]
NC_000962.3	Mycobrowser_v3	gene	817531	817866	.	-	0	Rv0724A	UniProt_AC=Q79FX1	0	0.252357	-0.103682	0.404021	0.418182	-0.65608	1.09626	1.10177	1.23749	1.93242	pseudogene
NC_000962.3	Mycobrowser_v3	gene	817539	818444	.	-	0	Rv0725c	UniProt_AC=P95073	0	0.139647	0.251732	0.411827	-0.586638	0.0302521	0.421922	1.65434	0.453007	1.51379	hypothetical protein
NC_000962.3	Mycobrowser_v3	gene	818537	819640	.	-	0	Rv0726c	UniProt_AC=P9WFI7	0	-0.420698	0.00998168	-0.760437	0.286645	-0.043312	-0.448427	0.5339	0.109402	0.245241	s-adenosylmethionine-dependent methyltransferase
NC_000962.3	Mycobrowser_v3	gene	819843	820499	.	-	0	Rv0727c	UniProt_AC=P95075	0	0.315193	1.24707	0.958267	1.15099	0.90696	0.554773	1.65673	2.59045	3.12594	l-fuculose phosphate aldolase FucA; K01628 L-fuculose-phosphate aldolase [EC:4.1.2.17]
NC_000962.3	Mycobrowser_v3	gene	820496	821476	.	-	0	Rv0728c	UniProt_AC=I6WZ71	0	0.0546177	0.724441	0.33923	0.692297	0.439965	-0.13238	1.02414	1.41088	2.13799	d-3-phosphoglycerate dehydrogenase SerA2; K00058 D-3-phosphoglycerate dehydrogenase [EC:1.1.1.95]
NC_000962.3	Mycobrowser_v3	gene	821507	822853	.	+	0	Rv0729	UniProt_AC=I6Y4K0	0	0.530431	-0.424106	-0.174461	0.356398	0.735951	0.241191	1.00125	0.128365	1.96202	xylulokinase XylB; K00854 xylulokinase [EC:2.7.1.17]
NC_000962.3	fimo	nucleotide_motif	821508	821529	47	+	.	Name=2_NC_000962.3+	sequence=TGTCACGCGACGACGTCACAAT	0	#N/A	#N/A	#N/A	#N/A	#N/A	#N/A	#N/A	#N/A	#N/A	#N/A
NC_000962.3	Mycobrowser_v3	gene	822866	823594	.	+	0	Rv0730	UniProt_AC=I6XW38	0	-0.278706	-0.361473	-0.910382	0.289035	-0.278187	-0.756072	-0.689309	-0.12602	-0.340654	N-acetyltransferase
NC_000962.3	Mycobrowser_v3	gene	823683	824639	.	-	0	Rv0731c	UniProt_AC=P9WFI5	0	0.0916532	0.483402	0.232222	0.280039	0.345023	0.219148	0.486746	0.865021	1.55925	s-adenosylmethionine-dependent methyltransferase
NC_000962.3	Mycobrowser_v3	gene	824800	826125	.	+	0	Rv0732	UniProt_AC=P9WGN3	0	0.319608	0.0532385	0.162459	-0.180216	0.696587	0.179634	0.635208	0.243943	0.269978	preprotein translocase subunit SecY; K03076 preprotein translocase subunit SecY
NC_000962.3	Mycobrowser_v3	gene	826122	826667	.	+	0	Rv0733	UniProt_AC=P9WKF5	0	0.232806	0.235649	0.548632	-0.427644	0.406549	0.340659	0.861707	0.309687	0.316643	adenylate kinase Adk; K00939 adenylate kinase [EC:2.7.4.3]
NC_000962.3	Mycobrowser_v3	gene	826670	827470	.	+	0	Rv0734	UniProt_AC=P9WK21	0	0.135848	0.246528	0.370718	-0.46783	0.130099	0.374773	0.0906812	0.0343967	0.325986	methionine aminopeptidase MapA; K01265 methionyl aminopeptidase [EC:3.4.11.18]
NC_000962.3	Mycobrowser_v3	gene	827543	828076	.	+	0	Rv0735	UniProt_AC=P9WGH5	0	0.454232	1.03577	0.928638	0.265622	1.15406	0.543414	1.50344	1.09344	1.9369	alternative RNA polymerase sigma factor SigL; K03088 RNA polymerase sigma-70 factor, ECF subfamily
NC_000962.3	Mycobrowser_v3	gene	828140	828892	.	+	0	Rv0736	UniProt_AC=P9WJ67	0	0.390903	0.51169	0.256622	-0.0164473	0.898756	0.169724	1.24612	0.223511	1.26062	anti-sigma factor RslA
NC_000962.3	Mycobrowser_v3	gene	829207	829704	.	+	0	Rv0737	UniProt_AC=I6Y8K3	0	0.321528	0.330582	0.0194294	0.234134	0.599751	0.295348	1.46863	0.748805	1.0075	transcriptional regulator
NC_000962.3	Mycobrowser_v3	gene	830062	830610	.	+	0	Rv0738	UniProt_AC=P9WKS3	0	0.159395	1.70064	1.2803	1.82782	1.37131	1.74052	0.886921	1.68734	2.45461	hypothetical protein
NC_000962.3	Mycobrowser_v3	gene	830855	831661	.	+	0	Rv0739	UniProt_AC=P9WKS1	0	0.0306593	0.91276	0.963845	1.02292	0.382056	0.660648	0.922897	1.4628	1.52266	hypothetical protein
NC_000962.3	Mycobrowser_v3	gene	831776	832303	.	+	0	Rv0740	UniProt_AC=O53803	0	-0.476722	-0.256659	-0.532349	0.554885	-0.827319	-0.789094	-1.27877	0.235213	-1.04319	hypothetical protein
NC_000962.3	fimo	nucleotide_motif	832159	832180	50.9	+	.	Name=1_NC_000962.3+	sequence=TGTCGGATGCTCGGCCTACGAG	0	#N/A	#N/A	#N/A	#N/A	#N/A	#N/A	#N/A	#N/A	#N/A	#N/A
NC_000962.3	Mycobrowser_v3	gene	832534	832848	.	+	0	Rv0741	UniProt_AC=I6X9N4	0	-0.650465	-0.392783	-0.223753	0.290722	-1.36497	-0.506273	-1.014	0.337979	-1.194	transposase
NC_000962.3	Mycobrowser_v3	gene	832981	833508	.	+	0	Rv0742	UniProt_AC=I6Y8K5	0	-0.0177654	0.41345	0.357253	0.429956	-0.705883	0.174469	-0.0605013	0.899136	0.558593	PE-PGRS family protein PE_PGRS8
NC_000962.3	Mycobrowser_v3	gene	833886	834443	.	-	0	Rv0743c	UniProt_AC=I6WZ83	0	-0.120689	0.230411	0.11769	0.300315	0.0324532	-0.0568984	0.189473	0.273531	0.500478	hypothetical protein
NC_000962.3	Mycobrowser_v3	gene	834440	834946	.	-	0	Rv0744c	UniProt_AC=O53807	0	-0.0555193	0.468118	0.0587916	0.654667	0.522394	-0.325053	-0.0318584	0.181916	0.453104	transcriptional regulator
NC_000962.3	Mycobrowser_v3	gene	835154	835681	.	+	0	Rv0745	UniProt_AC=I6X9N8	0	0.934768	0.228446	0.156746	0.672938	0.337468	0.170709	0.856427	0.78132	1.69848	hypothetical protein
NC_000962.3	Mycobrowser_v3	gene	835701	838052	.	+	0	Rv0746	UniProt_AC=Q79FW8	0	0.317554	0.969704	0.770704	0.0223962	0.626384	1.09708	1.75085	0.364753	1.39625	PE-PGRS family protein PE_PGRS9
NC_000962.3	Mycobrowser_v3	gene	838451	840856	.	+	0	Rv0747	UniProt_AC=P9WIG1	0	0.80477	2.5909	1.78389	1.24982	1.07	2.16304	2.62449	2.10351	3.26339	PE-PGRS family protein PE_PGRS10
NC_000962.3	Mycobrowser_v3	gene	840947	841204	.	+	0	Rv0748	UniProt_AC=O53811	0	-0.327353	1.03424	0.161661	0.253079	0.12892	0.243476	0.525925	0.224247	1.04199	antitoxin VapB31
NC_000962.3	Mycobrowser_v3	gene	841228	841656	.	+	0	Rv0749	UniProt_AC=P9WF75	0	-0.505961	0.373765	-0.37062	-0.476796	-0.208233	-0.633573	0.421701	0.0764038	0.566921	toxin VapC31
NC_000962.3	Mycobrowser_v3	gene	841737	841874	.	-	0	Rv0749A	UniProt_AC=I6X9Q1	0	0.666647	1.04215	1.01628	-0.455519	1.45873	1.04983	1.11079	0.990729	1.65423	hypothetical protein
NC_000962.3	Mycobrowser_v3	gene	842033	842278	.	+	0	Rv0750	UniProt_AC=O53813	0	0.501054	0.330252	0.25248	0.0334652	0.772876	0.575259	-0.317068	0.556134	1.03916	hypothetical protein
NC_000962.3	fimo	nucleotide_motif	842134	842155	50.9	+	.	Name=1_NC_000962.3+	sequence=TGTCGGATGCTCGGCCTACGAG	0	#N/A	#N/A	#N/A	#N/A	#N/A	#N/A	#N/A	#N/A	#N/A	#N/A
NC_000962.3	Mycobrowser_v3	gene	842347	843231	.	-	0	Rv0751c	UniProt_AC=P9WNY5	0	0.136819	1.03432	1.18821	0.0172745	-0.195474	0.752937	-0.00167926	0.265712	0.157909	3-hydroxyisobutyrate dehydrogenase MmsB; K00020 3-hydroxyisobutyrate dehydrogenase [EC:1.1.1.31]
NC_000962.3	Mycobrowser_v3	gene	843242	844414	.	-	0	Rv0752c	UniProt_AC=I6Y4R2	0	0.00366312	1.02285	0.931864	0.23477	-0.348158	0.870532	0.453378	0.588364	0.237905	acyl-CoA dehydrogenase FadE9
NC_000962.3	Mycobrowser_v3	gene	844421	845953	.	-	0	Rv0753c	UniProt_AC=O53816	0	-0.316882	0.580126	0.500489	0.0953892	-0.107166	0.450253	0.139749	0.410059	1.0741	methylmalonate-semialdehyde dehydrogenase MmsA; K00140 malonate-semialdehyde dehydrogenase (acetylating) / methylmalonate-semialdehyde dehydrogenase [EC:1.2.1.18 1.2.1.27]
NC_000962.3	Mycobrowser_v3	gene	846159	847913	.	+	0	Rv0754	UniProt_AC=Q79FW5	0	0.32562	0.379512	0.663688	0.287402	0.781726	0.283577	0.638885	0.580922	1.24327	PE-PGRS family protein PE_PGRS11
NC_000962.3	Mycobrowser_v3	gene	848103	850040	.	-	0	Rv0755c	UniProt_AC=P9WI37	0	-0.442964	-0.339842	-0.517046	0.596917	-0.451614	-0.482533	-1.12351	-0.260795	-1.07605	PPE family protein PPE12
NC_000962.3	fimo	nucleotide_motif	848198	848219	43.5	+	.	Name=1_NC_000962.3+	sequence=TGTCGGGATTGGCTTCAAGATT	0	#N/A	#N/A	#N/A	#N/A	#N/A	#N/A	#N/A	#N/A	#N/A	#N/A
NC_000962.3	fimo	nucleotide_motif	848242	848263	48.3	-	.	Name=1_NC_000962.3-	sequence=TGTCGGGCTTTGGCAATACGGG	0	#N/A	#N/A	#N/A	#N/A	#N/A	#N/A	#N/A	#N/A	#N/A	#N/A
NC_000962.3	Mycobrowser_v3	gene	850342	850527	.	-	0	Rv0755A	UniProt_AC=Q79FW3	0	0.441151	1.26433	0.554133	0.970734	0.464726	0.704985	-0.355761	1.58193	0.105567	transposase
NC_000962.3	Mycobrowser_v3	gene	850642	850713	.	-	0	MTB000009	UniProt_AC=	0	0.106204	0.282735	0.0360744	0.36433	-0.865967	0.831934	0.791324	-1.14229	-0.268703	#N/A
NC_000962.3	Mycobrowser_v3	gene	850741	851466	.	-	0	Rv0756c	UniProt_AC=P71813	0	-0.156245	-0.270091	-0.672788	0.483979	0.201168	-0.487835	-0.349697	-0.196331	0.763827	hypothetical protein
NC_000962.3	Mycobrowser_v3	gene	851608	852351	.	+	0	Rv0757	UniProt_AC=P71814	0	-0.549829	-0.0131775	-0.462801	1.94947	1.03536	-0.805747	-1.16118	0.726282	-0.209866	OmpR family two-component system response regulator
NC_000962.3	Mycobrowser_v3	gene	852396	853853	.	+	0	Rv0758	UniProt_AC=P71815	0	0.0978275	0.69001	0.429265	1.56072	0.934556	0.00785411	0.184644	1.68523	0.717398	OmpR family two-component system sensor histidine kinase; K02484 two-component system, OmpR family, sensor kinase [EC:2.7.13.3]
NC_000962.3	Mycobrowser_v3	gene	853825	854157	.	-	0	Rv0759c	UniProt_AC=P9WML3	0	-0.491938	0.316292	0.188115	0.0371192	-0.395923	0.178104	-0.420424	0.144315	-0.147002	hit-like protein
NC_000962.3	Mycobrowser_v3	gene	854267	854686	.	-	0	Rv0760c	UniProt_AC=I6WZD7	0	0.296279	-0.0937678	0.59928	0.620367	0.0891574	0.560401	-0.108227	0.006414	0.0829589	steroid delta-isomerase
NC_000962.3	Mycobrowser_v3	gene	854699	855826	.	-	0	Rv0761c	UniProt_AC=P9WQC7	0	-0.00394954	-0.311887	0.0678145	0.046764	-0.215691	0.143628	-0.324209	-0.296109	-0.300832	NAD-dependent zinc-type alcohol dehydrogenase AdhB; K00121 S-(hydroxymethyl)glutathione dehydrogenase / alcohol dehydrogenase [EC:1.1.1.284 1.1.1.1]
NC_000962.3	Mycobrowser_v3	gene	855925	856470	.	-	0	Rv0762c	UniProt_AC=I6XW93	0	0.172522	-0.42082	-0.525067	0.722293	0.0674721	-0.482415	0.125929	-0.322933	0.357338	hypothetical protein
NC_000962.3	Mycobrowser_v3	gene	856473	856679	.	-	0	Rv0763c	UniProt_AC=P71820	0	-1.2747	-0.381836	-0.732579	0.799471	-0.326664	-0.782031	0.641873	0.275946	0.589884	ferredoxin
NC_000962.3	Mycobrowser_v3	gene	856682	858037	.	-	0	Rv0764c	UniProt_AC=P9WPP9	0	0.440511	-0.353256	0.928021	0.906887	0.277537	0.793436	0.821268	0.760406	0.957935	cytochrome P450 51 Cyp51; K05917 sterol 14-demethylase [EC:1.14.13.70]
NC_000962.3	Mycobrowser_v3	gene	858037	858864	.	-	0	Rv0765c	UniProt_AC=I6WZD9	0	0.681081	-0.0478638	0.144246	0.9495	0.663739	0.180652	1.22194	0.060063	1.6752	oxidoreductase
NC_000962.3	Mycobrowser_v3	gene	858864	860072	.	-	0	Rv0766c	UniProt_AC=P9WPP5	0	0.566691	0.544624	0.591634	0.950821	0.709646	0.522166	1.74111	0.781293	2.22112	cytochrome P450 123 Cyp123
NC_000962.3	Mycobrowser_v3	gene	860069	860710	.	-	0	Rv0767c	UniProt_AC=P9WMD7	0	0.644559	0.326877	-0.156471	1.16076	1.39817	0.14721	2.32236	1.32634	3.95713	hypothetical protein
NC_000962.3	Mycobrowser_v3	gene	860912	862381	.	+	0	Rv0768	UniProt_AC=I6X9R9	0	0.943622	0.339705	0.534205	1.50651	1.54813	0.496522	1.76342	1.12818	3.08315	aldehyde dehydrogenase (NAD+); K00128 aldehyde dehydrogenase (NAD+) [EC:1.2.1.3]
NC_000962.3	fimo	nucleotide_motif	861452	861473	47	-	.	Name=3_NC_000962.3-	sequence=TGTCAGGCGCCGGCTTTAAAAC	0	#N/A	#N/A	#N/A	#N/A	#N/A	#N/A	#N/A	#N/A	#N/A	#N/A
NC_000962.3	Mycobrowser_v3	gene	862412	863158	.	+	0	Rv0769	UniProt_AC=P9WGQ9	0	0.281216	0.198887	0.477621	0.990672	0.596865	0.384829	1.14056	0.758527	1.3377	3-oxoacyl-[acyl-carrier protein] reductase
NC_000962.3	Mycobrowser_v3	gene	863256	864143	.	+	0	Rv0770	UniProt_AC=P9WNY3	0	0.399911	0.310551	0.631343	0.705285	0.286894	0.466393	1.5619	0.718296	1.4313	dehydrogenase/reductase
NC_000962.3	Mycobrowser_v3	gene	864140	864574	.	+	0	Rv0771	UniProt_AC=I6Y4S7	0	-0.257988	-0.154596	0.121256	0.385975	0.0243714	-0.478789	0.216102	0.428853	0.643314	4-carboxymuconolactone decarboxylase; K01607 4-carboxymuconolactone decarboxylase [EC:4.1.1.44]
NC_000962.3	Mycobrowser_v3	gene	864586	865854	.	+	0	Rv0772	UniProt_AC=P9WHM9	0	0.707351	0.415006	0.625118	0.173755	0.376595	0.333746	0.428691	0.283891	0.716077	phosphoribosylamine glycine ligase PurD; K01945 phosphoribosylamine--glycine ligase [EC:6.3.4.13]
NC_000962.3	Mycobrowser_v3	gene	865851	867389	.	-	0	Rv0773c	UniProt_AC=I6X9S5	0	-0.306044	-0.734567	-0.270062	-0.991532	-0.892238	-0.372143	-0.19107	-0.490918	-0.636257	bifunctional acylase GgtA; K00681 gamma-glutamyltranspeptidase / glutathione hydrolase [EC:2.3.2.2 3.4.19.13]
NC_000962.3	Mycobrowser_v3	gene	867440	868351	.	-	0	Rv0774c	UniProt_AC=I6Y8R4	0	-0.11005	0.261696	0.390248	-0.550317	-0.5676	0.264397	-0.012059	-0.182098	-0.0793183	exported protein
NC_000962.3	Mycobrowser_v3	gene	868407	869030	.	+	0	Rv0775	UniProt_AC=P71830	0	0.339358	-0.020037	-0.099881	0.247645	0.164905	0.186706	0.283123	0.23773	0.487638	hypothetical protein
NC_000962.3	Mycobrowser_v3	gene	868984	869763	.	-	0	Rv0776c	UniProt_AC=I6Y4S9	0	0.405664	-0.927397	-1.28556	0.249784	1.59024	-0.680228	0.635033	-0.678306	0.651494	hypothetical protein
NC_000962.3	Mycobrowser_v3	gene	870008	871426	.	+	0	Rv0777	UniProt_AC=I6XWA1	0	-0.15436	-0.486304	-0.545723	0.170736	-0.150081	-0.738741	-1.13224	-0.801647	-1.29941	adenylosuccinate lyase PurB; K01756 adenylosuccinate lyase [EC:4.3.2.2]
NC_000962.3	Mycobrowser_v3	gene	871431	872675	.	+	0	Rv0778	UniProt_AC=P9WPN9	0	-0.38027	-0.54361	-0.477264	-0.433067	-0.567796	-0.606388	-0.86172	-0.85442	-0.925393	cytochrome P450 126 Cyp126
NC_000962.3	Mycobrowser_v3	gene	872672	873292	.	-	0	Rv0779c	UniProt_AC=P71833	0	0.222569	-0.408251	0.108038	-0.216794	0.845985	0.133215	0.641611	0.486735	2.00897	transmembrane protein
NC_000962.3	Mycobrowser_v3	gene	873343	874236	.	+	0	Rv0780	UniProt_AC=P9WHN1	0	-0.629589	-0.477338	-0.407671	-0.676964	-0.515684	-0.459141	-0.720126	-0.739844	-0.39952	phosphoribosylaminoimidazole-succinocarboxamide synthase PurC; K01923 phosphoribosylaminoimidazole-succinocarboxamide synthase [EC:6.3.2.6]
NC_000962.3	fimo	nucleotide_motif	873829	873850	51.8	-	.	Name=2_NC_000962.3-	sequence=TGGCACGCAACGCGCCTACCAT	0	#N/A	#N/A	#N/A	#N/A	#N/A	#N/A	#N/A	#N/A	#N/A	#N/A
NC_000962.3	Mycobrowser_v3	gene	874233	874943	.	+	0	Rv0781	UniProt_AC=P71835	0	-0.658943	-1.10995	-1.22134	-0.636303	-0.526686	-0.84381	-0.818253	-0.930002	-0.230615	protease II PtrB; K01354 oligopeptidase B [EC:3.4.21.83]
NC_000962.3	Mycobrowser_v3	gene	874732	876390	.	+	0	Rv0782	UniProt_AC=P71834	0	-0.758525	-1.68422	-1.25438	-1.04542	-1.04278	-0.941127	-0.641134	-1.38911	-0.804918	protease II PtrB; K01354 oligopeptidase B [EC:3.4.21.83]
NC_000962.3	fimo	nucleotide_motif	876114	876135	49.7	-	.	Name=3_NC_000962.3-	sequence=TGCCAGGATGGCCGGGTACTTT	0	#N/A	#N/A	#N/A	#N/A	#N/A	#N/A	#N/A	#N/A	#N/A	#N/A
NC_000962.3	Mycobrowser_v3	gene	876818	878440	.	-	0	Rv0783c	UniProt_AC=P9WG89	0	0.154398	-0.339374	-0.287677	-0.249742	0.0859549	-0.111377	0.0823839	-0.536798	-0.240869	multidrug resistance integral membrane efflux protein EmrB
NC_000962.3	Mycobrowser_v3	gene	878638	879324	.	+	0	Rv0784	UniProt_AC=P71837	0	-0.0273995	-0.381513	-0.0184757	-0.0492023	-0.116857	-0.795771	-0.661632	-0.805729	-0.363868	hypothetical protein; K06986
NC_000962.3	Mycobrowser_v3	gene	879340	881040	.	+	0	Rv0785	UniProt_AC=P71838	0	-0.540371	-0.906278	-0.866509	-0.68633	-0.577262	-1.01411	-0.756226	-1.10958	-0.71867	KsdD-like steroid dehydrogenase; K07077
NC_000962.3	fimo	nucleotide_motif	879935	879956	52.8	+	.	Name=3_NC_000962.3+	sequence=TGACAGGCGTTCGGGGTACCGT	0	#N/A	#N/A	#N/A	#N/A	#N/A	#N/A	#N/A	#N/A	#N/A	#N/A
NC_000962.3	Mycobrowser_v3	gene	881075	881464	.	-	0	Rv0786c	UniProt_AC=P71839	0	-0.4248	-0.791953	-0.508506	0.463152	-0.459973	-0.640206	-0.548802	-0.713129	-0.487688	hypothetical protein
NC_000962.3	Mycobrowser_v3	gene	881459	882418	.	+	0	Rv0787	UniProt_AC=P71840	0	0.110738	0.554694	0.591729	-0.691972	0.143059	0.628461	0.913637	0.943382	2.01575	hypothetical protein
NC_000962.3	Mycobrowser_v3	gene	882524	882763	.	+	0	Rv0787A	UniProt_AC=I6Y8S6	0	0.0476782	0.237019	1.10801	-0.0963082	0.0141318	0.13509	0.0359971	-1.11199	-1.05096	phosphoribosylformylglycinamidine synthase; K01952 phosphoribosylformylglycinamidine synthase [EC:6.3.5.3]
NC_000962.3	Mycobrowser_v3	gene	882760	883434	.	+	0	Rv0788	UniProt_AC=P9WHL5	0	0.334023	0.489747	1.48445	-0.260151	0.218684	0.596361	0.270541	-0.346497	-0.178824	phosphoribosylformylglycinamidine synthase I PURG; K01952 phosphoribosylformylglycinamidine synthase [EC:6.3.5.3]
NC_000962.3	Mycobrowser_v3	gene	883451	884050	.	-	0	Rv0789c	UniProt_AC=I6Y4U0	0	0.00513073	0.614855	0.285474	-0.0759038	-0.106807	-0.0512175	-0.24586	-0.39727	0.15562	hypothetical protein
NC_000962.3	Mycobrowser_v3	gene	884072	884800	.	-	0	Rv0790c	UniProt_AC=I6XWA9	0	0.479981	0.19181	-0.0894543	1.58612	-0.0992855	0.103115	0.321192	-0.121361	0.448193	hypothetical protein
NC_000962.3	Mycobrowser_v3	gene	884797	885840	.	-	0	Rv0791c	UniProt_AC=I6X9T8	0	0.42805	-0.142027	-0.0633562	1.5709	0.319813	-0.015542	0.677045	0.141927	0.944603	hypothetical protein
NC_000962.3	Mycobrowser_v3	gene	885837	886646	.	-	0	Rv0792c	UniProt_AC=O86331	0	0.702907	0.118105	-0.219073	1.90361	1.80699	0.127066	1.01881	0.126401	3.21298	transcriptional regulator GntR-family; K03710 GntR family transcriptional regulator
NC_000962.3	Mycobrowser_v3	gene	886719	887024	.	+	0	Rv0793	UniProt_AC=O86332	0	0.78848	1.4566	1.26073	1.83749	1.81175	1.41162	2.94411	1.29051	4.16969	monooxygenase
NC_000962.3	Mycobrowser_v3	gene	887137	888636	.	-	0	Rv0794c	UniProt_AC=I6Y4U4	0	-0.0238651	-0.866075	-0.207309	0.207936	0.259422	-0.0771778	-0.374564	-0.457398	0.155565	dihydrolipoamide dehydrogenase; K00382 dihydrolipoamide dehydrogenase [EC:1.8.1.4]
NC_000962.3	Mycobrowser_v3	gene	889072	889398	.	+	0	Rv0795	UniProt_AC=P9WKH5	0	#N/A	#N/A	#N/A	#N/A	#N/A	#N/A	#N/A	#N/A	#N/A	transposase
NC_000962.3	Mycobrowser_v3	gene	889347	890333	.	+	0	Rv0796	UniProt_AC=P9WKH9	0	#N/A	#N/A	#N/A	#N/A	#N/A	#N/A	#N/A	#N/A	#N/A	transposase
NC_000962.3	Mycobrowser_v3	gene	890388	891482	.	+	0	Rv0797	UniProt_AC=O07182	0	0.457534	-0.0560314	0.0282778	-0.615453	0.194405	1.18263	2.11727	1.53666	2.89476	transposase
NC_000962.3	fimo	nucleotide_motif	891264	891285	48.3	-	.	Name=1_NC_000962.3-	sequence=TGTCGGTCATCCGGATTTGGGT	0	#N/A	#N/A	#N/A	#N/A	#N/A	#N/A	#N/A	#N/A	#N/A	#N/A
NC_000962.3	Mycobrowser_v3	gene	891472	892269	.	-	0	Rv0798c	UniProt_AC=I6WZG6	0	-0.522127	-0.971742	-0.664426	-0.46779	-1.04116	-0.576754	-0.845947	-0.769499	-1.17365	antigen Cfp29
NC_000962.3	Mycobrowser_v3	gene	892266	893273	.	-	0	Rv0799c	UniProt_AC=I6Y4U9	0	-0.201131	-0.613431	-0.663929	-0.257556	-0.5872	-0.486453	-0.281695	-0.597445	-0.963633	dyp-type peroxidase; K07223 putative iron-dependent peroxidase
NC_000962.3	Mycobrowser_v3	gene	893318	894619	.	+	0	Rv0800	UniProt_AC=P9WHT1	0	-0.566667	-0.833048	-0.679829	-0.255644	-0.718024	-0.507228	-0.414771	-0.631914	-0.479453	aminopeptidase PepC
NC_000962.3	fimo	nucleotide_motif	893540	893561	52.9	-	.	Name=1_NC_000962.3-	sequence=TGTCGGTGTGCGCGCCGACGAT	0	#N/A	#N/A	#N/A	#N/A	#N/A	#N/A	#N/A	#N/A	#N/A	#N/A
NC_000962.3	Mycobrowser_v3	gene	894631	894978	.	+	0	Rv0801	UniProt_AC=O06633	0	-0.580403	-0.210105	-0.227658	0.710768	-0.409383	-0.161335	-1.6055	-0.0270316	-0.779578	hypothetical protein
NC_000962.3	Mycobrowser_v3	gene	894972	895628	.	-	0	Rv0802c	UniProt_AC=P9WQG7	0	0.266076	-0.12462	-0.204721	0.252442	1.1864	-0.109086	1.25809	-0.331944	0.523049	succinyltransferase
NC_000962.3	Mycobrowser_v3	gene	895820	898084	.	+	0	Rv0803	UniProt_AC=P9WHL7	0	-0.13668	-0.447844	-0.540198	-0.664218	-0.420015	-0.341125	0.263916	-0.584919	-0.500802	phosphoribosylformylglycinamidine synthase II PurL; K01952 phosphoribosylformylglycinamidine synthase [EC:6.3.5.3]
NC_000962.3	Mycobrowser_v3	gene	898081	898710	.	+	0	Rv0804	UniProt_AC=I6Y4V2	0	0.0415095	-0.224051	-0.0647433	-0.937946	-0.548109	0.103278	0.296027	-0.626575	-0.706825	hypothetical protein; K07052
NC_000962.3	fimo	nucleotide_motif	898820	898841	47	+	.	Name=2_NC_000962.3+	sequence=TGGCACCTCAGGTGCATAGACT	0	#N/A	#N/A	#N/A	#N/A	#N/A	#N/A	#N/A	#N/A	#N/A	#N/A
NC_000962.3	Mycobrowser_v3	gene	898831	899787	.	+	0	Rv0805	UniProt_AC=P9WP65	0	-0.000854839	0.331663	-0.105638	0.197984	0.855636	-0.26192	0.619388	-0.0247217	0.46681	cyclic nucleotide phosphodiesterase
NC_000962.3	Mycobrowser_v3	gene	899732	901330	.	-	0	Rv0806c	UniProt_AC=P9WGD1	0	-0.227265	0.777586	0.148894	0.25384	0.313511	0.199908	1.06902	0.609323	1.05694	UDP-glucose-4-epimerase CpsY
NC_000962.3	Mycobrowser_v3	gene	901635	902024	.	+	0	Rv0807	UniProt_AC=I6Y8U3	0	0.27859	-0.151744	-0.514729	0.673747	0.0793186	-0.334344	0.938401	0.0963345	0.415106	hypothetical protein
NC_000962.3	Mycobrowser_v3	gene	902111	903694	.	+	0	Rv0808	UniProt_AC=P9WHQ7	0	0.156152	-0.0387881	0.399209	0.541469	0.00127211	0.35988	-0.0678871	0.134058	-0.398038	amidophosphoribosyltransferase PurF; K00764 amidophosphoribosyltransferase [EC:2.4.2.14]
NC_000962.3	Mycobrowser_v3	gene	903725	904819	.	+	0	Rv0809	UniProt_AC=I6Y4V6	0	-0.0390633	-0.167453	0.868409	0.195089	-0.528904	0.6829	-0.499235	0.282258	-0.217908	phosphoribosylformylglycinamidine CYCLO-ligase PurM; K01933 phosphoribosylformylglycinamidine cyclo-ligase [EC:6.3.3.1]
NC_000962.3	Mycobrowser_v3	gene	904905	905087	.	-	0	Rv0810c	UniProt_AC=I6XWB9	0	0.231562	0.0906457	-0.0804192	0.699464	0.813143	-0.584114	-0.794375	-0.773331	-1.10261	hypothetical protein
NC_000962.3	Mycobrowser_v3	gene	905075	905164	.	-	0	MTB000119	UniProt_AC=	0	0.973806	3.57624	3.6426	-0.0871323	0.194405	2.89073	3.53718	2.39417	4.00688	#N/A
NC_000962.3	Mycobrowser_v3	gene	905234	906340	.	-	0	Rv0811c	UniProt_AC=I6X9V3	0	0.26293	-0.271239	-0.55743	0.0235399	-0.1195	-0.418563	-0.300624	-0.879543	-0.458722	folate-binding protein YgfZ; K06980
NC_000962.3	Mycobrowser_v3	gene	906423	907292	.	+	0	Rv0812	UniProt_AC=Q79FW0	0	-0.341762	-1.04425	-0.896446	-1.03889	-0.576366	-0.804302	-0.145887	-0.917837	-0.30401	amino acid aminotransferase; K02619 4-amino-4-deoxychorismate lyase [EC:4.1.3.38]
NC_000962.3	fimo	nucleotide_motif	907277	907298	51.8	+	.	Name=3_NC_000962.3+	sequence=TGTCAGCGACCGGTGATACGGC	0	#N/A	#N/A	#N/A	#N/A	#N/A	#N/A	#N/A	#N/A	#N/A	#N/A
NC_000962.3	Mycobrowser_v3	gene	907338	908018	.	-	0	Rv0813c	UniProt_AC=P9WFG9	0	0.390375	-0.139648	0.578954	0.173284	0.398549	0.934608	0.625139	-0.293111	0.843306	fatty acid-binding protein-like protein
NC_000962.3	Mycobrowser_v3	gene	908181	908483	.	-	0	Rv0814c	UniProt_AC=P0CG95	0	0.385425	-0.300668	1.40287	0.455506	0.261986	1.40489	-0.145674	0.0896105	0.98475	hypothetical protein
NC_000962.3	Mycobrowser_v3	gene	908485	909318	.	-	0	Rv0815c	UniProt_AC=P9WHF9	0	0.230019	-1.58561	-0.131132	-0.475643	0.634376	-0.0493275	-0.615664	-1.40628	0.00443148	thiosulfate sulfurtransferase CysA2; K01011 thiosulfate/3-mercaptopyruvate sulfurtransferase [EC:2.8.1.1 2.8.1.2]
NC_000962.3	Mycobrowser_v3	gene	909611	910033	.	-	0	Rv0816c	UniProt_AC=I6Y8V2	0	-0.32858	-0.387477	0.862513	0.315812	2.55182	0.928227	0.743799	0.535548	2.08801	thioredoxin ThiX
NC_000962.3	Mycobrowser_v3	gene	910030	910842	.	-	0	Rv0817c	UniProt_AC=I6WZH9	0	-0.534688	0.0615405	0.124525	-0.471139	0.0289136	0.0081935	-0.0629869	-0.323514	0.123078	exported protein
NC_000962.3	Mycobrowser_v3	gene	910972	911739	.	+	0	Rv0818	UniProt_AC=O53830	0	0.0953864	-0.550554	-0.730735	-0.127477	0.104107	-0.504751	-0.156678	-0.604287	-0.186676	transcriptional regulator
NC_000962.3	Mycobrowser_v3	gene	911736	912683	.	+	0	Rv0819	UniProt_AC=P9WJM7	0	-0.195842	-0.574282	-0.315203	-0.725386	-0.55668	-0.194032	0.404459	-0.16596	-0.0733624	N-acetyltransferase MshD; K15520 mycothiol synthase [EC:2.3.1.189]
NC_000962.3	Mycobrowser_v3	gene	912726	913502	.	+	0	Rv0820	UniProt_AC=P9WQL1	0	-0.45712	-0.919491	-0.589903	-0.342039	-0.565014	-0.523307	-0.688879	-0.770367	-0.942618	phosphate-transport ABC transporter ATP-binding protein PhoT; K02036 phosphate transport system ATP-binding protein [EC:3.6.3.27]
NC_000962.3	Mycobrowser_v3	gene	913558	914199	.	-	0	Rv0821c	UniProt_AC=P9WI95	0	-0.435225	-0.2608	-0.54079	-1.10275	-1.54705	-0.427701	-1.20823	-1.51032	-2.02896	phosphate-transport system transcriptional regulator PhoY2; K02039 phosphate transport system protein
NC_000962.3	Mycobrowser_v3	gene	914257	916311	.	-	0	Rv0822c	UniProt_AC=I6WZI4	0	-0.755708	0.0255195	-0.0412726	-0.57736	-1.6708	-0.141283	-0.531645	0.454713	-1.1484	hypothetical protein
NC_000962.3	fimo	nucleotide_motif	914271	914292	52.9	+	.	Name=1_NC_000962.3+	sequence=TGTCGGCGGCGTTGGTGACCGT	0	#N/A	#N/A	#N/A	#N/A	#N/A	#N/A	#N/A	#N/A	#N/A	#N/A
NC_000962.3	Mycobrowser_v3	gene	916477	917646	.	-	0	Rv0823c	UniProt_AC=P9WNS7	0	-0.406809	0.482356	0.1123	-0.116893	-1.19873	0.0583806	-0.582361	0.431295	-1.96432	transcriptional regulator
NC_000962.3	fimo	nucleotide_motif	916803	916824	52.9	+	.	Name=1_NC_000962.3+	sequence=TGTCGGCGACTTCGCCGAGCGT	0	#N/A	#N/A	#N/A	#N/A	#N/A	#N/A	#N/A	#N/A	#N/A	#N/A
NC_000962.3	Mycobrowser_v3	gene	917734	918750	.	-	0	Rv0824c	UniProt_AC=P9WNZ7	0	-0.432038	0.209357	-0.283198	0.123419	-0.811196	-0.420454	-1.13884	0.056505	-2.19201	acyl carrier protein desaturase DesA1; K03921 acyl-[acyl-carrier-protein] desaturase [EC:1.14.19.2]
NC_000962.3	Mycobrowser_v3	gene	918264	918458	.	+	0	MTB000053	UniProt_AC=	0	1.42709	3.0627	2.17519	-1.08839	1.55739	2.1151	2.77524	4.53624	3.13642	#N/A
NC_000962.3	Mycobrowser_v3	gene	918912	919553	.	-	0	Rv0825c	UniProt_AC=O53836	0	-0.00207204	0.825639	0.958798	0.914767	0.610796	0.785392	-0.224514	1.77596	0.887248	hypothetical protein
NC_000962.3	Mycobrowser_v3	gene	919634	920689	.	+	0	Rv0826	UniProt_AC=O53837	0	0.264727	0.527946	0.663907	0.0229243	1.04323	0.850559	1.5324	0.773926	2.33779	hypothetical protein
NC_000962.3	fimo	nucleotide_motif	920729	920750	43.5	-	.	Name=1_NC_000962.3-	sequence=TGTCGGGTAAGCCAATTAACGG	0	#N/A	#N/A	#N/A	#N/A	#N/A	#N/A	#N/A	#N/A	#N/A	#N/A
NC_000962.3	Mycobrowser_v3	gene	920741	921133	.	-	0	Rv0827c	UniProt_AC=O53838	0	-0.903585	-1.03682	-2.4398	0.313803	-0.613423	-1.85848	-2.94063	-1.3296	-2.06319	ArsR family transcriptional regulator KmtR
NC_000962.3	Mycobrowser_v3	gene	921191	921613	.	-	0	Rv0828c	UniProt_AC=O53839	0	0.0311531	-0.243034	-0.00407193	-0.167127	-0.235831	0.132102	0.653927	0.729373	1.52594	deaminase
NC_000962.3	Mycobrowser_v3	gene	921575	921865	.	+	0	Rv0829	UniProt_AC=O53840	0	-1.09937	-1.08331	-0.477809	-0.677539	1.00195	0.522885	1.32207	0.334484	3.03324	transposase
NC_000962.3	Mycobrowser_v3	gene	921970	922875	.	+	0	Rv0830	UniProt_AC=P9WFI3	0	-0.686068	-0.540505	-1.38699	0.0736713	0.107695	-0.973126	0.653672	-0.700781	0.644466	s-adenosylmethionine-dependent methyltransferase
NC_000962.3	Mycobrowser_v3	gene	922894	923709	.	-	0	Rv0831c	UniProt_AC=O53842	0	-1.022	-0.894786	-0.688169	-0.116768	-0.814259	-0.838866	-1.10094	-0.276225	-0.787834	hypothetical protein
NC_000962.3	Mycobrowser_v3	gene	923803	923875	.	-	0	MTB000010	UniProt_AC=	0	#N/A	#N/A	#N/A	#N/A	#N/A	#N/A	#N/A	#N/A	#N/A	#N/A
NC_000962.3	Mycobrowser_v3	gene	923999	924072	.	+	0	MTB000011	UniProt_AC=	0	0.168138	0.491773	0.473218	0.384535	0.000732395	0.884878	0.656723	1.03817	2.42136	#N/A
NC_000962.3	Mycobrowser_v3	gene	924110	924183	.	+	0	MTB000012	UniProt_AC=	0	-0.130441	2.1013	2.14116	-0.0684526	0.284073	2.56725	2.75588	2.23554	3.23693	#N/A
NC_000962.3	Mycobrowser_v3	gene	924213	924286	.	+	0	MTB000013	UniProt_AC=	0	0.526234	0.723167	0.582887	-0.357823	0.0940995	0.932432	0.633332	0.821639	1.58876	#N/A
NC_000962.3	Mycobrowser_v3	gene	924951	925364	.	+	0	Rv0832	UniProt_AC=Q79FV8	0	0.348074	0.0849139	0.362982	-0.388759	0.203678	0.467443	0.923985	0.157072	0.752748	PE-PGRS family protein PE_PGRS12
NC_000962.3	fimo	nucleotide_motif	925090	925111	53.7	+	.	Name=1_NC_000962.3+	sequence=TGTCGGCGGCGATCGCTGCGCT	0	#N/A	#N/A	#N/A	#N/A	#N/A	#N/A	#N/A	#N/A	#N/A	#N/A
NC_000962.3	Mycobrowser_v3	gene	925361	927610	.	+	0	Rv0833	UniProt_AC=Q79FV7	0	1.07914	1.67568	1.79734	0.176968	1.43421	1.82979	2.8641	1.91347	3.03564	PE-PGRS family protein PE_PGRS13
NC_000962.3	Mycobrowser_v3	gene	927837	930485	.	-	0	Rv0834c	UniProt_AC=Q79FV6	0	0.742184	1.61791	1.20349	0.944302	0.819332	1.49743	1.33512	1.85063	2.25193	PE-PGRS family protein PE_PGRS14
NC_000962.3	fimo	nucleotide_motif	930118	930139	48.3	-	.	Name=1_NC_000962.3-	sequence=TGTCGGGCCGACCTTTTATCGG	0	#N/A	#N/A	#N/A	#N/A	#N/A	#N/A	#N/A	#N/A	#N/A	#N/A
NC_000962.3	Mycobrowser_v3	gene	930953	931597	.	+	0	Rv0835	UniProt_AC=O53846	0	-0.598233	-0.458974	-0.249617	1.35308	0.161086	-0.410445	-0.917185	1.0907	0.118684	lipoprotein LpqQ
NC_000962.3	Mycobrowser_v3	gene	932279	932932	.	-	0	Rv0836c	UniProt_AC=O53848	0	-0.399956	-0.834443	-0.573612	-0.140852	-0.010785	-0.602125	0.434725	-0.0968848	1.08028	hypothetical protein
NC_000962.3	Mycobrowser_v3	gene	933003	934031	.	-	0	Rv0837c	UniProt_AC=I6Y4Y1	0	-0.292042	-0.587396	-1.09912	0.731599	-0.280574	-0.594104	0.245619	-0.217496	1.69302	hypothetical protein
NC_000962.3	Mycobrowser_v3	gene	934720	935490	.	+	0	Rv0838	UniProt_AC=O53850	0	0.0772969	0.193254	-0.0878597	-0.0347493	-0.0530273	0.134835	0.227653	0.458526	0.925551	lipoprotein LpqR; K08641 D-alanyl-D-alanine dipeptidase [EC:3.4.13.22]
NC_000962.3	Mycobrowser_v3	gene	935577	936389	.	+	0	Rv0839	UniProt_AC=I6X9X6	0	1.707	1.33432	1.39838	1.30215	1.41618	0.484777	2.07808	1.30947	1.65337	hypothetical protein
NC_000962.3	Mycobrowser_v3	gene	936457	937317	.	-	0	Rv0840c	UniProt_AC=I6Y8X0	0	0.574583	-1.17095	0.633074	0.0361452	0.602832	1.05638	1.48748	0.60497	2.36781	proline iminopeptidase Pip; K01259 proline iminopeptidase [EC:3.4.11.5]
NC_000962.3	Mycobrowser_v3	gene	937593	937835	.	+	0	Rv0841	UniProt_AC=I6WZK3	0	2.24893	1.58187	3.23406	0.490783	1.93332	3.29	5.2041	4.28145	6.43921	transmembrane protein
NC_000962.3	fimo	nucleotide_motif	938060	938081	40.8	-	.	Name=2_NC_000962.3-	sequence=GGTCACTAACTCAAGTTAGGAT	0	#N/A	#N/A	#N/A	#N/A	#N/A	#N/A	#N/A	#N/A	#N/A	#N/A
NC_000962.3	Mycobrowser_v3	gene	938112	939404	.	+	0	Rv0842	UniProt_AC=O53854	0	0.262013	0.478739	0.315163	-0.365377	0.524305	0.160957	0.879901	1.29292	2.41247	integral membrane protein
NC_000962.3	fimo	nucleotide_motif	939217	939238	53.7	+	.	Name=1_NC_000962.3+	sequence=CGTCGGTGGCCGCGCCTATCCT	0	#N/A	#N/A	#N/A	#N/A	#N/A	#N/A	#N/A	#N/A	#N/A	#N/A
NC_000962.3	Mycobrowser_v3	gene	939388	940392	.	+	0	Rv0843	UniProt_AC=I6XWE5	0	1.22172	-0.043483	1.23006	0.32611	2.42649	0.555364	0.242484	0.383406	0.658732	pyruvate dehydrogenase E1 component; K00161 pyruvate dehydrogenase E1 component alpha subunit [EC:1.2.4.1]
NC_000962.3	Mycobrowser_v3	gene	940456	941106	.	-	0	Rv0844c	UniProt_AC=P9WGM5	0	-1.03142	-0.766403	-1.2446	-0.367377	-1.3795	-1.06841	-1.20579	-0.838046	-0.718275	nitrate/nitrite response transcriptional regulator NarL; K07684 two-component system, NarL family, nitrate/nitrite response regulator NarL
NC_000962.3	Mycobrowser_v3	gene	941190	942467	.	+	0	Rv0845	UniProt_AC=O53857	0	-0.423752	-1.2374	-1.02065	-0.263127	0.192934	-1.0098	-0.49889	-0.747365	-0.182406	NarL family two-component system sensor histidine kinase; K02480 two-component system, NarL family, sensor kinase [EC:2.7.13.3]
NC_000962.3	Mycobrowser_v3	gene	942680	944194	.	-	0	Rv0846c	UniProt_AC=I6WZK7	0	-0.440485	-0.345827	-0.317384	1.61128	2.20382	-0.267094	2.03028	1.11416	3.56272	oxidoreductase
NC_000962.3	fimo	nucleotide_motif	943223	943244	49.7	+	.	Name=2_NC_000962.3+	sequence=GGTCACCATGACGTCGTAGCGT	0	#N/A	#N/A	#N/A	#N/A	#N/A	#N/A	#N/A	#N/A	#N/A	#N/A
NC_000962.3	fimo	nucleotide_motif	943351	943372	48.3	+	.	Name=1_NC_000962.3+	sequence=TGTCGGCGGCGCTGTTGATGAT	0	#N/A	#N/A	#N/A	#N/A	#N/A	#N/A	#N/A	#N/A	#N/A	#N/A
NC_000962.3	Mycobrowser_v3	gene	944343	944735	.	+	0	Rv0847	UniProt_AC=O53859	0	-0.316719	-1.86614	-1.9128	1.68905	2.92524	-1.06966	1.76117	0.618262	3.82773	lipoprotein LpqS
NC_000962.3	Mycobrowser_v3	gene	944938	946056	.	+	0	Rv0848	UniProt_AC=Q79FV4	0	-0.152577	-0.410849	-0.208814	0.696344	1.81166	0.32978	2.18603	0.164739	3.00656	cysteine synthase A CysK2; K01738 cysteine synthase A [EC:2.5.1.47]
NC_000962.3	Mycobrowser_v3	gene	946056	947315	.	+	0	Rv0849	UniProt_AC=P9WJX5	0	-0.580688	-1.63212	-1.31399	0.414139	1.40159	-1.28085	1.74644	-1.2137	1.18734	integral membrane transporter
NC_000962.3	Mycobrowser_v3	gene	947312	947644	.	+	0	Rv0850	UniProt_AC=I6Y8X8	0	-0.656642	-1.80283	-0.418163	0.66261	0.906908	-0.227582	0.992966	-0.173939	1.58356	transposase
NC_000962.3	Mycobrowser_v3	gene	947641	948468	.	-	0	Rv0851c	UniProt_AC=O53863	0	0.807236	0.541354	0.824808	-0.241833	0.993548	0.335566	-0.120001	-0.0855609	-0.193673	oxidoreductase
NC_000962.3	fimo	nucleotide_motif	947906	947927	50.9	-	.	Name=1_NC_000962.3-	sequence=TGTCGGTGCTCTGCCCGATGGT	0	#N/A	#N/A	#N/A	#N/A	#N/A	#N/A	#N/A	#N/A	#N/A	#N/A
NC_000962.3	fimo	nucleotide_motif	948104	948125	47.5	-	.	Name=1_NC_000962.3-	sequence=TGTGGGGCTCGATCCATACGGT	0	#N/A	#N/A	#N/A	#N/A	#N/A	#N/A	#N/A	#N/A	#N/A	#N/A
NC_000962.3	Mycobrowser_v3	gene	948559	949395	.	+	0	Rv0852	UniProt_AC=I6Y4Z4	0	-0.138293	1.16865	0.74155	0.828167	-0.273563	0.703797	0.200216	1.1972	0.56784	fatty-acid-CoA ligase FadD16
NC_000962.3	fimo	nucleotide_motif	948844	948865	48.3	-	.	Name=1_NC_000962.3-	sequence=TGTCGGCCAGAGCCGATTTGTT	0	#N/A	#N/A	#N/A	#N/A	#N/A	#N/A	#N/A	#N/A	#N/A	#N/A
NC_000962.3	Mycobrowser_v3	gene	949436	951118	.	-	0	Rv0853c	UniProt_AC=P9WG37	0	0.224156	0.319072	0.143451	0.740514	0.225199	0.49885	-0.211893	0.821757	0.539636	pyruvate or indole-3-pyruvate decarboxylase Pdc; K04103 indolepyruvate decarboxylase [EC:4.1.1.74]
NC_000962.3	fimo	nucleotide_motif	950868	950889	44.4	-	.	Name=3_NC_000962.3-	sequence=TGTCAGCGGTGGTAACGACATT	0	#N/A	#N/A	#N/A	#N/A	#N/A	#N/A	#N/A	#N/A	#N/A	#N/A
NC_000962.3	Mycobrowser_v3	gene	951183	951626	.	+	0	Rv0854	UniProt_AC=I6X9Y7	0	-0.644707	0.0635154	-0.677195	1.54898	-0.29921	-0.770758	-1.21581	0.23917	-0.479536	hypothetical protein
NC_000962.3	Mycobrowser_v3	gene	951632	952711	.	+	0	Rv0855	UniProt_AC=I6Y8Y0	0	-0.106355	-0.00451608	-0.555189	0.435217	-0.556888	-0.352031	-0.6102	0.343768	-0.0641171	fatty-acid-CoA racemase Far; K01796 alpha-methylacyl-CoA racemase [EC:5.1.99.4]
NC_000962.3	Mycobrowser_v3	gene	952825	953229	.	+	0	Rv0856	UniProt_AC=O53868	0	-0.840773	-1.28404	-0.907424	0.654423	-0.724996	-0.336719	-1.70488	0.179886	-0.779784	hypothetical protein
NC_000962.3	Mycobrowser_v3	gene	953257	953730	.	+	0	Rv0857	UniProt_AC=I6Y4Z9	0	-0.60016	-1.71421	-1.52382	0.201176	-0.916768	-0.870191	-1.57837	-0.705739	-0.989817	hypothetical protein
NC_000962.3	fimo	nucleotide_motif	953329	953350	52.9	-	.	Name=1_NC_000962.3-	sequence=TGTCGGCGAGCGCCTCCACGAT	0	#N/A	#N/A	#N/A	#N/A	#N/A	#N/A	#N/A	#N/A	#N/A	#N/A
NC_000962.3	Mycobrowser_v3	gene	953727	954920	.	-	0	Rv0858c	UniProt_AC=P9WPZ5	0	-0.178611	0.306293	0.464726	-0.0177754	-0.404523	0.587545	0.191819	0.565328	1.02151	n-succinyldiaminopimelate aminotransferase DapC; K14267 N-succinyldiaminopimelate aminotransferase [EC:2.6.1.17]
NC_000962.3	Mycobrowser_v3	gene	955077	956288	.	+	0	Rv0859	UniProt_AC=O53871	0	-0.75351	0.684133	0.305148	0.951004	0.175675	0.395773	-1.04223	0.0702131	-0.349695	acyl-CoA thiolase FadA; K00626 acetyl-CoA C-acetyltransferase [EC:2.3.1.9]
NC_000962.3	Mycobrowser_v3	gene	956293	958455	.	+	0	Rv0860	UniProt_AC=O53872	0	-0.151425	1.69709	1.22666	0.950439	0.548012	1.34005	-0.0807138	1.00883	0.719019	fatty oxidation protein FadB; K01782 3-hydroxyacyl-CoA dehydrogenase / enoyl-CoA hydratase / 3-hydroxybutyryl-CoA epimerase [EC:1.1.1.35 4.2.1.17 5.1.2.3]
NC_000962.3	Mycobrowser_v3	gene	958459	958509	.	+	0	MTB000120	UniProt_AC=	0	#N/A	#N/A	#N/A	#N/A	#N/A	#N/A	#N/A	#N/A	#N/A	#N/A
NC_000962.3	Mycobrowser_v3	gene	958523	960151	.	-	0	Rv0861c	UniProt_AC=O53873	0	0.815557	-0.818667	0.161897	-0.233253	1.27668	-0.533491	-0.287899	-0.810897	-1.06091	DNA helicase Ercc3; K10843 DNA excision repair protein ERCC-3 [EC:3.6.4.12]
NC_000962.3	fimo	nucleotide_motif	959360	959381	44.4	-	.	Name=2_NC_000962.3-	sequence=TGTCACCATCTCGACATACCAG	0	#N/A	#N/A	#N/A	#N/A	#N/A	#N/A	#N/A	#N/A	#N/A	#N/A
NC_000962.3	Mycobrowser_v3	gene	960342	962612	.	-	0	Rv0862c	UniProt_AC=O53874	0	-0.376753	-1.02933	-1.03959	-0.753954	-0.903285	-0.860581	-0.675184	-0.970862	-1.02819	hypothetical protein
NC_000962.3	Mycobrowser_v3	gene	962599	962880	.	+	0	Rv0863	UniProt_AC=I6XWF9	0	0.250041	-0.791577	-0.379783	0.120408	-0.064691	-0.646981	-0.511009	-0.926314	-1.36123	hypothetical protein
NC_000962.3	Mycobrowser_v3	gene	962890	963393	.	+	0	Rv0864	UniProt_AC=P9WJR7	0	-0.141217	-0.668161	-0.0534384	-0.511902	-0.517236	-0.419038	-0.229799	-0.710559	-0.806887	molybdenum cofactor biosynthesis protein C2 MoaC2; K03637 cyclic pyranopterin phosphate synthase [EC:4.1.99.18]
NC_000962.3	Mycobrowser_v3	gene	963390	963872	.	+	0	Rv0865	UniProt_AC=I6Y8Y8	0	0.373939	-0.768244	0.0552595	-0.18025	-0.418343	0.055996	-0.23677	-0.661341	-0.209061	molybdopterin biosynthesis protein Mog
NC_000962.3	Mycobrowser_v3	gene	963869	964294	.	+	0	Rv0866	UniProt_AC=P9WJR1	0	0.0100464	-0.566578	0.790176	-0.360221	-0.588914	0.751969	-0.0854692	-0.0980102	-0.330269	molybdenum cofactor biosynthesis protein E2 MoaE2; K03635 molybdopterin synthase catalytic subunit [EC:2.8.1.12]
NC_000962.3	Mycobrowser_v3	gene	964312	965535	.	-	0	Rv0867c	UniProt_AC=P9WG31	0	0.176504	-0.244782	-0.924725	-1.23672	-0.00592817	-0.28637	-0.359926	-1.55951	0.407315	resuscitation-promoting factor RpfA
NC_000962.3	Mycobrowser_v3	gene	965983	966261	.	-	0	Rv0868c	UniProt_AC=I6XWG2	0	-1.12092	0.794033	1.08572	0.234373	-0.949631	0.499691	-0.797176	0.618026	-0.450727	molybdenum cofactor biosynthesis protein D2 MoaD2
NC_000962.3	fimo	nucleotide_motif	966101	966122	50.9	-	.	Name=1_NC_000962.3-	sequence=TGTCGGTCCGCGATGTTCGCCT	0	#N/A	#N/A	#N/A	#N/A	#N/A	#N/A	#N/A	#N/A	#N/A	#N/A
NC_000962.3	Mycobrowser_v3	gene	966265	967347	.	-	0	Rv0869c	UniProt_AC=P9WJS1	0	-0.0755339	1.19008	0.892589	0.478501	-0.314994	0.579975	0.00264842	0.847072	-0.736186	molybdenum cofactor biosynthesis protein A2 MoaA2; K03639 cyclic pyranopterin phosphate synthase [EC:4.1.99.18]
NC_000962.3	Mycobrowser_v3	gene	967344	967733	.	-	0	Rv0870c	UniProt_AC=I6Y8Z3	0	-0.152237	0.692713	0.472589	0.668361	0.0787514	-0.0155817	-0.209183	0.394331	-1.20165	integral membrane protein
NC_000962.3	Mycobrowser_v3	gene	967898	968305	.	+	0	Rv0871	UniProt_AC=I6WZM9	0	-0.146898	-0.137556	-0.330086	-0.353813	-0.110111	-0.320723	-0.465847	-0.318095	-0.228373	cold shock protein B CspB; K03704 cold shock protein (beta-ribbon, CspA family)
NC_000962.3	Mycobrowser_v3	gene	968424	970244	.	-	0	Rv0872c	UniProt_AC=Q79FV3	0	0.336091	0.269879	0.121592	1.60419	0.549452	0.495141	-0.705859	0.646866	-0.224622	PE-PGRS family protein PE_PGRS15
NC_000962.3	Mycobrowser_v3	gene	970505	972457	.	+	0	Rv0873	UniProt_AC=P9WQF7	0	-0.404116	-0.270237	-0.246516	0.550752	-0.344596	-0.173095	-0.957002	-0.066467	-0.878846	acyl-CoA dehydrogenase FadE10
NC_000962.3	Mycobrowser_v3	gene	972546	973706	.	-	0	Rv0874c	UniProt_AC=P9WKR9	0	0.550184	0.617892	0.55084	0.586167	0.323469	0.375667	0.627602	0.606813	1.40656	hypothetical protein
NC_000962.3	fimo	nucleotide_motif	973736	973757	52.9	+	.	Name=1_NC_000962.3+	sequence=TGTCGGCGGCTCTTCGGACCGT	0	#N/A	#N/A	#N/A	#N/A	#N/A	#N/A	#N/A	#N/A	#N/A	#N/A
NC_000962.3	Mycobrowser_v3	gene	973806	974294	.	-	0	Rv0875c	UniProt_AC=P9WKR7	0	-0.119466	0.58986	0.622708	-0.360587	-0.318926	0.174861	0.126514	0.402194	-0.951403	exported protein
NC_000962.3	Mycobrowser_v3	gene	974291	975937	.	-	0	Rv0876c	UniProt_AC=P9WKR5	0	-0.0599036	-0.315975	-0.410642	0.138101	-0.123677	-0.71253	-0.721371	-0.743832	-1.30644	transmembrane protein
NC_000962.3	fimo	nucleotide_motif	975529	975550	45.7	+	.	Name=1_NC_000962.3+	sequence=TGGCGGCCGCAAAGAATAGTGT	0	#N/A	#N/A	#N/A	#N/A	#N/A	#N/A	#N/A	#N/A	#N/A	#N/A
NC_000962.3	Mycobrowser_v3	gene	976075	976863	.	+	0	Rv0877	UniProt_AC=P9WKR3	0	0.186602	-0.119641	-0.223384	0.821719	1.14324	-0.0707281	-0.215187	0.344609	0.757593	hypothetical protein
NC_000962.3	Mycobrowser_v3	gene	976872	978203	.	-	0	Rv0878c	UniProt_AC=P9WI35	0	-0.269644	-0.558061	-0.477701	-0.261771	-0.638971	-0.501362	-0.617879	-0.167718	-0.200315	PPE family protein PPE13
NC_000962.3	Mycobrowser_v3	gene	978481	978756	.	-	0	Rv0879c	UniProt_AC=P9WKR1	0	-0.513973	-0.0474036	0.00256584	0.068014	-1.13866	-0.0482079	-0.697907	0.111694	0.0155375	transmembrane protein
NC_000962.3	Mycobrowser_v3	gene	978934	979365	.	+	0	Rv0880	UniProt_AC=P9WMF1	0	0.255658	0.155647	0.127827	0.0043897	0.146307	-0.173984	0.316667	0.294725	1.07251	transcriptional regulator MarR-family
NC_000962.3	Mycobrowser_v3	gene	979362	980228	.	+	0	Rv0881	UniProt_AC=P9WFY3	0	0.352351	0.368843	0.321438	0.145798	0.349713	0.261599	0.663786	0.507742	0.985312	methyltransferase
NC_000962.3	fimo	nucleotide_motif	979616	979637	52.9	+	.	Name=1_NC_000962.3+	sequence=TGTCGGCGCGCCGTACTATCGA	0	#N/A	#N/A	#N/A	#N/A	#N/A	#N/A	#N/A	#N/A	#N/A	#N/A
NC_000962.3	Mycobrowser_v3	gene	980225	980509	.	+	0	Rv0882	UniProt_AC=P9WKQ9	0	0.635897	0.929532	0.863684	0.458471	0.0854501	0.881502	0.547701	1.55512	1.82759	transmembrane protein
NC_000962.3	Mycobrowser_v3	gene	980506	981267	.	-	0	Rv0883c	UniProt_AC=P9WKQ7	0	-0.899319	-0.0976796	-0.239844	0.273143	0.0656421	-0.737461	-0.88507	-0.390859	-1.02564	hypothetical protein
NC_000962.3	Mycobrowser_v3	gene	981424	982554	.	-	0	Rv0884c	UniProt_AC=P9WQ73	0	-0.164582	-0.674737	-0.874516	0.0437858	-0.0283926	-0.495974	-0.733698	-0.931507	-0.478823	phosphoserine aminotransferase SerC; K00831 phosphoserine aminotransferase [EC:2.6.1.52]
NC_000962.3	fimo	nucleotide_motif	982610	982631	52.9	+	.	Name=1_NC_000962.3+	sequence=TGCCGGCACAGGCGCGTAGTGT	0	#N/A	#N/A	#N/A	#N/A	#N/A	#N/A	#N/A	#N/A	#N/A	#N/A
NC_000962.3	Mycobrowser_v3	gene	982762	983784	.	+	0	Rv0885	UniProt_AC=P9WKQ5	0	0.00505238	-1.87046	-2.52832	0.773604	0.363462	-2.5484	-0.900396	-0.302914	-1.18563	hypothetical protein
NC_000962.3	Mycobrowser_v3	gene	983803	985530	.	+	0	Rv0886	UniProt_AC=P9WJI1	0	0.621886	-0.774119	-1.51939	0.537543	0.311671	-1.47968	0.673224	1.0337	-0.0949641	NADPH:adrenodoxin oxidoreductase FprB; K00528 ferredoxin--NADP+ reductase [EC:1.18.1.2]
NC_000962.3	Mycobrowser_v3	gene	985513	985971	.	-	0	Rv0887c	UniProt_AC=P9WKQ3	0	1.22715	0.832834	2.78135	0.958656	3.85251	0.301822	0.706492	0.381468	1.34478	protein PhnB; K04750 PhnB protein
NC_000962.3	Mycobrowser_v3	gene	987233	988705	.	+	0	Rv0888	UniProt_AC=P9WKQ1	0	-1.48179	0.932656	-0.759224	0.700838	-0.831534	-0.294442	-1.15393	0.144231	-0.117162	exported protein
NC_000962.3	Mycobrowser_v3	gene	988740	989861	.	-	0	Rv0889c	UniProt_AC=P9WPD3	0	-0.383264	-0.983896	-1.1915	-0.404836	-1.26467	-1.0597	-1.87618	-1.57372	-1.77785	citrate synthase II CitA; K01647 citrate synthase [EC:2.3.3.1]
NC_000962.3	Mycobrowser_v3	gene	989948	992596	.	-	0	Rv0890c	UniProt_AC=P9WMG1	0	-0.479598	-1.32187	-0.601175	-1.4424	-0.795093	-0.564859	-0.44322	-1.10529	-0.671474	transcriptional regulator LuxR-family
NC_000962.3	Mycobrowser_v3	gene	992598	993455	.	-	0	Rv0891c	UniProt_AC=P9WMV1	0	-0.772538	-0.483832	-0.226897	-2.13032	0.0481625	-0.591783	0.379953	-0.14084	0.298884	transcriptional regulator
NC_000962.3	fimo	nucleotide_motif	992809	992830	44.4	-	.	Name=3_NC_000962.3-	sequence=TGTCAGCTGCGACAGGTGATTT	0	#N/A	#N/A	#N/A	#N/A	#N/A	#N/A	#N/A	#N/A	#N/A	#N/A
NC_000962.3	Mycobrowser_v3	gene	993853	995340	.	+	0	Rv0892	UniProt_AC=P9WNG1	0	-0.192785	-2.51968	-1.86361	-2.07055	0.0682375	-1.78917	-1.05007	-2.97549	-0.812562	monooxygenase
NC_000962.3	fimo	nucleotide_motif	994639	994660	51.8	-	.	Name=2_NC_000962.3-	sequence=GGTCACGCACCCGACGTAAGCT	0	#N/A	#N/A	#N/A	#N/A	#N/A	#N/A	#N/A	#N/A	#N/A	#N/A
NC_000962.3	Mycobrowser_v3	gene	995318	996295	.	-	0	Rv0893c	UniProt_AC=P9WFI1	0	-1.70717	-1.80135	-1.95945	-1.64048	-1.6863	-1.62679	-1.04053	-2.21676	-1.66743	s-adenosylmethionine-dependent methyltransferase
NC_000962.3	Mycobrowser_v3	gene	996524	997705	.	+	0	Rv0894	UniProt_AC=P9WKP9	0	-0.851044	-2.26733	-1.75342	-1.11398	-1.13451	-1.10798	-0.431295	-1.29217	-0.570677	transcriptional regulator LuxR-family
NC_000962.3	Mycobrowser_v3	gene	997782	999299	.	+	0	Rv0895	UniProt_AC=P9WKA3	0	-0.363264	-1.34307	-0.657084	-0.992072	-0.853828	-0.636	-0.151617	-0.614568	0.565733	diacylglycerol acyltransferase
NC_000962.3	fimo	nucleotide_motif	998866	998887	48.3	+	.	Name=1_NC_000962.3+	sequence=TGTCGGCGATACGGGCAAGTAT	0	#N/A	#N/A	#N/A	#N/A	#N/A	#N/A	#N/A	#N/A	#N/A	#N/A
NC_000962.3	Mycobrowser_v3	gene	999472	1000767	.	+	0	Rv0896	UniProt_AC=P9WPD5	0	-0.916287	-1.2251	-1.20152	-0.15562	-0.872825	-1.06505	-1.06333	-1.05535	-1.85232	citrate synthase I GltA2; K01647 citrate synthase [EC:2.3.3.1]
NC_000962.3	fimo	nucleotide_motif	1000432	1000453	45.7	-	.	Name=1_NC_000962.3-	sequence=TGTCGGCCTGTTCCTTGACGAT	0	#N/A	#N/A	#N/A	#N/A	#N/A	#N/A	#N/A	#N/A	#N/A	#N/A
NC_000962.3	Mycobrowser_v3	gene	1000719	1000826	.	+	0	MTB000121	UniProt_AC=	0	0.291493	0.892681	1.31439	-1.77856	0.199647	1.1424	0.177837	0.562011	1.41734	#N/A
NC_000962.3	Mycobrowser_v3	gene	1000808	1002415	.	-	0	Rv0897c	UniProt_AC=P9WKP7	0	-0.269537	-0.338205	-0.41331	-0.636522	-0.714631	-0.327564	-0.289679	-0.855795	-1.02609	oxidoreductase
NC_000962.3	fimo	nucleotide_motif	1001279	1001300	49.7	+	.	Name=3_NC_000962.3+	sequence=GGTCAGCGAATGGCAGTAGGCT	0	#N/A	#N/A	#N/A	#N/A	#N/A	#N/A	#N/A	#N/A	#N/A	#N/A
NC_000962.3	Mycobrowser_v3	gene	1002441	1002704	.	-	0	Rv0898c	UniProt_AC=P9WKP5	0	0.0756053	-1.41057	-1.50796	-0.539167	-0.579223	-1.24506	-1.32734	-1.64561	-1.29927	hypothetical protein
NC_000962.3	Mycobrowser_v3	gene	1002812	1003792	.	+	0	Rv0899	UniProt_AC=P9WIU5	0	0.0467902	-0.151148	-0.339843	0.152447	-0.10143	-0.351275	-0.13324	-0.0901185	-0.535101	outer membrane protein A OmpA
NC_000962.3	fimo	nucleotide_motif	1003526	1003547	48.3	-	.	Name=1_NC_000962.3-	sequence=TGTCGGCTACCCGGTTCAGGAT	0	#N/A	#N/A	#N/A	#N/A	#N/A	#N/A	#N/A	#N/A	#N/A	#N/A
NC_000962.3	fimo	nucleotide_motif	1003577	1003598	45.7	-	.	Name=1_NC_000962.3-	sequence=TGTCGGTGTAGCCGTTGATCGT	0	#N/A	#N/A	#N/A	#N/A	#N/A	#N/A	#N/A	#N/A	#N/A	#N/A
NC_000962.3	Mycobrowser_v3	gene	1003805	1003957	.	+	0	Rv0900	UniProt_AC=P9WJG7	0	0.550679	0.138735	0.0676995	-0.391131	-0.894851	-0.344389	0.461822	-0.195384	0.352139	membrane protein
NC_000962.3	Mycobrowser_v3	gene	1003957	1004484	.	+	0	Rv0901	UniProt_AC=P9WJG5	0	0.0847258	-0.365397	-0.436832	-0.11782	-0.218301	-0.315982	-0.703709	-0.357101	-0.599744	exported or membrane protein
NC_000962.3	Mycobrowser_v3	gene	1004501	1005841	.	-	0	Rv0902c	UniProt_AC=P9WGK7	0	-0.420754	0.000440165	-0.231118	0.0634386	-0.248905	-0.355199	-0.454553	-0.194689	-0.442001	two-component system sensor histidine kinase PrrB; K07655 two-component system, OmpR family, sensor histidine kinase PrrB [EC:2.7.13.3]
NC_000962.3	Mycobrowser_v3	gene	1005852	1006562	.	-	0	Rv0903c	UniProt_AC=P9WGM1	0	-0.332129	-0.147826	-0.673643	0.129042	0.218602	-0.781962	-0.850525	-0.635903	-0.988377	two-component system transcriptional regulator PrrA; K07671 two-component system, OmpR family, response regulator PrrA
NC_000962.3	Mycobrowser_v3	gene	1006693	1008180	.	-	0	Rv0904c	UniProt_AC=P9WQH9	0	0.328043	0.316894	0.369834	-0.204178	0.692475	0.349011	1.50068	0.776776	1.91608	acetyl-CoA carboxylase carboxyl transferase AccD3; K01962 acetyl-CoA carboxylase carboxyl transferase subunit alpha [EC:6.4.1.2] K01963 acetyl-CoA carboxylase carboxyl transferase subunit beta [EC:6.4.1.2]
NC_000962.3	Mycobrowser_v3	gene	1008207	1008938	.	+	0	Rv0905	UniProt_AC=P9WNP1	0	0.224455	-1.30553	-1.50061	-0.492174	0.288498	-1.15814	0.185482	-1.54995	-0.630579	enoyl-CoA hydratase EchA6; K01692 enoyl-CoA hydratase [EC:4.2.1.17]
NC_000962.3	Mycobrowser_v3	gene	1008944	1010062	.	+	0	Rv0906	UniProt_AC=P9WKP3	0	0.511807	-0.17417	-0.243414	-0.187822	0.269457	-0.0314089	1.12151	-0.337825	0.154779	hypothetical protein
NC_000962.3	Mycobrowser_v3	gene	1010136	1011734	.	+	0	Rv0907	UniProt_AC=O05900	0	0.204481	-0.540367	-0.813351	-0.597758	-0.320984	-0.52333	0.573971	-0.516595	-0.461935	beta-lactamase
NC_000962.3	fimo	nucleotide_motif	1010423	1010444	49.7	+	.	Name=3_NC_000962.3+	sequence=TGTCAGAGACGTGGGCAAAGGT	0	#N/A	#N/A	#N/A	#N/A	#N/A	#N/A	#N/A	#N/A	#N/A	#N/A
NC_000962.3	Mycobrowser_v3	gene	1011731	1014124	.	+	0	Rv0908	UniProt_AC=P9WPT1	0	-0.0140316	-1.04084	-1.09803	-1.10871	-0.884711	-0.805888	0.137311	-0.989067	-0.840016	metal cation transporter P-type ATPase CtpE; K12952 cation-transporting ATPase E [EC:3.6.3.-]
NC_000962.3	Mycobrowser_v3	gene	1014681	1014860	.	+	0	Rv0909	UniProt_AC=P9WJ07	0	-0.869287	-0.360085	-0.677466	0.142337	-0.976689	-0.461282	-0.779765	-0.559497	-0.972967	hypothetical protein
NC_000962.3	Mycobrowser_v3	gene	1014866	1015300	.	+	0	Rv0910	UniProt_AC=P9WJ05	0	-0.448057	-0.302232	-0.619971	0.0911065	-0.846625	-0.318882	-1.13748	-0.421467	-1.69965	hypothetical protein
NC_000962.3	Mycobrowser_v3	gene	1015398	1016171	.	+	0	Rv0911	UniProt_AC=I6XA34	0	-0.0121839	0.0643448	0.30756	-0.13865	1.26418	0.194482	0.106984	0.143628	-0.371886	hypothetical protein; K06996
NC_000962.3	Mycobrowser_v3	gene	1016236	1016685	.	+	0	Rv0912	UniProt_AC=O05904	0	-0.85872	-0.327491	-0.178708	-0.518694	-0.163066	-0.396634	-0.672229	-0.554236	-1.43059	transmembrane protein
NC_000962.3	Mycobrowser_v3	gene	1017217	1018725	.	-	0	Rv0913c	UniProt_AC=I6Y551	0	-0.895757	-0.222107	-0.124445	0.981302	-0.651408	-0.259611	-1.3786	0.390259	-1.27984	carotenoid cleavage dioxygenase; K11159 carotenoid cleavage dioxygenase
NC_000962.3	Mycobrowser_v3	gene	1018727	1019965	.	-	0	Rv0914c	UniProt_AC=I6XWJ8	0	-0.402342	-0.329207	-0.618143	0.422117	-0.501886	-0.590168	-1.67815	-0.397023	-1.21002	acetyl-CoA acetyltransferase; K00626 acetyl-CoA C-acetyltransferase [EC:2.3.1.9]
NC_000962.3	Mycobrowser_v3	gene	1020058	1021329	.	-	0	Rv0915c	UniProt_AC=P9WI33	0	-0.330813	0.0546243	-0.157495	0.674585	0.0311733	-0.158257	-0.415121	0.140577	0.347475	PPE family protein PPE14
NC_000962.3	Mycobrowser_v3	gene	1021344	1021643	.	-	0	Rv0916c	UniProt_AC=I6Y936	0	-0.794925	-0.529671	-1.17215	0.0281476	-1.07939	-1.39343	-1.59336	-0.682522	-1.32961	PE family protein PE7
NC_000962.3	Mycobrowser_v3	gene	1022087	1023868	.	+	0	Rv0917	UniProt_AC=P9WPR7	0	-0.00254696	-0.080929	-0.432903	-0.228604	-0.310581	-0.30206	-0.537792	-0.0915616	-0.682983	glycine betaine transport integral membrane protein BetP; K02168 choline/glycine/proline betaine transport protein
NC_000962.3	Mycobrowser_v3	gene	1024211	1024687	.	+	0	Rv0918	UniProt_AC=O05910	0	-0.0816051	0.373268	0.113189	0.544381	0.603462	-0.313391	0.0848388	-0.0357904	0.771961	hypothetical protein
NC_000962.3	Mycobrowser_v3	gene	1024684	1025184	.	+	0	Rv0919	UniProt_AC=I6XA42	0	0.780754	1.6474	1.49098	1.06983	1.39488	1.1469	1.65921	2.44991	2.04755	N-acetyltransferase
NC_000962.3	Mycobrowser_v3	gene	1025321	1025393	.	-	0	MTB000014	UniProt_AC=	0	0.510241	-0.168388	0.35531	0.353546	1.16027	0.760999	1.4968	0.312861	0.929908	#N/A
NC_000962.3	Mycobrowser_v3	gene	1025497	1026816	.	-	0	Rv0920c	UniProt_AC=I6Y941	0	0.553901	0.225163	0.799703	0.233441	1.08553	0.764988	1.30217	0.811543	0.916659	transposase
NC_000962.3	fimo	nucleotide_motif	1026314	1026335	45.7	-	.	Name=1_NC_000962.3-	sequence=TGTCGGTGTCCAAGGACACCAT	0	#N/A	#N/A	#N/A	#N/A	#N/A	#N/A	#N/A	#N/A	#N/A	#N/A
NC_000962.3	Mycobrowser_v3	gene	1027104	1027685	.	+	0	Rv0921	UniProt_AC=I6WZS4	0	2.20712	-1.06394	1.99472	0.69368	3.57261	-1.59393	0.14626	-1.85379	0.371151	resolvase
NC_000962.3	fimo	nucleotide_motif	1027423	1027444	50.9	+	.	Name=1_NC_000962.3+	sequence=TGTCGGACCCCGATGCGAGAGT	0	#N/A	#N/A	#N/A	#N/A	#N/A	#N/A	#N/A	#N/A	#N/A	#N/A
NC_000962.3	Mycobrowser_v3	gene	1027685	1029337	.	+	0	Rv0922	UniProt_AC=I6Y560	0	2.06484	-0.222182	2.1708	0.119246	2.97493	-0.198204	-0.453276	-0.566051	-0.765429	transposase
NC_000962.3	Mycobrowser_v3	gene	1029513	1030577	.	-	0	Rv0923c	UniProt_AC=I6XWK6	0	-0.107375	0.203516	1.20275	0.00338483	0.85938	0.18524	0.248212	0.955981	0.961873	hypothetical protein
NC_000962.3	fimo	nucleotide_motif	1029550	1029571	76.8	-	.	Name=2_NC_000962.3-	sequence=TGTCACCGGTCACCGCTACCCT	0	#N/A	#N/A	#N/A	#N/A	#N/A	#N/A	#N/A	#N/A	#N/A	#N/A
NC_000962.3	Mycobrowser_v3	gene	1030578	1031864	.	-	0	Rv0924c	UniProt_AC=P9WIZ5	0	-0.218842	0.14638	0.112563	-0.322669	-0.0157291	-0.0208865	0.435732	0.128763	0.353152	divalent cation-transport integral membrane protein MntH; K03322 manganese transport protein
NC_000962.3	Mycobrowser_v3	gene	1031896	1032633	.	-	0	Rv0925c	UniProt_AC=I6Y946	0	-0.839326	0.186006	-0.0377461	0.564052	-0.468206	-0.0325251	-0.749389	0.150756	-0.477175	manganese transporter
NC_000962.3	Mycobrowser_v3	gene	1032710	1033786	.	-	0	Rv0926c	UniProt_AC=I6WZS8	0	-0.254225	0.0969849	-0.070817	0.282548	-0.135618	-0.0772058	-0.133744	0.134438	-0.125071	dihydrodipicolinate reductase
NC_000962.3	fimo	nucleotide_motif	1033485	1033506	45.7	-	.	Name=1_NC_000962.3-	sequence=TGGCGGCAGGGATCAATATCGT	0	#N/A	#N/A	#N/A	#N/A	#N/A	#N/A	#N/A	#N/A	#N/A	#N/A
NC_000962.3	Mycobrowser_v3	gene	1033840	1034631	.	-	0	Rv0927c	UniProt_AC=P9WGQ5	0	-0.382009	-0.271596	-0.546764	0.145363	-0.104512	-0.543233	-0.194632	-0.268698	-0.05418	7-alpha-hydroxysteroid dehydrogenase; K00076 7-alpha-hydroxysteroid dehydrogenase [EC:1.1.1.159]
NC_000962.3	Mycobrowser_v3	gene	1034903	1036015	.	+	0	Rv0928	UniProt_AC=P9WGT7	0	-0.307455	-1.14526	-1.04987	0.14132	-0.0717726	-0.914113	-0.561894	-1.20271	-0.756514	periplasmic phosphate-binding lipoprotein PstS3; K02040 phosphate transport system substrate-binding protein
NC_000962.3	Mycobrowser_v3	gene	1036028	1037002	.	+	0	Rv0929	UniProt_AC=P9WG05	0	-0.0511665	-0.584741	-0.336253	-0.252565	-0.171431	-0.230189	0.106308	-0.0566841	-0.377952	phosphate-transport ABC transporter integral membrane protein PstC2; K02037 phosphate transport system permease protein
NC_000962.3	Mycobrowser_v3	gene	1036999	1037925	.	+	0	Rv0930	UniProt_AC=P9WG11	0	-0.0979456	0.00223662	-0.0844394	-0.414545	-0.254095	0.0792954	0.0196199	0.535427	0.229499	phosphate-transport ABC transporter integral membrane protein PstA1; K02038 phosphate transport system permease protein
NC_000962.3	Mycobrowser_v3	gene	1037920	1039914	.	-	0	Rv0931c	UniProt_AC=P9WI79	0	-0.422113	-0.410979	-0.469378	-0.797446	-1.14461	-0.429753	-0.41297	-0.440381	-1.20727	transmembrane serine/threonine-protein kinase D PknD; K08884 serine/threonine protein kinase, bacterial [EC:2.7.11.1]
NC_000962.3	fimo	nucleotide_motif	1038417	1038438	52.7	+	.	Name=1_NC_000962.3+	sequence=TGTTGGACCCGGCCGCTAACGT	0	#N/A	#N/A	#N/A	#N/A	#N/A	#N/A	#N/A	#N/A	#N/A	#N/A
NC_000962.3	fimo	nucleotide_motif	1039038	1039059	52.8	+	.	Name=2_NC_000962.3+	sequence=TGTCACCGCGCCGCAGAATCGT	0	#N/A	#N/A	#N/A	#N/A	#N/A	#N/A	#N/A	#N/A	#N/A	#N/A
NC_000962.3	Mycobrowser_v3	gene	1039936	1041048	.	-	0	Rv0932c	UniProt_AC=P9WGT9	0	-0.340692	-0.283547	-0.376514	-0.365694	-0.590778	-0.116113	0.324544	-0.0374498	-0.798924	periplasmic phosphate-binding lipoprotein PstS2; K02040 phosphate transport system substrate-binding protein
NC_000962.3	Mycobrowser_v3	gene	1041264	1042094	.	+	0	Rv0933	UniProt_AC=P9WQK9	0	-0.682785	-0.366074	-0.689774	-0.962177	-0.969208	-0.621052	-0.146882	-0.184143	-0.770382	phosphate-transport ABC transporter ATP-binding protein PstB; K02036 phosphate transport system ATP-binding protein [EC:3.6.3.27]
NC_000962.3	fimo	nucleotide_motif	1041459	1041480	43.8	-	.	Name=2_NC_000962.3-	sequence=TGTCATTCATCCGGTTTAGGGT	0	#N/A	#N/A	#N/A	#N/A	#N/A	#N/A	#N/A	#N/A	#N/A	#N/A
NC_000962.3	Mycobrowser_v3	gene	1042115	1043239	.	+	0	Rv0934	UniProt_AC=P9WGU1	0	-0.436903	-0.51998	-0.548628	-0.565723	-0.759887	-0.467743	-0.102991	-0.189299	-0.445491	periplasmic phosphate-binding lipoprotein PstS1; K02040 phosphate transport system substrate-binding protein
NC_000962.3	Mycobrowser_v3	gene	1043299	1044315	.	+	0	Rv0935	UniProt_AC=P9WG07	0	-0.394731	-0.412077	-0.350376	-1.29364	-0.98808	-0.41593	-0.282006	-0.402455	-0.896252	phosphate-transport ABC transporter integral membrane protein PstC1; K02037 phosphate transport system permease protein
NC_000962.3	fimo	nucleotide_motif	1044278	1044299	52.8	+	.	Name=2_NC_000962.3+	sequence=TGTCACGCACCGCGCTTCCGGT	0	#N/A	#N/A	#N/A	#N/A	#N/A	#N/A	#N/A	#N/A	#N/A	#N/A
NC_000962.3	Mycobrowser_v3	gene	1044317	1045222	.	+	0	Rv0936	UniProt_AC=P9WG09	0	-0.276764	-0.669368	-0.5907	-1.41832	-1.2989	-0.647689	-0.352693	-0.506126	-1.47352	phosphate-transport ABC transporter integral membrane protein PstA2; K02038 phosphate transport system permease protein
NC_000962.3	Mycobrowser_v3	gene	1045199	1046020	.	-	0	Rv0937c	UniProt_AC=P9WKD9	0	-1.33475	-1.57276	-2.2207	-0.323211	-2.04809	-1.52137	-2.00759	-1.70228	-2.96514	DNA end-binding protein Mku; K10979 DNA end-binding protein Ku
NC_000962.3	Mycobrowser_v3	gene	1046136	1048415	.	+	0	Rv0938	UniProt_AC=P9WNV3	0	-0.116144	-1.19311	-1.23992	-0.375815	-0.423356	-1.10817	-1.5394	-1.12097	-2.55994	ATP dependent DNA ligase LigD; K01971 bifunctional non-homologous end joining protein LigD [EC:6.5.1.1]
NC_000962.3	Mycobrowser_v3	gene	1048412	1050346	.	+	0	Rv0939	UniProt_AC=O86346	0	0.23803	-0.196219	-0.169553	-0.0228634	0.0894876	-0.093059	-0.606331	-0.253628	-1.14673	bifunctional enzyme 2-hydroxyhepta-2,4-diene-1,7-dioate isomerase
NC_000962.3	fimo	nucleotide_motif	1049027	1049048	52.9	+	.	Name=1_NC_000962.3+	sequence=TGCCGGGGCGGGAAGCTAAGCT	0	#N/A	#N/A	#N/A	#N/A	#N/A	#N/A	#N/A	#N/A	#N/A	#N/A
NC_000962.3	Mycobrowser_v3	gene	1050593	1051459	.	-	0	Rv0940c	UniProt_AC=P9WKP1	0	-0.436754	0.150644	-0.65361	0.451309	-0.0189414	-0.646722	-0.634203	-0.102369	-0.936788	oxidoreductase
NC_000962.3	Mycobrowser_v3	gene	1051544	1052317	.	-	0	Rv0941c	UniProt_AC=P71568	0	-0.421013	0.715922	-0.614191	0.435174	-0.12608	-0.478524	-0.932016	0.30148	-0.784848	anti-anti-sigma factor
NC_000962.3	Mycobrowser_v3	gene	1052360	1052638	.	+	0	Rv0942	UniProt_AC=P9WKN9	0	0.326056	1.87746	0.793726	1.5974	0.0343303	1.0001	0.733826	2.50023	2.04684	hypothetical protein
NC_000962.3	Mycobrowser_v3	gene	1052696	1053736	.	-	0	Rv0943c	UniProt_AC=P9WKN7	0	0.137679	0.506013	0.652874	-0.108721	0.42285	0.408693	1.1196	1.74081	2.02781	oxidoreductase
NC_000962.3	Mycobrowser_v3	gene	1053765	1054241	.	+	0	Rv0944	UniProt_AC=L0T864	0	-0.708561	-0.488823	-1.2635	-1.2871	-1.27379	-0.874268	-1.21771	-0.846457	-0.105504	formamidopyrimidine-DNA glycosylase; K10563 formamidopyrimidine-DNA glycosylase [EC:3.2.2.23 4.2.99.18]
NC_000962.3	Mycobrowser_v3	gene	1054247	1055008	.	+	0	Rv0945	UniProt_AC=P9WGR7	0	-0.883018	-0.801405	-0.973782	-0.980803	-1.53051	-0.918322	-1.31656	-0.668523	-1.36646	oxidoreductase
NC_000962.3	Mycobrowser_v3	gene	1055024	1056685	.	-	0	Rv0946c	UniProt_AC=P9WN69	0	-0.332165	-0.777169	-0.968272	0.179169	-0.556026	-0.817671	-1.16111	-0.641901	-1.28417	glucose-6-phosphate isomerase Pgi; K01810 glucose-6-phosphate isomerase [EC:5.3.1.9]
NC_000962.3	Mycobrowser_v3	gene	1057300	1057530	.	-	0	Rv0947c	UniProt_AC=	0	0.178033	-1.57977	-1.03998	-0.248255	-0.431758	-0.59148	-0.425261	-1.01866	-1.10878	#N/A
NC_000962.3	Mycobrowser_v3	gene	1057646	1057963	.	-	0	Rv0948c	UniProt_AC=P9WIC1	0	0.214249	0.0972904	0.228603	0.230162	-0.023755	0.431116	0.142056	0.648786	0.328974	chorismate mutase; K04093 chorismate mutase [EC:5.4.99.5]
NC_000962.3	Mycobrowser_v3	gene	1058260	1060575	.	+	0	Rv0949	UniProt_AC=P9WMQ1	0	0.477539	-0.513583	0.393361	-0.00326086	1.3253	-0.577097	-0.767352	-0.856088	-0.801522	ATP-dependent DNA helicase II UvrD1; K03657 DNA helicase II / ATP-dependent DNA helicase PcrA [EC:3.6.4.12]
NC_000962.3	fimo	nucleotide_motif	1059286	1059307	48.3	-	.	Name=1_NC_000962.3-	sequence=TGTCGGCGACATAGCCAACGAT	0	#N/A	#N/A	#N/A	#N/A	#N/A	#N/A	#N/A	#N/A	#N/A	#N/A
NC_000962.3	Mycobrowser_v3	gene	1060656	1061654	.	-	0	Rv0950c	UniProt_AC=P71560	0	-0.0794336	0.926987	0.604727	0.293003	-0.777154	0.62175	-0.10258	0.802922	0.462111	hypothetical protein
NC_000962.3	fimo	nucleotide_motif	1061820	1061841	44.4	-	.	Name=2_NC_000962.3-	sequence=TGGCACAGCTCACCGATATGTT	0	#N/A	#N/A	#N/A	#N/A	#N/A	#N/A	#N/A	#N/A	#N/A	#N/A
NC_000962.3	Mycobrowser_v3	gene	1061964	1063127	.	+	0	Rv0951	UniProt_AC=P9WGC5	0	0.0683344	-0.946332	-0.814658	-0.439113	-0.348907	-0.216776	-0.101085	-1.28027	-0.584047	succinyl-CoA synthetase beta chain SucC; K01903 succinyl-CoA synthetase beta subunit [EC:6.2.1.5]
NC_000962.3	fimo	nucleotide_motif	1063080	1063101	50.9	-	.	Name=1_NC_000962.3-	sequence=TGTCGGCGGCTTCGTCCATCGT	0	#N/A	#N/A	#N/A	#N/A	#N/A	#N/A	#N/A	#N/A	#N/A	#N/A
NC_000962.3	Mycobrowser_v3	gene	1063140	1064051	.	+	0	Rv0952	UniProt_AC=P9WGC7	0	-0.0227042	-0.809243	-0.534926	-0.94172	-0.250591	-0.158761	0.813149	-0.973831	0.156304	succinyl-CoA synthetase alpha chain SucD; K01902 succinyl-CoA synthetase alpha subunit [EC:6.2.1.5]
NC_000962.3	Mycobrowser_v3	gene	1063969	1064101	.	+	0	MTB000122	UniProt_AC=	0	0.260018	0.424555	1.68413	-0.652554	-1.59601	1.682	3.41425	0.474664	2.01121	#N/A
NC_000962.3	Mycobrowser_v3	gene	1064114	1064962	.	-	0	Rv0953c	UniProt_AC=P9WKN5	0	-0.793812	0.617195	0.0142714	0.323423	-0.224495	-0.0560754	-0.184404	0.455821	0.966882	oxidoreductase
NC_000962.3	Mycobrowser_v3	gene	1065127	1066038	.	+	0	Rv0954	UniProt_AC=P9WIR9	0	-0.339594	-0.525754	-0.546881	-0.255563	-0.285365	-0.239286	-0.372355	-0.323419	-0.463816	transmembrane protein
NC_000962.3	Mycobrowser_v3	gene	1066078	1067445	.	+	0	Rv0955	UniProt_AC=P9WKN3	0	0.143618	0.0649746	0.498664	-0.323964	-0.303383	0.689606	0.128579	0.0933619	-0.0313332	integral membrane protein
NC_000962.3	Mycobrowser_v3	gene	1067561	1068208	.	+	0	Rv0956	UniProt_AC=P9WHM5	0	-0.317423	0.234936	0.0568746	-0.678911	-0.62842	0.104683	0.604062	0.365998	0.116503	5'-phosphoribosylglycinamide formyltransferase PurN; K11175 phosphoribosylglycinamide formyltransferase 1 [EC:2.1.2.2]
NC_000962.3	Mycobrowser_v3	gene	1068205	1069776	.	+	0	Rv0957	UniProt_AC=P9WHM7	0	0.0825399	-0.082874	-0.0141806	-0.205424	-0.360478	0.0752129	-0.0389229	-0.167624	-0.00101165	bifunctional purine biosynthesis protein PurH; K00602 phosphoribosylaminoimidazolecarboxamide formyltransferase / IMP cyclohydrolase [EC:2.1.2.3 3.5.4.10]
NC_000962.3	Mycobrowser_v3	gene	1069883	1071262	.	+	0	Rv0958	UniProt_AC=P71552	0	0.505719	0.30934	0.341772	0.03112	0.383461	0.322365	0.659931	0.520938	0.0948516	magnesium chelatase; K03405 magnesium chelatase subunit I [EC:6.6.1.1]
NC_000962.3	Mycobrowser_v3	gene	1071255	1073273	.	+	0	Rv0959	UniProt_AC=P9WKN1	0	0.61188	0.236505	0.393046	0.0223341	0.344776	0.215811	0.529204	0.548237	0.163119	hypothetical protein
NC_000962.3	Mycobrowser_v3	gene	1073327	1073548	.	+	0	Rv0959A	UniProt_AC=P9WJ55	0	0.122898	1.80031	1.30968	-0.1396	0.267483	1.30755	1.37308	1.42236	1.71947	antitoxin VapB9
NC_000962.3	Mycobrowser_v3	gene	1073545	1073928	.	+	0	Rv0960	UniProt_AC=P9WFA9	0	-0.586254	0.782071	0.658337	-0.220936	-0.0722824	0.319705	0.467746	0.543071	0.701795	toxin VapC9
NC_000962.3	Mycobrowser_v3	gene	1074074	1074421	.	+	0	Rv0961	UniProt_AC=P9WKM9	0	-0.30717	0.378141	0.328765	0.0732501	-0.285836	0.394407	0.0769925	0.161977	-0.580319	membrane protein
NC_000962.3	Mycobrowser_v3	gene	1074440	1075114	.	-	0	Rv0962c	UniProt_AC=P9WK39	0	0.181203	0.304945	-0.674137	-0.760869	-0.557659	-0.479777	1.75363	1.45171	1.67192	lipoprotein LprP
NC_000962.3	Mycobrowser_v3	gene	1075297	1076097	.	-	0	Rv0963c	UniProt_AC=P9WKM7	0	0.437092	-0.344568	-0.102769	-0.0446532	0.511648	-0.0762043	0.83901	0.414971	0.770152	hypothetical protein
NC_000962.3	Mycobrowser_v3	gene	1076196	1076678	.	-	0	Rv0964c	UniProt_AC=P9WKM5	0	0.188102	-0.644991	0.379849	-0.433912	-0.455932	0.0998162	0.0319723	0.15921	0.417509	hypothetical protein
NC_000962.3	Mycobrowser_v3	gene	1076778	1077197	.	-	0	Rv0965c	UniProt_AC=P9WKM3	0	0.182051	-0.0382249	0.0433267	-0.237182	-0.590874	-0.00660169	-0.223588	-0.243821	0.18985	hypothetical protein
NC_000962.3	fimo	nucleotide_motif	1076947	1076968	45.7	-	.	Name=1_NC_000962.3-	sequence=TGTCGGGATTGCTGGATAGCTG	0	#N/A	#N/A	#N/A	#N/A	#N/A	#N/A	#N/A	#N/A	#N/A	#N/A
NC_000962.3	Mycobrowser_v3	gene	1077233	1077835	.	-	0	Rv0966c	UniProt_AC=P9WKM1	0	0.00426567	-0.145308	-0.13197	-0.208543	-0.837823	0.00117362	-0.998521	-0.624239	0.0291068	hypothetical protein
NC_000962.3	Mycobrowser_v3	gene	1077975	1078334	.	+	0	Rv0967	UniProt_AC=P9WP49	0	0.241984	1.26559	0.555698	1.43403	3.28516	0.119989	2.2434	1.37435	2.58374	copper-sensing transcriptional repressor CsoR
NC_000962.3	Mycobrowser_v3	gene	1078391	1078687	.	+	0	Rv0968	UniProt_AC=P9WKL9	0	0.206772	0.874654	0.0818447	0.843575	2.05832	-0.130046	1.54944	0.842727	1.87722	hypothetical protein
NC_000962.3	Mycobrowser_v3	gene	1078743	1081055	.	+	0	Rv0969	UniProt_AC=P9WPS3	0	0.460199	1.0504	0.117916	0.700074	1.68561	-0.133205	1.65853	0.782389	2.63499	metal cation transporter P-type ATPase CtpV; K12956 cation-transporting ATPase V [EC:3.6.3.-]
NC_000962.3	Mycobrowser_v3	gene	1081052	1081684	.	+	0	Rv0970	UniProt_AC=P9WKL7	0	0.526033	0.776773	0.504224	0.127268	0.378138	0.454228	1.14011	-0.08182	1.17918	integral membrane protein
NC_000962.3	Mycobrowser_v3	gene	1081775	1082584	.	-	0	Rv0971c	UniProt_AC=P71540	0	0.604254	2.32327	2.1029	0.459035	0.80231	2.25061	0.793079	1.30853	1.73741	enoyl-CoA hydratase EchA7; K01692 enoyl-CoA hydratase [EC:4.2.1.17]
NC_000962.3	Mycobrowser_v3	gene	1082584	1083750	.	-	0	Rv0972c	UniProt_AC=P9WQG3	0	-0.328106	2.22022	2.13069	0.513007	0.00439814	2.11415	-0.37434	1.19003	0.735206	acyl-CoA dehydrogenase FadE12
NC_000962.3	Mycobrowser_v3	gene	1083747	1085750	.	-	0	Rv0973c	UniProt_AC=P71538	0	0.623077	2.25749	2.20249	0.193049	0.390551	2.16655	0.377385	1.48333	1.00092	acetyl-/propionyl-coenzyme A carboxylase alpha chain alpha subunit AccA2; K01965 propionyl-CoA carboxylase alpha chain [EC:6.4.1.3]
NC_000962.3	Mycobrowser_v3	gene	1085756	1087345	.	-	0	Rv0974c	UniProt_AC=O86318	0	0.780028	2.01216	2.29866	0.646787	0.497987	2.18783	0.33637	1.74568	1.0207	acetyl-/propionyl-CoA carboxylase beta subunit AccD2
NC_000962.3	fimo	nucleotide_motif	1085997	1086018	50.9	-	.	Name=1_NC_000962.3-	sequence=TGTCGGGCGTGCTGTCCATCGT	0	#N/A	#N/A	#N/A	#N/A	#N/A	#N/A	#N/A	#N/A	#N/A	#N/A
NC_000962.3	Mycobrowser_v3	gene	1087348	1088496	.	-	0	Rv0975c	UniProt_AC=O86319	0	0.936421	1.68041	2.12842	1.01571	0.903919	2.12868	-0.257947	1.37536	1.30704	acyl-CoA dehydrogenase FadE13; K00249 acyl-CoA dehydrogenase [EC:1.3.8.7]
NC_000962.3	Mycobrowser_v3	gene	1088493	1090175	.	-	0	Rv0976c	UniProt_AC=O86320	0	0.00144239	0.665031	0.932856	0.123753	0.0936175	1.00671	-0.642703	0.0707095	0.479211	hypothetical protein
NC_000962.3	Mycobrowser_v3	gene	1090373	1093144	.	+	0	Rv0977	UniProt_AC=Q79FU3	0	0.552476	1.00284	0.962559	0.705494	0.706342	0.89976	1.05732	1.45727	1.56442	PE-PGRS family protein PE_PGRS16
NC_000962.3	Mycobrowser_v3	gene	1093361	1094356	.	-	0	Rv0978c	UniProt_AC=Q79FU2	0	0.392425	1.57082	1.61097	-0.0188834	0.747716	1.95189	2.77873	1.40343	4.15312	PE-PGRS family protein PE_PGRS17
NC_000962.3	Mycobrowser_v3	gene	1094670	1094864	.	-	0	Rv0979c	UniProt_AC=O53892	0	0.473808	1.09636	1.1639	0.787572	0.255839	0.965075	0.816899	1.17182	1.96869	hypothetical protein
NC_000962.3	Mycobrowser_v3	gene	1094886	1095059	.	+	0	Rv0979A	UniProt_AC=P0A5V8	0	0.0976132	0.0409994	-0.220341	-0.1399	-0.0809663	-0.0205342	-0.956683	-0.195292	-0.143535	50S ribosomal protein L32 RpmF; K02911 large subunit ribosomal protein L32
NC_000962.3	Mycobrowser_v3	gene	1095078	1096451	.	-	0	Rv0980c	UniProt_AC=Q79FU0	0	1.00285	2.35732	2.55846	-0.111332	1.53639	2.71552	3.66101	3.29499	4.72626	PE-PGRS family protein PE_PGRS18
NC_000962.3	Mycobrowser_v3	gene	1096822	1097508	.	+	0	Rv0981	UniProt_AC=P9WGM9	0	-0.768162	-0.638656	-0.0792392	0.277111	-0.958097	0.329988	-0.995723	-0.170724	-1.03403	mycobacterial persistence regulator MRPA; K07669 two-component system, OmpR family, response regulator MprA
NC_000962.3	Mycobrowser_v3	gene	1097508	1099022	.	+	0	Rv0982	UniProt_AC=P9WGL1	0	0.0362381	-0.282345	0.131349	0.414325	-0.414332	0.380485	-0.617773	-0.145465	-0.556958	two-component system sensor histidine kinase MprB; K07653 two-component system, OmpR family, sensor histidine kinase MprB [EC:2.7.13.3]
NC_000962.3	fimo	nucleotide_motif	1098574	1098595	47.5	+	.	Name=1_NC_000962.3+	sequence=TGTCGCGGATGGCGCTTAACCT	0	#N/A	#N/A	#N/A	#N/A	#N/A	#N/A	#N/A	#N/A	#N/A	#N/A
NC_000962.3	Mycobrowser_v3	gene	1099066	1100460	.	+	0	Rv0983	UniProt_AC=O53896	0	0.241102	-0.162112	-0.14582	0.358293	0.118593	0.0225622	-0.0340983	-0.105113	0.0261955	serine protease PepD; K08372 putative serine protease PepD [EC:3.4.21.-]
NC_000962.3	Mycobrowser_v3	gene	1100460	1101005	.	+	0	Rv0984	UniProt_AC=O53897	0	0.000750988	-0.219786	-0.161548	0.152637	0.0967874	0.00299579	-0.710741	-0.450362	-0.608204	pterin-4-alpha-carbinolamine dehydratase MoaB2
NC_000962.3	fimo	nucleotide_motif	1101018	1101039	45.7	+	.	Name=1_NC_000962.3+	sequence=TGTCGGGCTATTGCGATTCTGT	0	#N/A	#N/A	#N/A	#N/A	#N/A	#N/A	#N/A	#N/A	#N/A	#N/A
NC_000962.3	Mycobrowser_v3	gene	1101025	1101480	.	-	0	Rv0985c	UniProt_AC=P9WJN5	0	-0.183326	0.100348	-0.637382	0.808303	0.262829	-0.787793	-0.154758	0.258126	0.799698	large-conductance mechanosensitive channel MscL; K03282 large conductance mechanosensitive channel
NC_000962.3	fimo	nucleotide_motif	1101752	1101773	49.4	+	.	Name=3_NC_000962.3+	sequence=TGTGAGCGATCCGGGCTAGACT	0	#N/A	#N/A	#N/A	#N/A	#N/A	#N/A	#N/A	#N/A	#N/A	#N/A
NC_000962.3	Mycobrowser_v3	gene	1101803	1102549	.	+	0	Rv0986	UniProt_AC=P9WQK1	0	0.348976	0.346706	-0.235869	1.38682	1.37957	-0.127583	1.06609	-0.137735	0.69874	adhesion component transport ABC transporter ATP-binding protein; K02003 putative ABC transport system ATP-binding protein
NC_000962.3	Mycobrowser_v3	gene	1102542	1105109	.	+	0	Rv0987	UniProt_AC=O53900	0	0.482612	0.488811	-0.0717818	0.722075	0.699006	-0.234794	0.438101	0.258836	0.396178	adhesion component transport ABC transporter transmembrane protein; K02004 putative ABC transport system permease protein
NC_000962.3	fimo	nucleotide_motif	1102975	1102996	45.7	-	.	Name=1_NC_000962.3-	sequence=TGTCGGCTTAACACGACACCGT	0	#N/A	#N/A	#N/A	#N/A	#N/A	#N/A	#N/A	#N/A	#N/A	#N/A
NC_000962.3	Mycobrowser_v3	gene	1105116	1106276	.	+	0	Rv0988	UniProt_AC=O86370	0	0.222717	0.653495	0.0865374	0.61901	0.163374	-0.157366	-0.0257171	0.193113	-0.0866664	exported protein
NC_000962.3	Mycobrowser_v3	gene	1106405	1107382	.	-	0	Rv0989c	UniProt_AC=O05572	0	-0.875047	-0.321717	-0.224529	-0.466999	0.158815	-0.496462	1.06686	0.0779591	2.04444	polyprenyl-diphosphate synthase GrcC2; K00805 heptaprenyl diphosphate synthase [EC:2.5.1.30]
NC_000962.3	fimo	nucleotide_motif	1107088	1107109	45.7	+	.	Name=1_NC_000962.3+	sequence=TGTCGGACTCATCCACGACTCT	0	#N/A	#N/A	#N/A	#N/A	#N/A	#N/A	#N/A	#N/A	#N/A	#N/A
NC_000962.3	fimo	nucleotide_motif	1107412	1107433	42.3	+	.	Name=2_NC_000962.3+	sequence=TGACACGTGTACAAGATAAGGT	0	#N/A	#N/A	#N/A	#N/A	#N/A	#N/A	#N/A	#N/A	#N/A	#N/A
NC_000962.3	Mycobrowser_v3	gene	1107443	1108099	.	-	0	Rv0990c	UniProt_AC=O05573	0	1.42808	2.42712	2.24968	1.91667	3.41387	2.19826	4.52831	3.20309	5.84341	hypothetical protein
NC_000962.3	Mycobrowser_v3	gene	1108172	1108504	.	-	0	Rv0991c	UniProt_AC=O05574	0	1.08036	2.02577	1.69734	2.78779	3.54343	1.59998	3.50906	2.60203	4.70127	serine rich protein
NC_000962.3	fimo	nucleotide_motif	1108520	1108541	47	+	.	Name=2_NC_000962.3+	sequence=TGTCACTCGGCGTTAGCACTCT	0	#N/A	#N/A	#N/A	#N/A	#N/A	#N/A	#N/A	#N/A	#N/A	#N/A
NC_000962.3	Mycobrowser_v3	gene	1108578	1109171	.	-	0	Rv0992c	UniProt_AC=O05575	0	-0.24787	-0.274695	-0.131696	0.0619864	-0.241391	-0.429845	-0.600976	-0.82378	0.0904483	5-formyltetrahydrofolate cyclo-ligase
NC_000962.3	Mycobrowser_v3	gene	1109272	1110192	.	+	0	Rv0993	UniProt_AC=O05576	0	-0.833279	-0.201998	-0.519164	-0.23381	-1.41025	-0.383334	-1.73296	-0.286011	-1.49418	glucose-1-phosphate uridylyltransferase GalU; K00963 UTP--glucose-1-phosphate uridylyltransferase [EC:2.7.7.9]
NC_000962.3	Mycobrowser_v3	gene	1110269	1111549	.	+	0	Rv0994	UniProt_AC=P9WJQ7	0	-0.426549	-0.369737	-0.344148	-0.105242	-0.653206	-0.522755	-1.69307	-0.675838	-1.37562	molybdopterin biosynthesis protein MoeA1; K03750 molybdopterin molybdotransferase [EC:2.10.1.1]
NC_000962.3	Mycobrowser_v3	gene	1111612	1112223	.	+	0	Rv0995	UniProt_AC=O05578	0	-0.434971	0.175592	0.600215	-0.247926	-1.06856	0.262798	-0.965399	0.291359	-0.671586	ribosomal-protein-alanine acetyltransferase RimJ; K03790 ribosomal-protein-alanine N-acetyltransferase [EC:2.3.1.128]
NC_000962.3	Mycobrowser_v3	gene	1112384	1113460	.	+	0	Rv0996	UniProt_AC=O05579	0	-0.29696	-0.142942	-0.169978	-0.183334	0.0651965	-0.756258	-0.695804	-0.431413	-0.478902	transmembrane protein
NC_000962.3	Mycobrowser_v3	gene	1113511	1113583	.	+	0	MTB000015	UniProt_AC=	0	0.318934	2.46312	1.94438	0.878821	1.06436	1.70254	1.88327	1.2411	1.37054	#N/A
NC_000962.3	Mycobrowser_v3	gene	1113606	1113664	.	+	0	MTB000123	UniProt_AC=	0	0.637104	0.96535	0.416189	0.101228	0.846908	0.452447	-0.180196	0.601737	1.01482	#N/A
NC_000962.3	fimo	nucleotide_motif	1113833	1113854	69.9	+	.	Name=2_NC_000962.3+	sequence=TGTCACAACCTGCCCCTAGGGT	0	#N/A	#N/A	#N/A	#N/A	#N/A	#N/A	#N/A	#N/A	#N/A	#N/A
NC_000962.3	Mycobrowser_v3	gene	1114293	1114724	.	+	0	Rv0997	UniProt_AC=O05580	0	0.167654	-0.818416	0.913985	-0.512322	1.25039	0.170241	-1.22369	-1.47966	-0.98006	hypothetical protein
NC_000962.3	Mycobrowser_v3	gene	1114748	1115749	.	+	0	Rv0998	UniProt_AC=O05581	0	0.439127	-0.403056	0.624447	-0.708463	1.255	0.143054	-0.22415	-0.624191	-0.50025	hypothetical protein
NC_000962.3	Mycobrowser_v3	gene	1115767	1116525	.	+	0	Rv0999	UniProt_AC=O05582	0	-0.0876716	0.0861552	0.304464	-0.393869	-0.0183466	-0.10504	-0.223782	-0.314001	-0.386644	hypothetical protein
NC_000962.3	Mycobrowser_v3	gene	1116531	1117148	.	-	0	Rv1000c	UniProt_AC=L7N6A4	0	2.73989	-1.1571	1.62976	-1.06878	-1.05518	-0.465054	2.31419	-1.78333	-0.432457	hypothetical protein
NC_000962.3	Mycobrowser_v3	gene	1117185	1118393	.	+	0	Rv1001	UniProt_AC=P9WQ05	0	-0.401652	-0.717475	-0.928214	-0.286521	-0.682806	-0.829642	-0.864947	-0.939168	-0.473976	arginine deiminase ArcA; K01478 arginine deiminase [EC:3.5.3.6]
NC_000962.3	fimo	nucleotide_motif	1117498	1117519	47.5	+	.	Name=1_NC_000962.3+	sequence=TTTCGGCCTACCTGCGTAGTCT	0	#N/A	#N/A	#N/A	#N/A	#N/A	#N/A	#N/A	#N/A	#N/A	#N/A
NC_000962.3	Mycobrowser_v3	gene	1118428	1119939	.	-	0	Rv1002c	UniProt_AC=P9WN05	0	0.340369	-0.258836	-0.0325384	-0.246843	-0.0922618	0.12678	0.10996	-0.23617	0.200118	protein O-mannosyltransferase
NC_000962.3	Mycobrowser_v3	gene	1120022	1120879	.	+	0	Rv1003	UniProt_AC=P9WGW7	0	-0.0281758	0.318843	0.342277	-0.216097	-0.303487	0.119781	0.0246603	-0.0656471	0.747792	ribosomal RNA small subunit methyltransferase I; K07056 16S rRNA (cytidine1402-2'-O)-methyltransferase [EC:2.1.1.198]
NC_000962.3	Mycobrowser_v3	gene	1120889	1122148	.	-	0	Rv1004c	UniProt_AC=O05589	0	0.576267	0.729878	0.311121	1.56845	1.1669	0.76223	1.45005	1.55649	2.57302	membrane protein
NC_000962.3	Mycobrowser_v3	gene	1122222	1123598	.	-	0	Rv1005c	UniProt_AC=O05591	0	0.572788	0.667942	0.541512	0.350385	0.685739	0.494819	1.43276	0.507515	1.42807	para-aminobenzoate synthase component I PABD; K01665 para-aminobenzoate synthetase component I [EC:2.6.1.85]
NC_000962.3	fimo	nucleotide_motif	1123586	1123607	44.4	-	.	Name=2_NC_000962.3-	sequence=GGTCACGGATTGAACTTAGCGT	0	#N/A	#N/A	#N/A	#N/A	#N/A	#N/A	#N/A	#N/A	#N/A	#N/A
NC_000962.3	Mycobrowser_v3	gene	1123714	1125417	.	+	0	Rv1006	UniProt_AC=O05592	0	-0.289523	-0.0322598	0.255733	-0.285201	-0.732386	0.459366	-0.751192	0.286128	-0.478637	hypothetical protein
NC_000962.3	Mycobrowser_v3	gene	1125444	1127003	.	-	0	Rv1007c	UniProt_AC=P9WFU5	0	-0.165217	-0.306194	-0.293583	-0.286953	-0.536249	-0.243776	-0.427406	-0.547804	-0.235408	methionyl-tRNA synthetase MetS; K01874 methionyl-tRNA synthetase [EC:6.1.1.10]
NC_000962.3	fimo	nucleotide_motif	1126486	1126507	45.7	-	.	Name=1_NC_000962.3-	sequence=TGTCGGCCTATACCGACAAGCT	0	#N/A	#N/A	#N/A	#N/A	#N/A	#N/A	#N/A	#N/A	#N/A	#N/A
NC_000962.3	Mycobrowser_v3	gene	1127089	1127883	.	+	0	Rv1008	UniProt_AC=O08343	0	0.107474	-0.35833	0.126477	-0.165123	-0.0640855	0.267119	0.453285	0.403897	1.18656	deoxyribonuclease TatD; K03424 TatD DNase family protein [EC:3.1.21.-]
NC_000962.3	Mycobrowser_v3	gene	1128091	1129179	.	+	0	Rv1009	UniProt_AC=P9WG29	0	0.283726	0.846723	0.446928	0.348306	0.331529	0.507837	0.742358	1.05713	1.21383	resuscitation-promoting factor RpfB
NC_000962.3	Mycobrowser_v3	gene	1129152	1130105	.	+	0	Rv1010	UniProt_AC=P9WH07	0	0.214805	0.585792	0.477823	-0.189727	-0.176228	0.370864	0.650706	0.685438	0.344447	ribosomal RNA small subunit methyltransferase A; K02528 16S rRNA (adenine1518-N6/adenine1519-N6)-dimethyltransferase [EC:2.1.1.182]
NC_000962.3	Mycobrowser_v3	gene	1130191	1131111	.	+	0	Rv1011	UniProt_AC=P9WKG7	0	0.107545	-0.0539329	-0.37565	-0.25868	-0.529086	-0.251228	0.250835	0.242385	0.511718	4-diphosphocytidyl-2-C-methyl-D-erythritol kinase IspE; K00919 4-diphosphocytidyl-2-C-methyl-D-erythritol kinase [EC:2.7.1.148]
NC_000962.3	Mycobrowser_v3	gene	1131128	1131421	.	+	0	Rv1012	UniProt_AC=O05597	0	0.426406	0.359327	0.996323	-0.0729563	0.942586	0.818536	2.13821	0.635467	1.47021	hypothetical protein
NC_000962.3	fimo	nucleotide_motif	1131402	1131423	47	-	.	Name=2_NC_000962.3-	sequence=TGTCACAGCTTGGTCACAGCCT	0	#N/A	#N/A	#N/A	#N/A	#N/A	#N/A	#N/A	#N/A	#N/A	#N/A
NC_000962.3	Mycobrowser_v3	gene	1131625	1133259	.	+	0	Rv1013	UniProt_AC=O05598	0	0.208738	0.431205	0.77997	-0.227755	0.0808831	0.996297	0.265365	-0.573355	0.605218	polyketide synthase Pks16; K00666 fatty-acyl-CoA synthase [EC:6.2.1.-]
NC_000962.3	Mycobrowser_v3	gene	1133333	1133908	.	-	0	Rv1014c	UniProt_AC=P9WHN7	0	0.990475	1.47668	1.12714	0.678878	0.84526	1.18351	1.3577	1.04652	1.48027	peptidyl-tRNA hydrolase Pth; K01056 peptidyl-tRNA hydrolase, PTH1 family [EC:3.1.1.29]
NC_000962.3	Mycobrowser_v3	gene	1133921	1134568	.	-	0	Rv1015c	UniProt_AC=P9WHB5	0	0.338431	1.0306	0.776916	0.19472	0.0909111	0.712801	0.378402	0.947705	0.372451	50S ribosomal protein L25 RplY; K02897 large subunit ribosomal protein L25
NC_000962.3	fimo	nucleotide_motif	1134053	1134074	44.4	-	.	Name=3_NC_000962.3-	sequence=TGTCAGCCTGATTTCTGACCCT	0	#N/A	#N/A	#N/A	#N/A	#N/A	#N/A	#N/A	#N/A	#N/A	#N/A
NC_000962.3	fimo	nucleotide_motif	1134629	1134650	50.9	+	.	Name=1_NC_000962.3+	sequence=TGTCGGCCTCCGTCGATAACGG	0	#N/A	#N/A	#N/A	#N/A	#N/A	#N/A	#N/A	#N/A	#N/A	#N/A
NC_000962.3	Mycobrowser_v3	gene	1134785	1135465	.	-	0	Rv1016c	UniProt_AC=P9WK59	0	-0.288279	-0.570858	-0.0707564	-0.524425	-0.728758	0.150115	0.00613814	0.106276	0.285079	lipoprotein LpqT
NC_000962.3	Mycobrowser_v3	gene	1135501	1136481	.	-	0	Rv1017c	UniProt_AC=P9WKE3	0	-0.368936	-0.301481	-0.551717	0.305292	-0.230945	-0.593472	-0.483828	-0.0478392	-0.568372	ribose-phosphate pyrophosphokinase PrsA; K00948 ribose-phosphate pyrophosphokinase [EC:2.7.6.1]
NC_000962.3	Mycobrowser_v3	gene	1136573	1138060	.	-	0	Rv1018c	UniProt_AC=P9WMN3	0	-0.288635	0.50982	0.320044	-0.0389817	-0.504464	0.347004	0.027111	0.769063	0.287689	UDP-N-acetylglucosamine pyrophosphorylase GlmU; K04042 bifunctional UDP-N-acetylglucosamine pyrophosphorylase / Glucosamine-1-phosphate N-acetyltransferase [EC:2.7.7.23 2.3.1.157]
NC_000962.3	fimo	nucleotide_motif	1136809	1136830	52.9	+	.	Name=1_NC_000962.3+	sequence=TGTCGGACCCGGTCCGTACGTG	0	#N/A	#N/A	#N/A	#N/A	#N/A	#N/A	#N/A	#N/A	#N/A	#N/A
NC_000962.3	Mycobrowser_v3	gene	1138076	1138147	.	-	0	MTB000016	UniProt_AC=	0	#N/A	#N/A	#N/A	#N/A	#N/A	#N/A	#N/A	#N/A	#N/A	#N/A
NC_000962.3	Mycobrowser_v3	gene	1138315	1138908	.	+	0	Rv1019	UniProt_AC=P96381	0	0.187106	-0.403945	-0.657502	0.561508	0.0452216	-0.323049	-0.541935	-0.398962	-0.69082	transcriptional regulator TetR-family
NC_000962.3	Mycobrowser_v3	gene	1138967	1142671	.	+	0	Rv1020	UniProt_AC=P9WMQ5	0	-0.0539108	-0.958972	-0.996858	-0.534658	-0.488579	-0.606715	-0.000627872	-0.81311	-0.251918	transcription-repair coupling factor Mfd; K03723 transcription-repair coupling factor (superfamily II helicase) [EC:3.6.4.-]
NC_000962.3	Mycobrowser_v3	gene	1142671	1143648	.	+	0	Rv1021	UniProt_AC=P96379	0	-0.382525	-0.880003	-0.894421	-0.0789377	-0.407483	-0.691219	-0.386917	-0.575648	-0.611384	nucleoside triphosphate pyrophosphohydrolase; K02428 XTP/dITP diphosphohydrolase [EC:3.6.1.66]
NC_000962.3	fimo	nucleotide_motif	1143154	1143175	50.9	-	.	Name=1_NC_000962.3-	sequence=TGTCGGCGACGTCGTCGATGGT	0	#N/A	#N/A	#N/A	#N/A	#N/A	#N/A	#N/A	#N/A	#N/A	#N/A
NC_000962.3	Mycobrowser_v3	gene	1143736	1144467	.	+	0	Rv1022	UniProt_AC=P96378	0	-0.449305	-0.630017	-0.750209	-0.523547	-0.763441	-0.445033	-0.244685	-0.873716	-0.450026	lipoprotein LpqU
NC_000962.3	Mycobrowser_v3	gene	1144564	1145853	.	+	0	Rv1023	UniProt_AC=P9WNL1	0	-0.55895	-0.784497	-0.907028	-0.738575	-0.79689	-0.857975	-0.354365	-1.01169	-0.96926	enolase Eno; K01689 enolase [EC:4.2.1.11]
NC_000962.3	fimo	nucleotide_motif	1144846	1144867	52.9	-	.	Name=1_NC_000962.3-	sequence=TGTCGGGGGTGCCGTCTAGGTC	0	#N/A	#N/A	#N/A	#N/A	#N/A	#N/A	#N/A	#N/A	#N/A	#N/A
NC_000962.3	Mycobrowser_v3	gene	1145858	1146544	.	+	0	Rv1024	UniProt_AC=P96376	0	-0.421935	-0.334252	0.170241	-0.659268	-0.796557	-0.0496038	0.40282	0.442339	-0.182563	cell division protein DivIC
NC_000962.3	Mycobrowser_v3	gene	1146561	1147028	.	+	0	Rv1025	UniProt_AC=P96375	0	-0.695282	0.108198	-0.293196	-0.938179	-1.4341	-0.243499	0.199443	-0.0375459	-0.594722	hypothetical protein; K09009 hypothetical protein
NC_000962.3	Mycobrowser_v3	gene	1147019	1147978	.	+	0	Rv1026	UniProt_AC=P96374	0	-0.884377	-0.864561	-1.08992	-1.09214	-1.52664	-0.985717	-0.606577	-0.704654	-0.707521	exopolyphosphatase; K01524 exopolyphosphatase / guanosine-5'-triphosphate,3'-diphosphate pyrophosphatase [EC:3.6.1.11 3.6.1.40]
NC_000962.3	fimo	nucleotide_motif	1148052	1148073	47	+	.	Name=3_NC_000962.3+	sequence=TGTCAGACCCGCATGGGAATGT	0	#N/A	#N/A	#N/A	#N/A	#N/A	#N/A	#N/A	#N/A	#N/A	#N/A
NC_000962.3	Mycobrowser_v3	gene	1148427	1149107	.	-	0	Rv1027c	UniProt_AC=P9WGN1	0	0.0331668	0.557236	0.353425	1.10403	-0.00489934	0.111847	-0.781623	0.278694	-0.43722	potassium-transporting transcriptional regulator KdpE; K07667 two-component system, OmpR family, KDP operon response regulator KdpE
NC_000962.3	Mycobrowser_v3	gene	1149104	1151686	.	-	0	Rv1028c	UniProt_AC=P9WGL3	0	-0.232505	-0.282869	-0.692307	0.293241	-0.482854	-0.87996	-0.972002	-0.883481	-0.594774	potassium channel sensor histidine kinase KdpD; K07646 two-component system, OmpR family, sensor histidine kinase KdpD [EC:2.7.13.3]
NC_000962.3	Mycobrowser_v3	gene	1151920	1152012	.	+	0	Rv1028A	UniProt_AC=Q79FT7	0	0.00624233	-0.344567	-0.863644	0.0389125	0.540815	-1.13431	-0.59902	-1.05707	-0.0731734	potassium-transporting membrane protein KdpF
NC_000962.3	Mycobrowser_v3	gene	1152012	1153727	.	+	0	Rv1029	UniProt_AC=P9WKF3	0	0.0146676	0.151139	-0.0456184	-0.220218	-0.039937	-0.0713928	0.208387	-0.288567	0.118126	potassium-transporting P-type ATPase A chain KdpA; K01546 K+-transporting ATPase ATPase A chain [EC:3.6.3.12]
NC_000962.3	Mycobrowser_v3	gene	1153724	1155853	.	+	0	Rv1030	UniProt_AC=P9WPU3	0	-0.185565	0.114358	-0.209313	-0.458802	-0.361112	-0.43792	-0.115608	-0.417491	-0.0406074	potassium-transporting P-type ATPase B chain KdpB; K01547 K+-transporting ATPase ATPase B chain [EC:3.6.3.12]
NC_000962.3	fimo	nucleotide_motif	1155203	1155224	47	-	.	Name=2_NC_000962.3-	sequence=TGTCACCGGTGATCATCACGGT	0	#N/A	#N/A	#N/A	#N/A	#N/A	#N/A	#N/A	#N/A	#N/A	#N/A
NC_000962.3	Mycobrowser_v3	gene	1155853	1156422	.	+	0	Rv1031	UniProt_AC=P9WKF1	0	0.215155	0.084429	0.0411637	-0.324406	0.104547	-0.118466	0.290302	0.248138	0.524509	potassium-transporting P-type ATPase C chain KdpC; K01548 K+-transporting ATPase ATPase C chain [EC:3.6.3.12]
NC_000962.3	Mycobrowser_v3	gene	1156426	1157955	.	-	0	Rv1032c	UniProt_AC=P96368	0	-0.620427	-0.771405	0.397708	0.500852	-1.00196	0.277194	-0.540977	0.88961	0.379383	two-component system sensor histidine kinase TrcS; K07656 two-component system, OmpR family, sensor histidine kinase TrcS [EC:2.7.13.3]
NC_000962.3	Mycobrowser_v3	gene	1157963	1158736	.	-	0	Rv1033c	UniProt_AC=L7N689	0	-0.733698	0.607497	0.316876	0.847749	-0.524731	0.23454	-1.07546	0.666777	-0.167471	two-component system transcriptional regulator TrcR; K07672 two-component system, OmpR family, response regulator TrcR
NC_000962.3	Mycobrowser_v3	gene	1158918	1159307	.	-	0	Rv1034c	UniProt_AC=I6X043	0	1.36613	1.64436	1.43355	0.122209	1.49745	1.2031	3.23121	1.85523	4.20001	transposase
NC_000962.3	Mycobrowser_v3	gene	1159375	1160061	.	-	0	Rv1035c	UniProt_AC=P96366	0	0.554112	0.542474	0.640995	0.266387	1.20467	-0.0460893	1.15894	0.0474007	1.69721	transposase
NC_000962.3	Mycobrowser_v3	gene	1160095	1160433	.	-	0	Rv1036c	UniProt_AC=P96365	0	0.307566	0.592411	-0.0742832	0.692838	1.54711	-0.848209	0.0409849	0.0689628	0.333232	transposase
NC_000962.3	Mycobrowser_v3	gene	1160544	1160828	.	-	0	Rv1037c	UniProt_AC=P0DOA6	0	1.3466	1.16713	1.37592	2.62635	3.72153	0.651007	0.503697	1.82061	3.96145	ESAT-6 like protein EsxI
NC_000962.3	Mycobrowser_v3	gene	1160855	1161151	.	-	0	Rv1038c	UniProt_AC=P9WNJ9	0	0.415197	0.400718	-0.574014	3.67592	4.04832	0.304597	1.21208	3.34269	4.0273	ESAT-6 like protein EsxJ
NC_000962.3	Mycobrowser_v3	gene	1161297	1162472	.	-	0	Rv1039c	UniProt_AC=P9WI31	0	1.28969	1.07509	1.32596	4.24562	4.88689	1.15654	3.73957	4.12506	5.73529	PPE family protein PPE15
NC_000962.3	Mycobrowser_v3	gene	1162549	1163376	.	-	0	Rv1040c	UniProt_AC=L7N667	0	0.595083	0.342333	-0.0700709	3.83898	4.35067	-0.0544766	2.21965	3.44488	5.21336	PE family protein PE8
NC_000962.3	Mycobrowser_v3	gene	1164572	1165435	.	-	0	Rv1041c	UniProt_AC=P96360	0	0.177434	-2.03306	-0.608291	-0.528693	0.217045	0.0527259	0.666282	-0.820852	1.21259	transposase
NC_000962.3	Mycobrowser_v3	gene	1165092	1165499	.	-	0	Rv1042c	UniProt_AC=L0T897	0	#N/A	#N/A	#N/A	#N/A	#N/A	#N/A	#N/A	#N/A	#N/A	transposase
NC_000962.3	fimo	nucleotide_motif	1165177	1165198	45.7	-	.	Name=1_NC_000962.3-	sequence=TGTCGGTGGATTCCACGAACGT	0	#N/A	#N/A	#N/A	#N/A	#N/A	#N/A	#N/A	#N/A	#N/A	#N/A
NC_000962.3	Mycobrowser_v3	gene	1165548	1165613	.	-	0	MTB000124	UniProt_AC=	0	0.410061	0.365344	0.0993486	0.60501	0.0150268	0.279214	-0.557671	-0.338172	-0.403628	#N/A
NC_000962.3	Mycobrowser_v3	gene	1165781	1166806	.	-	0	Rv1043c	UniProt_AC=P96358	0	-0.23919	-1.37076	-0.541559	-1.01893	-0.0166201	-0.938548	-0.168928	-1.48253	-0.758952	hypothetical protein
NC_000962.3	Mycobrowser_v3	gene	1167053	1167676	.	+	0	Rv1044	UniProt_AC=P96357	0	-0.769017	-0.610166	-0.761681	-0.250602	1.13852	-0.275195	1.83953	-0.504426	1.42378	hypothetical protein
NC_000962.3	fimo	nucleotide_motif	1167223	1167244	52.9	+	.	Name=1_NC_000962.3+	sequence=TGTCGGCCGAGGTGTGTACCGG	0	#N/A	#N/A	#N/A	#N/A	#N/A	#N/A	#N/A	#N/A	#N/A	#N/A
NC_000962.3	Mycobrowser_v3	gene	1167673	1168554	.	+	0	Rv1045	UniProt_AC=P96356	0	-0.702846	-0.852983	-0.348557	-0.324221	0.27372	-0.282654	1.12007	-0.848799	0.371047	hypothetical protein
NC_000962.3	Mycobrowser_v3	gene	1168704	1169228	.	-	0	Rv1046c	UniProt_AC=L0T8G6	0	-0.442251	0.152092	0.0695615	-0.613575	0.478703	-0.188221	0.200406	-0.13222	0.0820545	hypothetical protein
NC_000962.3	Mycobrowser_v3	gene	1169423	1170670	.	+	0	Rv1047	UniProt_AC=P96354	0	#N/A	#N/A	#N/A	#N/A	#N/A	#N/A	#N/A	#N/A	#N/A	transposase
NC_000962.3	Mycobrowser_v3	gene	1171038	1172153	.	-	0	Rv1048c	UniProt_AC=P96353	0	0.109586	0.24645	0.323298	0.762272	0.942786	0.293054	1.11505	0.852445	1.74796	hypothetical protein
NC_000962.3	Mycobrowser_v3	gene	1172386	1172832	.	+	0	Rv1049	UniProt_AC=I6Y5H3	0	-0.530422	-0.709683	-0.596546	0.494717	0.431271	-0.684054	-0.165189	-0.215691	0.929222	transcriptional repressor
NC_000962.3	Mycobrowser_v3	gene	1172881	1173786	.	+	0	Rv1050	UniProt_AC=O53398	0	-1.25965	-1.21167	-1.07122	-0.360837	0.0404618	-0.898513	-0.281825	-0.467735	0.588533	oxidoreductase
NC_000962.3	Mycobrowser_v3	gene	1173945	1174700	.	-	0	Rv1051c	UniProt_AC=O53399	0	-0.7544	0.259079	-0.298997	0.324543	0.465185	-0.139096	1.13147	0.641595	2.47812	hypothetical protein
NC_000962.3	Mycobrowser_v3	gene	1175225	1175315	.	+	0	MTB000061	UniProt_AC=	0	0.378171	0.109727	0.0131325	-0.226989	0.272408	-0.209295	-0.736958	-0.425105	0.703051	#N/A
NC_000962.3	fimo	nucleotide_motif	1175599	1175620	52.8	-	.	Name=3_NC_000962.3-	sequence=TGTCAGTGCCCCGCCGTACTCC	0	#N/A	#N/A	#N/A	#N/A	#N/A	#N/A	#N/A	#N/A	#N/A	#N/A
NC_000962.3	fimo	nucleotide_motif	1175633	1175654	52.9	+	.	Name=1_NC_000962.3+	sequence=CGTCGGTTGGCGCCGGTAGCAT	0	#N/A	#N/A	#N/A	#N/A	#N/A	#N/A	#N/A	#N/A	#N/A	#N/A
NC_000962.3	Mycobrowser_v3	gene	1175723	1176112	.	+	0	Rv1052	UniProt_AC=O53400	0	0.188136	-0.515339	0.380805	0.0688159	1.82958	-0.998079	-0.800353	-1.53026	-0.919257	hypothetical protein
NC_000962.3	Mycobrowser_v3	gene	1176011	1176286	.	-	0	Rv1053c	UniProt_AC=O53401	0	#N/A	#N/A	#N/A	#N/A	#N/A	#N/A	#N/A	#N/A	#N/A	hypothetical protein
NC_000962.3	Mycobrowser_v3	gene	1176928	1177242	.	+	0	Rv1054	UniProt_AC=O53402	0	-0.0331713	-0.560919	-0.0559299	-0.759599	-0.420599	-0.499416	-0.495507	-0.806995	-0.8365	integrase
NC_000962.3	Mycobrowser_v3	gene	1177239	1177373	.	+	0	Rv1055	UniProt_AC=O53403	0	-0.631168	-0.701123	-0.0250374	-0.270984	-1.28386	-0.613903	-0.710282	-0.640497	-1.06411	integrase
NC_000962.3	Mycobrowser_v3	gene	1177396	1177469	.	+	0	MTB000017	UniProt_AC=	0	-0.171136	-0.440675	-0.212642	-0.28207	-0.0981332	-0.479976	0.251797	0.157566	-0.0327985	#N/A
NC_000962.3	Mycobrowser_v3	gene	1177628	1178392	.	+	0	Rv1056	UniProt_AC=O53404	0	-0.109138	-0.534011	-0.0924415	-0.347547	-0.0431014	-0.256499	0.402573	-0.0107212	-0.0961368	hypothetical protein
NC_000962.3	fimo	nucleotide_motif	1179133	1179154	44.4	-	.	Name=2_NC_000962.3-	sequence=GGTCACGTGACCGACTTATGTT	0	#N/A	#N/A	#N/A	#N/A	#N/A	#N/A	#N/A	#N/A	#N/A	#N/A
NC_000962.3	Mycobrowser_v3	gene	1179396	1180577	.	+	0	Rv1057	UniProt_AC=O53405	0	-0.141268	-0.74434	-0.543459	-0.612287	1.51806	0.385258	2.02377	0.471414	1.16434	hypothetical protein
NC_000962.3	Mycobrowser_v3	gene	1180684	1182315	.	+	0	Rv1058	UniProt_AC=O53406	0	-0.318739	-0.755273	-0.456	0.480765	0.437305	-0.363061	0.861722	-0.381164	0.0459419	fatty-acid-CoA ligase FadD14; K00666 fatty-acyl-CoA synthase [EC:6.2.1.-]
NC_000962.3	Mycobrowser_v3	gene	1182391	1183455	.	+	0	Rv1059	UniProt_AC=O53407	0	-0.939266	-0.175553	-0.132774	-0.458275	-0.721965	-0.961891	-0.992268	-1.20713	-0.89446	dihydrodipicolinate reductase
NC_000962.3	Mycobrowser_v3	gene	1183508	1183981	.	+	0	Rv1060	UniProt_AC=O53408	0	0.151546	-0.405603	-0.0382754	0.0601168	0.167271	-0.20892	-0.394849	-0.0151361	-0.578341	hypothetical protein
NC_000962.3	Mycobrowser_v3	gene	1184015	1184878	.	+	0	Rv1061	UniProt_AC=O53409	0	0.0700691	-0.434197	-0.157626	0.240517	-0.0484305	0.0218571	0.794797	0.0460978	0.561428	hypothetical protein; K07008 glutamine amidotransferase
NC_000962.3	Mycobrowser_v3	gene	1184883	1185740	.	+	0	Rv1062	UniProt_AC=O53410	0	-0.0461837	-0.473934	-0.27691	-0.650604	-0.822051	0.0542306	0.280546	-0.0287323	0.0889473	hypothetical protein; K07001 NTE family protein
NC_000962.3	Mycobrowser_v3	gene	1185741	1186823	.	-	0	Rv1063c	UniProt_AC=P9WIY9	0	0.0652583	-1.25513	-0.927985	0.15938	-0.712057	-0.834881	-2.19855	-1.39547	-1.28429	hypothetical protein; K07001 NTE family protein
NC_000962.3	Mycobrowser_v3	gene	1186904	1187323	.	-	0	Rv1064c	UniProt_AC=P9WK57	0	0.52935	0.759235	0.596811	0.555089	0.410046	0.806689	0.0921817	1.17734	0.942282	lipoprotein LpqV
NC_000962.3	Mycobrowser_v3	gene	1187435	1188001	.	+	0	Rv1065	UniProt_AC=O53413	0	1.5981	0.586961	0.721855	0.443428	0.591356	1.14658	0.134926	0.557824	0.448823	hypothetical protein
NC_000962.3	Mycobrowser_v3	gene	1187998	1188393	.	+	0	Rv1066	UniProt_AC=O53414	0	1.08227	0.0407202	0.486592	0.739503	-0.00470472	1.22641	0.46391	0.232427	1.36415	hypothetical protein
NC_000962.3	Mycobrowser_v3	gene	1188421	1190424	.	-	0	Rv1067c	UniProt_AC=Q79FT3	0	-0.178569	0.251639	0.22475	-0.905793	1.05617	0.20309	2.01402	0.82685	2.27527	PE-PGRS family protein PE_PGRS19
NC_000962.3	fimo	nucleotide_motif	1190504	1190525	42.6	+	.	Name=1_NC_000962.3+	sequence=TGTCTGGTCGCACGTATACATT	0	#N/A	#N/A	#N/A	#N/A	#N/A	#N/A	#N/A	#N/A	#N/A	#N/A
NC_000962.3	Mycobrowser_v3	gene	1190757	1192148	.	-	0	Rv1068c	UniProt_AC=P9WIF9	0	-0.124501	-0.615775	-0.437317	-1.45276	0.35156	-0.247568	1.04558	-0.134985	0.498616	PE-PGRS family protein PE_PGRS20
NC_000962.3	Mycobrowser_v3	gene	1192510	1194273	.	-	0	Rv1069c	UniProt_AC=O53417	0	-0.272155	0.110441	-0.467846	-0.352479	-0.431951	-0.151842	-0.0870028	0.372186	-0.189466	hypothetical protein
NC_000962.3	Mycobrowser_v3	gene	1194270	1195043	.	-	0	Rv1070c	UniProt_AC=P9WNN9	0	-0.582807	-1.70378	-1.67158	-0.251814	-0.602748	-1.01391	-0.373261	-0.680191	-0.76887	enoyl-CoA hydratase EchA8; K01692 enoyl-CoA hydratase [EC:4.2.1.17]
NC_000962.3	Mycobrowser_v3	gene	1195055	1196092	.	-	0	Rv1071c	UniProt_AC=O53419	0	-0.402084	-1.25834	-1.39028	0.0747854	-0.255304	-0.887158	-0.735216	-0.713621	-0.116732	enoyl-CoA hydratase EchA9; K01692 enoyl-CoA hydratase [EC:4.2.1.17]
NC_000962.3	Mycobrowser_v3	gene	1196279	1197115	.	+	0	Rv1072	UniProt_AC=O53420	0	0.41128	0.266277	0.10566	0.848723	1.038	0.0573333	0.190083	0.0860162	-0.600501	transmembrane protein
NC_000962.3	Mycobrowser_v3	gene	1197082	1197179	.	+	0	MTB000125	UniProt_AC=	0	0.556902	2.60376	2.16476	2.0155	1.19001	1.80527	1.68828	1.60187	1.09928	#N/A
NC_000962.3	fimo	nucleotide_motif	1197194	1197215	48.3	+	.	Name=1_NC_000962.3+	sequence=TGTCGGTGGGTGCTGACACCAT	0	#N/A	#N/A	#N/A	#N/A	#N/A	#N/A	#N/A	#N/A	#N/A	#N/A
NC_000962.3	Mycobrowser_v3	gene	1197231	1198082	.	+	0	Rv1073	UniProt_AC=O53421	0	1.677	1.06203	1.49549	1.5776	2.31244	0.784576	1.85351	1.23714	1.26026	hypothetical protein
NC_000962.3	Mycobrowser_v3	gene	1198156	1199373	.	-	0	Rv1074c	UniProt_AC=O53422	0	-0.514631	0.125725	-0.196372	0.178909	-0.65521	-0.10536	-0.957526	-0.293531	-0.868136	beta-ketoacyl CoA thiolase FadA3; K00626 acetyl-CoA C-acetyltransferase [EC:2.3.1.9]
NC_000962.3	Mycobrowser_v3	gene	1199426	1200370	.	-	0	Rv1075c	UniProt_AC=O53423	0	-1.57406	-1.9538	-1.8262	0.778285	-0.78411	-1.69692	-1.59576	-1.24459	-0.430334	exported protein
NC_000962.3	Mycobrowser_v3	gene	1200767	1201660	.	+	0	Rv1076	UniProt_AC=O53424	0	-1.6367	-1.16338	-1.19703	0.731744	-0.830721	-1.14606	-1.79164	-0.991289	-1.02465	lipase LipU
NC_000962.3	Mycobrowser_v3	gene	1201717	1203111	.	+	0	Rv1077	UniProt_AC=P9WP51	0	-0.438621	-0.926221	-0.878375	-0.392068	-0.855186	-0.628572	-1.0031	-1.05497	-0.694235	cystathionine beta-synthase Cbs; K01697 cystathionine beta-synthase [EC:4.2.1.22]
NC_000962.3	Mycobrowser_v3	gene	1203313	1204035	.	+	0	Rv1078	UniProt_AC=P9WIM7	0	0.362308	0.730713	0.986139	0.488063	0.681138	0.862986	0.954477	0.998161	1.24334	proline rich antigen Pra
NC_000962.3	Mycobrowser_v3	gene	1204067	1205233	.	+	0	Rv1079	UniProt_AC=P9WGB7	0	0.179342	0.518351	0.971644	0.223006	0.084302	0.893568	0.774557	0.874612	0.766017	cystathionine gamma-synthase MetB; K01739 cystathionine gamma-synthase [EC:2.5.1.48]
NC_000962.3	Mycobrowser_v3	gene	1205304	1205798	.	-	0	Rv1080c	UniProt_AC=P9WMT9	0	0.347941	0.0464764	-0.324589	-0.40219	0.829459	-0.377945	0.066317	-0.0392829	-0.00335949	transcription elongation factor GreA; K03624 transcription elongation factor GreA
NC_000962.3	Mycobrowser_v3	gene	1205984	1206418	.	-	0	Rv1081c	UniProt_AC=O53429	0	0.400876	0.826204	0.604602	-0.283958	0.628523	0.583289	0.858841	0.941429	1.80788	membrane protein
NC_000962.3	Mycobrowser_v3	gene	1206520	1207386	.	+	0	Rv1082	UniProt_AC=P9WJN1	0	0.110996	-1.2105	-1.10402	-0.287557	-0.296059	-0.762481	-0.653279	-0.849943	-0.441752	mycothiol conjugate amidase Mca; K18455 mycothiol S-conjugate amidase [EC:3.5.1.115]
NC_000962.3	Mycobrowser_v3	gene	1207383	1207649	.	+	0	Rv1083	UniProt_AC=O53431	0	0.673593	0.0408895	0.307132	0.742281	-0.0280695	0.506532	0.148165	0.556729	-0.386482	hypothetical protein
NC_000962.3	Mycobrowser_v3	gene	1207636	1209657	.	+	0	Rv1084	UniProt_AC=O53432	0	0.562231	-0.538322	-0.311839	-0.167407	-0.314929	0.118026	0.363626	-0.046117	0.288549	hypothetical protein; K06888
NC_000962.3	Mycobrowser_v3	gene	1209756	1210484	.	-	0	Rv1085c	UniProt_AC=P9WFN7	0	-0.399799	0.0776888	-0.0889158	-0.508475	-0.477428	-0.0175574	-0.20694	0.200809	0.259247	hemolysin-like protein; K11068 hemolysin III
NC_000962.3	Mycobrowser_v3	gene	1210595	1211383	.	+	0	Rv1086	UniProt_AC=P9WFF5	0	0.527457	0.216462	0.316024	0.305634	0.17822	-0.400945	-0.503064	-0.926741	0.0748047	short-chain Z-isoprenyl diphosphate synthase; K12503 short-chain Z-isoprenyl diphosphate synthase [EC:2.5.1.68]
NC_000962.3	Mycobrowser_v3	gene	1211560	1213863	.	+	0	Rv1087	UniProt_AC=Q79FT0	0	0.491377	2.35601	1.93171	1.12884	0.941976	1.94555	2.06403	2.10422	2.30752	PE-PGRS family protein PE_PGRS21
NC_000962.3	Mycobrowser_v3	gene	1214040	1214360	.	+	0	Rv1087A	UniProt_AC=L7N654	0	2.82542	3.20343	2.77877	1.95535	2.40261	2.75596	3.49608	3.39532	4.03655	short-chain Z-isoprenyl diphosphate synthase
NC_000962.3	Mycobrowser_v3	gene	1214513	1214947	.	+	0	Rv1088	UniProt_AC=Q79FS8	0	0.71194	0.464281	-0.00354227	0.328517	1.38917	0.323532	0.352953	0.971063	1.22684	PE family protein PE9
NC_000962.3	fimo	nucleotide_motif	1214652	1214673	52.7	+	.	Name=1_NC_000962.3+	sequence=TGTTGGCGGCCATCGCTAGGCT	0	#N/A	#N/A	#N/A	#N/A	#N/A	#N/A	#N/A	#N/A	#N/A	#N/A
NC_000962.3	Mycobrowser_v3	gene	1214769	1215131	.	+	0	Rv1089	UniProt_AC=L0T5T4	0	0.129937	0.868052	0.651664	0.674092	0.965224	0.342504	0.649187	1.51655	1.04436	PE family protein PE10
NC_000962.3	Mycobrowser_v3	gene	1215517	1215621	.	+	0	Rv1089A	UniProt_AC=Q79FS6	0	#N/A	#N/A	#N/A	#N/A	#N/A	#N/A	#N/A	#N/A	#N/A	cellulase CelA2a; K01179 endoglucanase [EC:3.2.1.4]
NC_000962.3	Mycobrowser_v3	gene	1215599	1216054	.	+	0	Rv1090	UniProt_AC=O53438	0	-0.0482848	-1.39622	-1.30241	-0.105902	-0.546955	-0.904099	-1.14333	-0.834028	-0.248287	cellulase CelA2b; K01179 endoglucanase [EC:3.2.1.4]
NC_000962.3	Mycobrowser_v3	gene	1216469	1219030	.	+	0	Rv1091	UniProt_AC=Q79FS5	0	0.423737	1.70019	1.5632	0.667092	0.988568	1.64094	2.31115	1.73323	2.00621	PE-PGRS family protein PE_PGRS22
NC_000962.3	Mycobrowser_v3	gene	1219248	1220186	.	-	0	Rv1092c	UniProt_AC=P9WPA7	0	-1.00323	-1.87856	-1.87676	-0.779081	-1.22264	-1.59894	-1.78721	-1.88816	-1.85446	pantothenate kinase CoaA; K00867 type I pantothenate kinase [EC:2.7.1.33]
NC_000962.3	Mycobrowser_v3	gene	1220388	1220487	.	-	0	MTB000074	UniProt_AC=	0	-0.805579	1.35609	1.01346	-0.115359	0.326317	0.774021	0.701239	0.474451	1.03896	#N/A
NC_000962.3	Mycobrowser_v3	gene	1220574	1221854	.	+	0	Rv1093	UniProt_AC=P9WGI9	0	-0.0209374	-0.365343	-0.558583	-0.229942	-0.112471	-0.527637	-0.530641	-0.808243	-0.810762	serine hydroxymethyltransferase 1 GlyA1; K00600 glycine hydroxymethyltransferase [EC:2.1.2.1]
NC_000962.3	Mycobrowser_v3	gene	1221959	1222786	.	+	0	Rv1094	UniProt_AC=P9WNZ5	0	-0.521809	1.0346	0.544307	-0.143105	-0.967502	0.373153	-0.715754	0.623611	-1.31671	acyl carrier protein desaturase DesA2; K03922 acyl-[acyl-carrier-protein] desaturase [EC:1.14.19.2]
NC_000962.3	Mycobrowser_v3	gene	1222997	1224298	.	+	0	Rv1095	UniProt_AC=O53443	0	-0.175553	0.448206	0.259404	-0.737492	-0.707618	0.223152	-0.13198	-0.0286101	-1.5178	PHOH-like protein PhoH2; K07175 PhoH-like ATPase
NC_000962.3	Mycobrowser_v3	gene	1224385	1225260	.	+	0	Rv1096	UniProt_AC=O53444	0	0.127704	0.425888	0.368808	-0.0162484	0.836542	0.0485531	0.793726	0.288858	0.544482	glycosyl hydrolase
NC_000962.3	Mycobrowser_v3	gene	1225263	1226144	.	-	0	Rv1097c	UniProt_AC=O53445	0	-0.28575	0.363814	0.32101	-0.817078	-0.741423	0.277205	-0.156729	0.130021	0.116638	glycine and proline rich membrane protein
NC_000962.3	Mycobrowser_v3	gene	1226141	1227565	.	-	0	Rv1098c	UniProt_AC=P9WN93	0	-0.34389	0.0317661	-0.223529	-0.46584	-0.403641	-0.206672	0.00291001	-0.311254	-0.404647	fumarase Fum; K01679 fumarate hydratase, class II [EC:4.2.1.2]
NC_000962.3	Mycobrowser_v3	gene	1227596	1228684	.	-	0	Rv1099c	UniProt_AC=P9WN21	0	-0.328382	0.0153584	-0.0447606	-0.285208	-0.366363	0.000854974	-0.0153784	-0.101264	0.272506	fructose 1,6-bisphosphatase GlpX; K02446 fructose-1,6-bisphosphatase II [EC:3.1.3.11]
NC_000962.3	fimo	nucleotide_motif	1228122	1228143	48.3	-	.	Name=1_NC_000962.3-	sequence=TGTCGGTGCGAGACATGACGGT	0	#N/A	#N/A	#N/A	#N/A	#N/A	#N/A	#N/A	#N/A	#N/A	#N/A
NC_000962.3	Mycobrowser_v3	gene	1228683	1229384	.	+	0	Rv1100	UniProt_AC=O53448	0	-0.0293057	-0.0258414	-0.0808502	0.0898722	-0.236883	-0.333142	-0.815757	-0.519522	-0.958033	hypothetical protein
NC_000962.3	Mycobrowser_v3	gene	1229391	1230548	.	-	0	Rv1101c	UniProt_AC=P9WFM3	0	-0.207137	0.575622	0.153031	0.202362	-0.0381865	-0.163933	-0.335696	0.0601547	-0.333071	membrane protein
NC_000962.3	fimo	nucleotide_motif	1229587	1229608	48.3	-	.	Name=1_NC_000962.3-	sequence=TGTCGGTGTTCGCCGGTATCAC	0	#N/A	#N/A	#N/A	#N/A	#N/A	#N/A	#N/A	#N/A	#N/A	#N/A
NC_000962.3	fimo	nucleotide_motif	1230639	1230660	48.3	+	.	Name=1_NC_000962.3+	sequence=TGTCGGTGCAGTGCTGTAGACC	0	#N/A	#N/A	#N/A	#N/A	#N/A	#N/A	#N/A	#N/A	#N/A	#N/A
NC_000962.3	Mycobrowser_v3	gene	1230660	1230971	.	-	0	Rv1102c	UniProt_AC=P9WIH9	0	-0.366936	0.794656	0.41686	0.0117686	-0.157538	0.201596	0.0892964	0.125852	0.258517	toxin MazF3; K07171 mRNA interferase MazF [EC:3.1.-.-]
NC_000962.3	Mycobrowser_v3	gene	1230971	1231291	.	-	0	Rv1103c	UniProt_AC=O53451	0	0.144397	0.789881	0.0737958	0.193204	1.24097	0.0244358	0.686261	0.532308	1.83115	antitoxin MazE3
NC_000962.3	Mycobrowser_v3	gene	1231301	1231990	.	+	0	Rv1104	UniProt_AC=O53452	0	0.0348409	0.219102	0.795515	0.111387	0.465574	-0.0830463	-0.703857	-0.558965	-0.26726	esterase/lipase
NC_000962.3	Mycobrowser_v3	gene	1232311	1232826	.	+	0	Rv1105	UniProt_AC=O53453	0	-0.0518036	-0.400573	1.34201	-0.906398	0.512296	0.654617	0.225954	0.634626	0.942165	esterase/lipase
NC_000962.3	Mycobrowser_v3	gene	1232844	1233956	.	-	0	Rv1106c	UniProt_AC=P9WQP7	0	-0.0932539	0.058204	0.197204	-0.0208206	-0.937737	0.301639	-0.623331	0.677166	-0.179286	3-beta-hydroxysteroid dehydrogenase; K16045 3beta-hydroxy-delta5-steroid dehydrogenase / steroid delta-isomerase [EC:1.1.1.145 5.3.3.1]
NC_000962.3	Mycobrowser_v3	gene	1233966	1234223	.	-	0	Rv1107c	UniProt_AC=P9WF29	0	-0.580597	-0.110412	0.289463	-0.345746	-1.17201	-0.0188843	-0.887901	0.0838823	-1.14219	exodeoxyribonuclease VII small subunit XseB; K03602 exodeoxyribonuclease VII small subunit [EC:3.1.11.6]
NC_000962.3	fimo	nucleotide_motif	1234149	1234170	44.4	-	.	Name=3_NC_000962.3-	sequence=TGTCAGTCAGCTTGGCTATGAA	0	#N/A	#N/A	#N/A	#N/A	#N/A	#N/A	#N/A	#N/A	#N/A	#N/A
NC_000962.3	Mycobrowser_v3	gene	1234213	1235460	.	-	0	Rv1108c	UniProt_AC=P9WF31	0	-0.233191	-0.543915	-0.30756	-0.481255	-0.866227	-0.18138	-0.625719	-0.175172	-0.769844	exodeoxyribonuclease VII large subunit XseA; K03601 exodeoxyribonuclease VII large subunit [EC:3.1.11.6]
NC_000962.3	Mycobrowser_v3	gene	1235457	1236095	.	-	0	Rv1109c	UniProt_AC=P9WM59	0	-0.394056	-0.347569	-0.586422	0.683761	-0.377529	-0.518843	-1.25379	0.109929	-1.3586	hypothetical protein
NC_000962.3	Mycobrowser_v3	gene	1236185	1237192	.	+	0	Rv1110	UniProt_AC=P9WKG1	0	0.0785568	-0.0198802	0.909716	0.732144	0.105061	0.475754	-0.950015	-0.0738635	-0.302064	LYTB2 protein; K03527 4-hydroxy-3-methylbut-2-enyl diphosphate reductase [EC:1.17.1.2]
NC_000962.3	Mycobrowser_v3	gene	1237209	1238192	.	-	0	Rv1111c	UniProt_AC=O86351	0	-0.504447	-0.222013	-0.0908331	-0.293747	-0.391462	-0.0994052	-0.469215	-0.266677	-0.30248	hypothetical protein
NC_000962.3	Mycobrowser_v3	gene	1238255	1239328	.	+	0	Rv1112	UniProt_AC=O53459	0	0.348058	-0.0773945	0.354854	-0.364091	0.0585401	0.234602	0.282593	0.162022	0.419258	GTP-binding protein YchF; K06942
NC_000962.3	Mycobrowser_v3	gene	1239416	1239613	.	+	0	Rv1113	UniProt_AC=P9WJ33	0	0.20035	-0.468085	-0.472886	0.266571	0.609945	-0.88129	0.0427237	-0.656408	-1.71462	antitoxin VapB32
NC_000962.3	Mycobrowser_v3	gene	1239610	1239984	.	+	0	Rv1114	UniProt_AC=P9WF73	0	-0.452905	-0.632158	-0.989172	-0.551705	-0.630652	-0.935682	-0.31792	-1.58868	-0.337386	toxin VapC32
NC_000962.3	Mycobrowser_v3	gene	1240187	1240885	.	+	0	Rv1115	UniProt_AC=O06567	0	-0.426235	-1.06477	-0.362667	-0.726288	-0.125683	-0.538058	0.58585	-0.540676	0.903656	exported protein
NC_000962.3	Mycobrowser_v3	gene	1241003	1241188	.	+	0	Rv1116	UniProt_AC=O06568	0	-0.637488	-1.7418	-1.32649	-0.733519	-1.24124	-1.68637	-0.203682	-2.11691	0.602714	hypothetical protein
NC_000962.3	Mycobrowser_v3	gene	1241115	1241390	.	-	0	Rv1116A	UniProt_AC=L7N6A9	0	0.422282	-0.0685162	0.301839	0.471297	0.185741	0.2171	-0.616684	0.512411	0.489978	hypothetical protein
NC_000962.3	Mycobrowser_v3	gene	1241633	1241956	.	+	0	Rv1117	UniProt_AC=O06569	0	0.092104	0.459277	0.293887	0.226671	0.170626	-0.0304078	-0.842874	-0.387295	-0.274268	hypothetical protein
NC_000962.3	Mycobrowser_v3	gene	1241971	1242831	.	-	0	Rv1118c	UniProt_AC=O06570	0	0.173528	0.17374	0.27859	0.205309	0.288813	0.329052	0.367233	1.05019	0.485346	hypothetical protein
NC_000962.3	fimo	nucleotide_motif	1242078	1242099	45.7	+	.	Name=1_NC_000962.3+	sequence=TGTCGGTGACCAGCAATCCCAT	0	#N/A	#N/A	#N/A	#N/A	#N/A	#N/A	#N/A	#N/A	#N/A	#N/A
NC_000962.3	Mycobrowser_v3	gene	1242864	1243013	.	-	0	Rv1119c	UniProt_AC=O06571	0	#N/A	#N/A	#N/A	#N/A	#N/A	#N/A	#N/A	#N/A	#N/A	hypothetical protein
NC_000962.3	Mycobrowser_v3	gene	1243010	1243504	.	-	0	Rv1120c	UniProt_AC=O06572	0	0.714305	0.583731	0.784875	0.491201	1.0665	0.888527	1.1628	0.622635	1.42533	hypothetical protein
NC_000962.3	fimo	nucleotide_motif	1243643	1243664	70.8	+	.	Name=1_NC_000962.3+	sequence=TGTCGGGCCAATGGGCTAGGGT	0	#N/A	#N/A	#N/A	#N/A	#N/A	#N/A	#N/A	#N/A	#N/A	#N/A
NC_000962.3	Mycobrowser_v3	gene	1243707	1245107	.	+	0	Rv1121	UniProt_AC=P9WN71	0	0.607528	-0.558532	0.528154	-0.589256	1.85556	-0.378567	-0.422668	-0.990135	-1.39743	glucose-6-phosphate 1-dehydrogenase Zwf1; K00036 glucose-6-phosphate 1-dehydrogenase [EC:1.1.1.49]
NC_000962.3	Mycobrowser_v3	gene	1245129	1246151	.	+	0	Rv1122	UniProt_AC=O06574	0	0.558035	-0.662996	1.59974	-0.443729	1.05808	0.92463	-0.616705	-0.453038	-0.746624	6-phosphogluconate dehydrogenase,decarboxylating Gnd2; K00033 6-phosphogluconate dehydrogenase [EC:1.1.1.44]
NC_000962.3	Mycobrowser_v3	gene	1246144	1247052	.	-	0	Rv1123c	UniProt_AC=O06575	0	-0.317947	-0.324136	-0.398485	0.191689	-0.888727	-0.234608	-0.956983	-0.241293	-0.574923	peroxidase BpoB
NC_000962.3	Mycobrowser_v3	gene	1247127	1248077	.	+	0	Rv1124	UniProt_AC=O06576	0	-0.231974	-0.657998	-0.766499	-0.146195	-0.235435	-0.623712	-0.799171	-0.96931	-1.00065	epoxide hydrolase EphC
NC_000962.3	Mycobrowser_v3	gene	1248082	1249326	.	+	0	Rv1125	UniProt_AC=O06577	0	-0.293126	-0.693281	-0.220201	-0.649637	-0.525877	-0.264872	-0.299177	-0.480103	-0.43546	hypothetical protein
NC_000962.3	Mycobrowser_v3	gene	1249330	1249935	.	-	0	Rv1126c	UniProt_AC=O06578	0	-0.255048	-0.261959	0.350629	-0.189894	-0.345394	-0.458457	-0.880459	-0.873992	-1.06062	hypothetical protein
NC_000962.3	Mycobrowser_v3	gene	1249932	1251404	.	-	0	Rv1127c	UniProt_AC=O06579	0	-0.0172145	-0.0204358	0.290628	-0.147603	0.118413	-0.572657	-0.333097	-1.1264	-1.28558	pyruvate, phosphate dikinase PpdK; K01006 pyruvate, orthophosphate dikinase [EC:2.7.9.1]
NC_000962.3	Mycobrowser_v3	gene	1251617	1252972	.	-	0	Rv1128c	UniProt_AC=P9WM57	0	1.46428	-2.70383	0.696013	-0.592874	2.51874	-1.97435	0.299535	-2.00193	-1.96385	hypothetical protein
NC_000962.3	fimo	nucleotide_motif	1252979	1253000	61.4	-	.	Name=1_NC_000962.3-	sequence=TGTCGGTGCCTGCACATAGCAT	0	#N/A	#N/A	#N/A	#N/A	#N/A	#N/A	#N/A	#N/A	#N/A	#N/A
NC_000962.3	Mycobrowser_v3	gene	1253074	1254534	.	-	0	Rv1129c	UniProt_AC=O06581	0	0.379247	-4.37614	-1.90952	-0.812522	-1.23333	-2.94533	0.139365	-1.53655	-3.5765	transcriptional regulator; K07110
NC_000962.3	Mycobrowser_v3	gene	1254555	1256135	.	+	0	Rv1130	UniProt_AC=O06582	0	0.543425	-2.81177	-1.08288	0.372361	-0.995729	-1.83353	-0.0264136	0.17461	-2.15288	2-methylcitrate dehydratase PrpD; K01720 2-methylcitrate dehydratase [EC:4.2.1.79]
NC_000962.3	Mycobrowser_v3	gene	1256132	1257313	.	+	0	Rv1131	UniProt_AC=I6Y9Q3	0	0.433333	-4.19191	-1.52455	0.00807705	-1.83346	-2.46141	-1.02186	-0.190964	-3.70357	methylcitrate synthase PrpC; K01647 citrate synthase [EC:2.3.3.1]
NC_000962.3	fimo	nucleotide_motif	1256192	1256213	52.9	-	.	Name=1_NC_000962.3-	sequence=TGTCGGGCCGCTCATCAACGGT	0	#N/A	#N/A	#N/A	#N/A	#N/A	#N/A	#N/A	#N/A	#N/A	#N/A
NC_000962.3	Mycobrowser_v3	gene	1257325	1259055	.	+	0	Rv1132	UniProt_AC=O06583	0	0.612051	-1.36193	-1.06117	-1.09141	-1.29308	-1.34201	-0.432064	-0.571446	-1.40302	hypothetical protein
NC_000962.3	Mycobrowser_v3	gene	1259067	1261346	.	-	0	Rv1133c	UniProt_AC=P9WK07	0	-0.110572	0.627649	0.286728	-0.407284	-0.351211	0.239	0.073973	0.383929	-0.187065	5-methyltetrahydropteroyltriglutamate-homocysteine methyltransferase MetE; K00549 5-methyltetrahydropteroyltriglutamate--homocysteine methyltransferase [EC:2.1.1.14]
NC_000962.3	Mycobrowser_v3	gene	1261922	1262158	.	+	0	Rv1134	UniProt_AC=O06534	0	-0.306722	0.255701	0.678018	0.07262	-0.811423	0.500107	-0.622571	0.828467	0.711659	hypothetical protein
NC_000962.3	Mycobrowser_v3	gene	1262272	1264128	.	-	0	Rv1135c	UniProt_AC=P9WI29	0	0.386183	0.0436185	0.314984	1.33397	1.30547	0.224814	0.342329	0.643884	1.24301	PPE family protein PPE16
NC_000962.3	Mycobrowser_v3	gene	1264314	1264556	.	+	0	Rv1135A	UniProt_AC=L7N682	0	#N/A	#N/A	#N/A	#N/A	#N/A	#N/A	#N/A	#N/A	#N/A	acetyl-CoA acetyltransferase; K00626 acetyl-CoA C-acetyltransferase [EC:2.3.1.9]
NC_000962.3	Mycobrowser_v3	gene	1264606	1264947	.	+	0	Rv1136	UniProt_AC=O06536	0	0.0444416	-0.226699	-0.0146899	-0.736263	-0.364457	0.0400073	0.669421	0.176361	1.70981	enoyl-CoA hydratase
NC_000962.3	Mycobrowser_v3	gene	1265087	1265455	.	-	0	Rv1137c	UniProt_AC=O06537	0	0.0963533	-0.503768	2.1584	-0.0396117	-0.276221	1.45343	0.827117	0.844981	0.512565	hypothetical protein
NC_000962.3	fimo	nucleotide_motif	1265419	1265440	47	-	.	Name=2_NC_000962.3-	sequence=TGTCACATCCGCCACATTGGTT	0	#N/A	#N/A	#N/A	#N/A	#N/A	#N/A	#N/A	#N/A	#N/A	#N/A
NC_000962.3	Mycobrowser_v3	gene	1265472	1266488	.	-	0	Rv1138c	UniProt_AC=O06538	0	-0.184429	0.066692	0.767824	-0.598629	-0.495927	-0.386603	0.119234	0.0312075	-0.151386	oxidoreductase
NC_000962.3	Mycobrowser_v3	gene	1266485	1266985	.	-	0	Rv1139c	UniProt_AC=O06539	0	0.577803	0.673555	0.961597	-0.0434269	0.37602	0.456671	0.261913	-0.0278613	-0.0841817	hypothetical protein; K16168 methyltransferase
NC_000962.3	Mycobrowser_v3	gene	1267347	1268195	.	+	0	Rv1140	UniProt_AC=O06540	0	-0.0146943	-0.80488	-0.426072	-0.805172	-0.594365	-0.124142	-0.511067	-1.05533	-0.950503	membrane protein; K07052
NC_000962.3	Mycobrowser_v3	gene	1268203	1269009	.	-	0	Rv1141c	UniProt_AC=O06541	0	0.414708	0.705392	0.635402	0.0201515	0.433868	0.539116	0.335501	0.282214	1.06959	enoyl-CoA hydratase EchA11; K01692 enoyl-CoA hydratase [EC:4.2.1.17]
NC_000962.3	fimo	nucleotide_motif	1268559	1268580	48.3	+	.	Name=1_NC_000962.3+	sequence=CGTCGGGCATCAACGCTACCTT	0	#N/A	#N/A	#N/A	#N/A	#N/A	#N/A	#N/A	#N/A	#N/A	#N/A
NC_000962.3	fimo	nucleotide_motif	1268868	1268889	50.9	+	.	Name=1_NC_000962.3+	sequence=TGTCGGCGATCCCCGTCAGGAT	0	#N/A	#N/A	#N/A	#N/A	#N/A	#N/A	#N/A	#N/A	#N/A	#N/A
NC_000962.3	Mycobrowser_v3	gene	1269152	1269958	.	-	0	Rv1142c	UniProt_AC=O06542	0	-0.34506	-0.909242	-0.642344	0.276887	0.460116	-1.05401	-1.21985	-1.03984	-1.23777	enoyl-CoA hydratase EchA10; K01692 enoyl-CoA hydratase [EC:4.2.1.17]
NC_000962.3	fimo	nucleotide_motif	1269966	1269987	48.3	-	.	Name=1_NC_000962.3-	sequence=TGACGGCGTCGTCGATTAGTGT	0	#N/A	#N/A	#N/A	#N/A	#N/A	#N/A	#N/A	#N/A	#N/A	#N/A
NC_000962.3	Mycobrowser_v3	gene	1270062	1271144	.	+	0	Rv1143	UniProt_AC=O06543	0	0.145119	-0.183016	-0.242822	-0.538815	0.202306	-0.220708	-0.0567106	-0.788772	-0.300451	alpha-methylacyl-CoA racemase Mcr; K01796 alpha-methylacyl-CoA racemase [EC:5.1.99.4]
NC_000962.3	Mycobrowser_v3	gene	1271156	1271908	.	+	0	Rv1144	UniProt_AC=P9WGQ7	0	-0.129983	-0.0400872	0.116077	-0.528371	-0.326312	0.0124155	-0.555072	0.00363758	-0.0126435	3-hydroxyacyl-CoA dehydrogenase/3-hydroxy-2-methylbutyryl-CoA dehydrogenase
NC_000962.3	Mycobrowser_v3	gene	1271918	1271961	.	-	0	MTB000126	UniProt_AC=	0	0.235916	1.07075	1.51414	1.83818	2.30943	0.723647	0.00175596	2.71961	1.76427	#N/A
NC_000962.3	Mycobrowser_v3	gene	1272423	1273334	.	+	0	Rv1145	UniProt_AC=O06545	0	-0.30629	0.707159	-0.126539	0.645598	0.372154	-0.00242066	0.462178	0.904626	1.35765	transmembrane transporter MmpL13a; K06994 putative drug exporter of the RND superfamily
NC_000962.3	fimo	nucleotide_motif	1272639	1272660	53.9	-	.	Name=1_NC_000962.3-	sequence=TGTCGGCGCCCGCGGCTGCCGT	0	#N/A	#N/A	#N/A	#N/A	#N/A	#N/A	#N/A	#N/A	#N/A	#N/A
NC_000962.3	Mycobrowser_v3	gene	1273355	1274767	.	+	0	Rv1146	UniProt_AC=O06546	0	0.0751654	0.230846	0.274716	0.113159	0.0228618	0.21244	0.590777	1.00577	1.00488	transmembrane transporter MmpL13b; K06994 putative drug exporter of the RND superfamily
NC_000962.3	Mycobrowser_v3	gene	1274900	1275550	.	+	0	Rv1147	UniProt_AC=O06547	0	-0.507395	0.0250504	-0.350626	0.367058	-0.889158	-0.424704	-0.315497	0.415329	0.388369	hypothetical protein
NC_000962.3	Mycobrowser_v3	gene	1275610	1275674	.	-	0	MTB000127	UniProt_AC=	0	1.64635	0.365883	1.47022	0.188386	2.51677	0.197461	1.26748	-0.027461	1.5727	#N/A
NC_000962.3	Mycobrowser_v3	gene	1276300	1277748	.	-	0	Rv1148c	UniProt_AC=P9WM55	0	2.74418	-0.129193	2.96567	1.26353	4.59471	-1.1443	-1.17679	-1.26189	0.107163	hypothetical protein
NC_000962.3	fimo	nucleotide_motif	1276458	1276479	53.9	+	.	Name=1_NC_000962.3+	sequence=TGTCGGGGCCGCAGGCCAGCGT	0	#N/A	#N/A	#N/A	#N/A	#N/A	#N/A	#N/A	#N/A	#N/A	#N/A
NC_000962.3	fimo	nucleotide_motif	1276617	1276638	43.8	-	.	Name=2_NC_000962.3-	sequence=TATCACACCAAGCGGTTAGCTT	0	#N/A	#N/A	#N/A	#N/A	#N/A	#N/A	#N/A	#N/A	#N/A	#N/A
NC_000962.3	fimo	nucleotide_motif	1277024	1277045	47	-	.	Name=2_NC_000962.3-	sequence=TGTCACGTATCAGCGGTCTGCT	0	#N/A	#N/A	#N/A	#N/A	#N/A	#N/A	#N/A	#N/A	#N/A	#N/A
NC_000962.3	fimo	nucleotide_motif	1277672	1277693	42.6	-	.	Name=1_NC_000962.3-	sequence=TGTCAGTGGTGCTTCGTAGAAT	0	#N/A	#N/A	#N/A	#N/A	#N/A	#N/A	#N/A	#N/A	#N/A	#N/A
NC_000962.3	Mycobrowser_v3	gene	1277893	1278300	.	+	0	Rv1149	UniProt_AC=L0T897	0	#N/A	#N/A	#N/A	#N/A	#N/A	#N/A	#N/A	#N/A	#N/A	#N/A
NC_000962.3	fimo	nucleotide_motif	1278194	1278215	45.7	+	.	Name=1_NC_000962.3+	sequence=TGTCGGTGGATTCCACGAACGT	0	#N/A	#N/A	#N/A	#N/A	#N/A	#N/A	#N/A	#N/A	#N/A	#N/A
NC_000962.3	Mycobrowser_v3	gene	1278269	1278820	.	+	0	Rv1150	UniProt_AC=	0	0.292807	-1.70765	-0.574654	-0.726026	0.829254	-1.06103	1.12478	-0.475728	2.23974	pseudogene
NC_000962.3	Mycobrowser_v3	gene	1278904	1279617	.	-	0	Rv1151c	UniProt_AC=P9WGG3	0	-0.774336	-0.691523	-0.405899	0.342199	-0.382663	0.0423703	-0.435016	-0.232575	0.0141079	transcriptional regulator; K12410 NAD-dependent deacetylase [EC:3.5.1.-]
NC_000962.3	Mycobrowser_v3	gene	1279655	1280020	.	+	0	Rv1152	UniProt_AC=O06550	0	-0.718242	-0.400801	-1.13765	0.0185507	-0.263559	-1.16669	-1.07298	-0.856366	0.622255	transcriptional regulator
NC_000962.3	Mycobrowser_v3	gene	1279998	1280846	.	-	0	Rv1153c	UniProt_AC=O06551	0	-0.355582	0.30458	0.614717	0.955879	-0.0714157	0.492618	-0.315477	1.28459	0.588289	O-methyltransferase Omt
NC_000962.3	Mycobrowser_v3	gene	1280843	1281484	.	-	0	Rv1154c	UniProt_AC=O06552	0	-0.472461	-0.250655	-0.794172	0.803132	-0.287252	-0.731196	-1.2788	0.00985199	-0.538314	hypothetical protein
NC_000962.3	fimo	nucleotide_motif	1281019	1281040	50.9	+	.	Name=1_NC_000962.3+	sequence=TGTCGGCGAGTGCGGATAGCTC	0	#N/A	#N/A	#N/A	#N/A	#N/A	#N/A	#N/A	#N/A	#N/A	#N/A
NC_000962.3	Mycobrowser_v3	gene	1281429	1281872	.	+	0	Rv1155	UniProt_AC=O06553	0	-0.355333	-0.582811	-0.398896	0.153295	0.357753	-0.559922	-1.52637	-0.599625	-1.49161	pyridoxamine 5'-phosphate oxidase
NC_000962.3	Mycobrowser_v3	gene	1282306	1282893	.	+	0	Rv1156	UniProt_AC=O06554	0	-0.466982	-1.13219	-1.15712	-0.234152	-0.888204	-0.991229	-1.51958	-1.24076	-2.25469	hypothetical protein
NC_000962.3	Mycobrowser_v3	gene	1283056	1284171	.	-	0	Rv1157c	UniProt_AC=O06555	0	-1.47587	0.640355	-0.140942	-0.746767	-1.09274	-0.223794	-0.770591	-0.340116	-0.619726	alanine and proline rich protein
NC_000962.3	fimo	nucleotide_motif	1283157	1283178	45.7	+	.	Name=1_NC_000962.3+	sequence=TGTCGGCGATTACGGTCAACGT	0	#N/A	#N/A	#N/A	#N/A	#N/A	#N/A	#N/A	#N/A	#N/A	#N/A
NC_000962.3	Mycobrowser_v3	gene	1283693	1283815	.	+	0	MTB000072	UniProt_AC=	0	0.597646	-0.20203	0.498752	-0.904769	0.153701	0.805514	0.816793	0.00892674	0.293264	#N/A
NC_000962.3	Mycobrowser_v3	gene	1284179	1284862	.	-	0	Rv1158c	UniProt_AC=O06556	0	-1.72255	0.0010466	-0.946707	-0.774322	-1.29385	-0.995808	-0.829519	-0.617507	-1.20089	alanine and proline rich protein
NC_000962.3	Mycobrowser_v3	gene	1284992	1286287	.	+	0	Rv1159	UniProt_AC=P9WN01	0	-0.431407	-0.511313	-0.700058	-0.196386	-0.809584	-0.487027	-0.439247	0.0191784	-0.756824	mannosyltransferase PimE; K13669 alpha-1,2-mannosyltransferase [EC:2.4.1.-]
NC_000962.3	Mycobrowser_v3	gene	1286284	1286568	.	-	0	Rv1159A	UniProt_AC=P0A5S2	0	-0.196653	-1.79538	-1.89642	0.134404	-0.518613	-1.12237	-2.55871	-1.27645	-2.01588	4a-hydroxytetrahydrobiopterin dehydratase; K01724 4a-hydroxytetrahydrobiopterin dehydratase [EC:4.2.1.96]
NC_000962.3	Mycobrowser_v3	gene	1286595	1287020	.	+	0	Rv1160	UniProt_AC=P9WIY1	0	-0.55275	-0.416221	-0.416181	-0.439068	-0.77746	-0.151774	-0.443138	0.17373	0.470032	mutator protein MutT2; K03574 8-oxo-dGTP diphosphatase [EC:3.6.1.55]
NC_000962.3	Mycobrowser_v3	gene	1287328	1291026	.	+	0	Rv1161	UniProt_AC=P9WJQ3	0	0.0913881	1.2012	0.198186	1.10922	-0.443443	0.554527	0.166993	1.39934	0.297946	respiratory nitrate reductase alpha chain NarG; K00370 nitrate reductase alpha subunit [EC:1.7.99.4]
NC_000962.3	fimo	nucleotide_motif	1288417	1288438	48.3	-	.	Name=1_NC_000962.3-	sequence=TGTCGGCCGCGGTCAAGAACTT	0	#N/A	#N/A	#N/A	#N/A	#N/A	#N/A	#N/A	#N/A	#N/A	#N/A
NC_000962.3	Mycobrowser_v3	gene	1291065	1292741	.	+	0	Rv1162	UniProt_AC=O06560	0	-0.0505918	0.838948	-0.0743827	0.948974	-0.885469	0.188736	-0.807123	0.705632	-0.828711	respiratory nitrate reductase beta chain NarH; K00371 nitrate reductase beta subunit [EC:1.7.99.4]
NC_000962.3	Mycobrowser_v3	gene	1292798	1293403	.	+	0	Rv1163	UniProt_AC=O06561	0	0.122408	1.60293	0.617383	0.842654	-0.865907	0.697582	-0.0648783	1.40327	-0.174837	respiratory nitrate reductase delta chain NarJ; K00373 nitrate reductase delta subunit
NC_000962.3	Mycobrowser_v3	gene	1293406	1294146	.	+	0	Rv1164	UniProt_AC=O06562	0	-0.0596033	1.01173	0.120178	0.779093	-0.676686	0.179038	-0.707479	0.561232	-0.991934	respiratory nitrate reductase gamma chain NarI; K00374 nitrate reductase gamma subunit [EC:1.7.99.4]
NC_000962.3	Mycobrowser_v3	gene	1294168	1296054	.	+	0	Rv1165	UniProt_AC=O06563	0	-0.00609633	0.328825	-0.118644	-0.104325	-0.742922	0.0697589	0.0894939	0.389162	-0.352306	GTP-binding protein TypA/BipA; K06207 GTP-binding protein
NC_000962.3	Mycobrowser_v3	gene	1296152	1298059	.	+	0	Rv1166	UniProt_AC=P9WGU7	0	0.0545538	0.258547	0.0961695	-0.0344839	-0.581582	0.214924	0.11395	0.49079	0.315734	lipoprotein LpqW
NC_000962.3	fimo	nucleotide_motif	1297091	1297112	50.9	-	.	Name=1_NC_000962.3-	sequence=TGTCGGCCAGCTTGGGAACGTT	0	#N/A	#N/A	#N/A	#N/A	#N/A	#N/A	#N/A	#N/A	#N/A	#N/A
NC_000962.3	Mycobrowser_v3	gene	1298087	1298692	.	-	0	Rv1167c	UniProt_AC=O50423	0	-0.269731	0.123907	-0.408662	0.660695	-0.130204	-0.472041	-0.373109	0.282371	0.288821	transcriptional regulator
NC_000962.3	Mycobrowser_v3	gene	1298764	1299804	.	-	0	Rv1168c	UniProt_AC=P9WI27	0	0.965777	1.07977	0.251013	1.20444	0.444779	0.114031	0.784058	0.59361	0.927081	PPE family protein PPE17
NC_000962.3	Mycobrowser_v3	gene	1299822	1300124	.	-	0	Rv1169c	UniProt_AC=Q79FR5	0	2.00616	2.08084	0.49827	1.99746	2.77558	-0.277359	3.06912	1.57946	2.667	PE family protein lipase LipX
NC_000962.3	Mycobrowser_v3	gene	1300304	1301215	.	+	0	Rv1170	UniProt_AC=P9WJN3	0	0.89631	0.723	0.321982	0.0884496	0.950586	0.191436	0.975136	0.684685	1.10537	1-D-myo-inositol 2-acetamido-2-deoxy-alpha-D-glucopyranoside deacetylase; K15525 N-acetyl-1-D-myo-inositol-2-amino-2-deoxy-alpha-D-glucopyranoside deacetylase [EC:3.5.1.103]
NC_000962.3	fimo	nucleotide_motif	1300543	1300564	49.7	+	.	Name=3_NC_000962.3+	sequence=GGTCAGCGCACCGATCTACCTT	0	#N/A	#N/A	#N/A	#N/A	#N/A	#N/A	#N/A	#N/A	#N/A	#N/A
NC_000962.3	Mycobrowser_v3	gene	1301307	1301747	.	+	0	Rv1171	UniProt_AC=O50427	0	0.270052	1.09442	0.452873	1.24757	0.180902	0.261503	-0.669337	1.50562	-0.121072	hypothetical protein
NC_000962.3	Mycobrowser_v3	gene	1301755	1302681	.	-	0	Rv1172c	UniProt_AC=L7N693	0	0.330574	1.7412	1.10728	0.680799	0.310435	0.973968	0.0861964	1.75823	0.310699	PE family protein PE12
NC_000962.3	Mycobrowser_v3	gene	1302931	1305501	.	+	0	Rv1173	UniProt_AC=P9WP77	0	-0.358616	-1.06546	-0.933627	-0.192999	-0.856454	-0.590392	-1.30931	-1.01324	-1.26278	F420 biosynthesis protein FbiC; K11779 FO synthase [EC:2.5.1.-]
NC_000962.3	fimo	nucleotide_motif	1303726	1303747	52.7	-	.	Name=1_NC_000962.3-	sequence=TATCGGCGCGCTCGGATAGCGT	0	#N/A	#N/A	#N/A	#N/A	#N/A	#N/A	#N/A	#N/A	#N/A	#N/A
NC_000962.3	Mycobrowser_v3	gene	1305669	1306001	.	-	0	Rv1174c	UniProt_AC=O50430	0	0.195008	0.545264	0.793567	0.148604	0.392398	0.804505	-0.313986	0.427609	-0.166669	t-cell antigen
NC_000962.3	Mycobrowser_v3	gene	1306202	1308226	.	-	0	Rv1175c	UniProt_AC=O50431	0	-0.102603	-0.0985832	-0.215785	-0.382316	-0.497797	-0.123511	-0.122363	-0.194066	0.318026	NADPH dependent 2,4-dienoyl-CoA reductase FadH; K00219 2,4-dienoyl-CoA reductase (NADPH2) [EC:1.3.1.34]
NC_000962.3	Mycobrowser_v3	gene	1308223	1308792	.	-	0	Rv1176c	UniProt_AC=O50432	0	-0.0882605	0.237177	-0.0811552	-0.047424	0.0112886	-0.0583974	0.256775	0.240294	0.84324	hypothetical protein
NC_000962.3	fimo	nucleotide_motif	1308573	1308594	58.4	+	.	Name=1_NC_000962.3+	sequence=TGTCGGAGATCGCGTATACCTT	0	#N/A	#N/A	#N/A	#N/A	#N/A	#N/A	#N/A	#N/A	#N/A	#N/A
NC_000962.3	Mycobrowser_v3	gene	1309005	1309331	.	+	0	Rv1177	UniProt_AC=O50433	0	0.131717	-0.0834215	0.463061	-0.00602426	-0.152892	0.673933	-0.269607	-0.283571	-0.837989	ferredoxin FdxC
NC_000962.3	Mycobrowser_v3	gene	1309364	1310452	.	+	0	Rv1178	UniProt_AC=O50434	0	0.0439465	-0.39139	0.417676	-0.746957	-0.587476	0.548423	0.0921618	-0.3599	-1.21704	succinyldiaminopimelate transaminase
NC_000962.3	Mycobrowser_v3	gene	1310480	1313299	.	-	0	Rv1179c	UniProt_AC=O50435	0	0.00326696	0.416491	0.506567	-2.89786	-2.78368	0.575008	0.0401456	-0.588022	-0.345093	hypothetical protein
NC_000962.3	fimo	nucleotide_motif	1310580	1310601	52.9	+	.	Name=1_NC_000962.3+	sequence=TGTCGGGGTGGGCCGATGTGCT	0	#N/A	#N/A	#N/A	#N/A	#N/A	#N/A	#N/A	#N/A	#N/A	#N/A
NC_000962.3	Mycobrowser_v3	gene	1313343	1313452	.	-	0	MTB000128	UniProt_AC=	0	-0.937057	-1.25211	-1.23246	-3.96988	-3.86528	-0.728462	-1.15914	-5.48429	-2.7906	#N/A
NC_000962.3	fimo	nucleotide_motif	1313441	1313462	44.8	+	.	Name=1_NC_000962.3+	sequence=TGTCGAGCAGTGTTGCTACCTT	0	#N/A	#N/A	#N/A	#N/A	#N/A	#N/A	#N/A	#N/A	#N/A	#N/A
NC_000962.3	Mycobrowser_v3	gene	1313725	1315191	.	+	0	Rv1180	UniProt_AC=O50436	0	-0.0259524	1.30385	0.729904	-4.60596	-3.2354	0.909082	0.300415	-4.0201	-0.868585	#N/A
NC_000962.3	Mycobrowser_v3	gene	1315234	1319982	.	+	0	Rv1181	UniProt_AC=O50437	0	-0.170433	1.34649	0.628998	-3.56536	-2.85734	0.754347	0.160323	-2.87663	-1.15895	polyketide beta-ketoacyl synthase Pks4; K12432 polyketide synthase 3/4
NC_000962.3	fimo	nucleotide_motif	1317563	1317584	47	+	.	Name=2_NC_000962.3+	sequence=TGTCACAGCTGGTGGGTATTGC	0	#N/A	#N/A	#N/A	#N/A	#N/A	#N/A	#N/A	#N/A	#N/A	#N/A
NC_000962.3	Mycobrowser_v3	gene	1320035	1321453	.	+	0	Rv1182	UniProt_AC=P9WIK5	0	-0.442949	1.34927	1.44617	-2.98556	-2.99314	1.36699	-0.840651	-2.82378	-0.756809	polyketide synthase associated protein PapA3
NC_000962.3	fimo	nucleotide_motif	1320377	1320398	50.9	-	.	Name=1_NC_000962.3-	sequence=TGTCGGCGGGATCCTGGATCGT	0	#N/A	#N/A	#N/A	#N/A	#N/A	#N/A	#N/A	#N/A	#N/A	#N/A
NC_000962.3	Mycobrowser_v3	gene	1321520	1324528	.	+	0	Rv1183	UniProt_AC=P9WJU1	0	-0.823954	1.36935	0.0677921	-3.61602	-3.17776	-0.00587435	-0.721036	-3.89525	-1.96735	transmembrane transporter MmpL10; K06994 putative drug exporter of the RND superfamily
NC_000962.3	fimo	nucleotide_motif	1323308	1323329	47	-	.	Name=2_NC_000962.3-	sequence=TGTCACGTGCGGTTTGCAGCTT	0	#N/A	#N/A	#N/A	#N/A	#N/A	#N/A	#N/A	#N/A	#N/A	#N/A
NC_000962.3	fimo	nucleotide_motif	1323873	1323894	48.3	+	.	Name=1_NC_000962.3+	sequence=TGTCGGGTTACCCGGTCATGCT	0	#N/A	#N/A	#N/A	#N/A	#N/A	#N/A	#N/A	#N/A	#N/A	#N/A
NC_000962.3	fimo	nucleotide_motif	1324038	1324059	50.9	+	.	Name=1_NC_000962.3+	sequence=TGTCGGCGATCGGGCTTGGTGT	0	#N/A	#N/A	#N/A	#N/A	#N/A	#N/A	#N/A	#N/A	#N/A	#N/A
NC_000962.3	fimo	nucleotide_motif	1324473	1324494	51.8	+	.	Name=3_NC_000962.3+	sequence=TGTCAGCGCGCACGAAGACGGT	0	#N/A	#N/A	#N/A	#N/A	#N/A	#N/A	#N/A	#N/A	#N/A	#N/A
NC_000962.3	Mycobrowser_v3	gene	1324532	1325611	.	-	0	Rv1184c	UniProt_AC=O50440	0	-0.319313	0.906331	1.11891	-5.19832	-4.59022	0.975638	-0.466307	-4.77897	-1.92337	exported protein
NC_000962.3	fimo	nucleotide_motif	1325720	1325741	41.1	-	.	Name=1_NC_000962.3-	sequence=TGTTGGCTGCCAACTTTAATGT	0	#N/A	#N/A	#N/A	#N/A	#N/A	#N/A	#N/A	#N/A	#N/A	#N/A
NC_000962.3	Mycobrowser_v3	gene	1325776	1327512	.	-	0	Rv1185c	UniProt_AC=P9WQ49	0	-0.135168	0.626393	0.830719	-3.21727	-2.89856	0.715178	-0.382888	-3.29255	-2.10941	fatty-acid-AMP ligase FadD21; K12423 fatty acid CoA ligase FadD21
NC_000962.3	fimo	nucleotide_motif	1327503	1327524	43.5	+	.	Name=1_NC_000962.3+	sequence=AGTCGGACATTGGTGCTACATT	0	#N/A	#N/A	#N/A	#N/A	#N/A	#N/A	#N/A	#N/A	#N/A	#N/A
NC_000962.3	Mycobrowser_v3	gene	1327689	1329305	.	-	0	Rv1186c	UniProt_AC=O50442	0	-0.345036	0.255771	-0.18789	0.526612	-0.528643	-0.402141	0.512243	-0.364301	1.17041	hypothetical protein
NC_000962.3	Mycobrowser_v3	gene	1329390	1331021	.	+	0	Rv1187	UniProt_AC=O50443	0	-0.374413	-0.363748	-0.939731	0.0135133	-0.900014	-1.00835	-1.42636	-0.966762	-1.54384	pyrroline-5-carboxylate dehydrogenase RocA; K00294 1-pyrroline-5-carboxylate dehydrogenase [EC:1.2.1.88]
NC_000962.3	Mycobrowser_v3	gene	1331021	1332010	.	+	0	Rv1188	UniProt_AC=O50444	0	-0.0489618	0.516662	0.447292	1.2052	-0.132866	0.428971	-0.342541	-0.0553236	-0.756065	proline dehydrogenase; K00318 proline dehydrogenase [EC:1.5.-.-]
NC_000962.3	Mycobrowser_v3	gene	1332092	1332964	.	+	0	Rv1189	UniProt_AC=P9WGH3	0	0.00672967	0.0688632	-0.357609	-0.378551	0.303556	-0.350527	-0.297112	-0.848418	-0.451169	sigma-70 family RNA polymerase sigma factor SigI; K03088 RNA polymerase sigma-70 factor, ECF subfamily
NC_000962.3	Mycobrowser_v3	gene	1332980	1333858	.	+	0	Rv1190	UniProt_AC=O86348	0	0.140252	0.874141	0.29607	-0.212458	0.934973	0.337743	0.603284	0.0564595	1.35687	hypothetical protein
NC_000962.3	Mycobrowser_v3	gene	1333931	1334845	.	+	0	Rv1191	UniProt_AC=O05293	0	-0.150534	-0.15775	-0.425501	0.0896411	-0.164445	-0.138047	-0.332773	0.0694038	0.680891	hypothetical protein
NC_000962.3	Mycobrowser_v3	gene	1334927	1335754	.	+	0	Rv1192	UniProt_AC=O05294	0	0.641679	0.036334	0.00816487	0.283702	0.518683	-0.113129	0.468332	0.362566	0.40781	hypothetical protein
NC_000962.3	Mycobrowser_v3	gene	1335794	1337215	.	+	0	Rv1193	UniProt_AC=O05295	0	0.815814	0.46848	0.877992	0.106272	0.356885	0.611993	0.974207	0.505698	1.06772	fatty-acid-CoA ligase FadD36; K12429 fatty acid CoA ligase FadD36
NC_000962.3	fimo	nucleotide_motif	1336640	1336661	52.8	-	.	Name=3_NC_000962.3-	sequence=CGTCAGCCCGCGTCGATAGGGT	0	#N/A	#N/A	#N/A	#N/A	#N/A	#N/A	#N/A	#N/A	#N/A	#N/A
NC_000962.3	fimo	nucleotide_motif	1337202	1337223	49.7	+	.	Name=3_NC_000962.3+	sequence=TGTCAGAAGGCTGAGCTACGGC	0	#N/A	#N/A	#N/A	#N/A	#N/A	#N/A	#N/A	#N/A	#N/A	#N/A
NC_000962.3	Mycobrowser_v3	gene	1337248	1338513	.	-	0	Rv1194c	UniProt_AC=O05296	0	0.516022	0.122912	-0.287119	0.179975	0.764302	-0.163125	0.41629	-0.34607	1.31808	hypothetical protein
NC_000962.3	Mycobrowser_v3	gene	1339003	1339302	.	+	0	Rv1195	UniProt_AC=Q79FR3	0	-0.629108	-0.729612	-1.50222	-0.252261	-1.63279	-1.03479	-1.07193	-3.0992	-1.17127	PE family protein PE13
NC_000962.3	fimo	nucleotide_motif	1339030	1339051	52.8	-	.	Name=3_NC_000962.3-	sequence=TGTCAGCCGCCGCCGCCAACAT	0	#N/A	#N/A	#N/A	#N/A	#N/A	#N/A	#N/A	#N/A	#N/A	#N/A
NC_000962.3	Mycobrowser_v3	gene	1339349	1340524	.	+	0	Rv1196	UniProt_AC=L7N675	0	-0.262139	-0.976843	-1.70513	-0.673155	-1.59344	-1.10185	-1.45093	-3.69495	-1.5377	PPE family protein PPE18
NC_000962.3	Mycobrowser_v3	gene	1340578	1340625	.	+	0	MTB000075	UniProt_AC=	0	-0.317749	7.17919	6.70625	-0.861108	-0.333916	6.40461	6.48015	4.02999	5.29197	#N/A
NC_000962.3	Mycobrowser_v3	gene	1340659	1340955	.	+	0	Rv1197	UniProt_AC=P9WNJ7	0	-1.33269	-1.10203	-1.71521	-0.480405	-1.8975	-1.17043	-1.99911	-3.48456	-1.70283	ESAT-6 like protein EsxK
NC_000962.3	Mycobrowser_v3	gene	1341006	1341290	.	+	0	Rv1198	UniProt_AC=P9WNJ5	0	-0.780203	-1.20668	-1.56152	-0.53079	-1.64887	-0.96758	-1.78536	-3.39535	-2.02997	ESAT-6 like protein EsxL
NC_000962.3	Mycobrowser_v3	gene	1341358	1342605	.	-	0	Rv1199c	UniProt_AC=P60230	0	0.938821	-0.401489	0.104933	0.88433	1.39661	0.483467	0.466958	-0.567566	2.35897	transposase
NC_000962.3	Mycobrowser_v3	gene	1342888	1342941	.	+	0	MTB000129	UniProt_AC=	0	0.353878	-1.28448	-1.18561	-0.920041	0.531789	-1.27414	-0.053433	-1.33027	-1.05826	#N/A
NC_000962.3	Mycobrowser_v3	gene	1342942	1344219	.	+	0	Rv1200	UniProt_AC=O05301	0	0.249001	-0.335689	-0.118775	-0.815531	-0.629624	-0.0223485	-0.278211	-1.01189	-0.800924	MFS transporter, metabolite:H+ symporter (MHS) family protein
NC_000962.3	Mycobrowser_v3	gene	1344216	1345169	.	-	0	Rv1201c	UniProt_AC=P9WP21	0	0.152375	-0.326892	1.2245	0.0329816	0.17203	1.23646	-0.275231	-0.0503009	0.284516	tetrahydrodipicolinate N-succinyltransferase DapD; K00674 2,3,4,5-tetrahydropyridine-2-carboxylate N-succinyltransferase [EC:2.3.1.117]
NC_000962.3	fimo	nucleotide_motif	1344918	1344939	47.5	-	.	Name=1_NC_000962.3-	sequence=TGTCGCCGCTGACCCATACGAT	0	#N/A	#N/A	#N/A	#N/A	#N/A	#N/A	#N/A	#N/A	#N/A	#N/A
NC_000962.3	Mycobrowser_v3	gene	1345260	1346324	.	+	0	Rv1202	UniProt_AC=P9WHS9	0	0.686305	-0.131255	0.441762	-0.258331	1.3989	0.076136	0.171867	-0.0764272	0.127272	succinyl-diaminopimelate desuccinylase DapE; K01439 succinyl-diaminopimelate desuccinylase [EC:3.5.1.18]
NC_000962.3	Mycobrowser_v3	gene	1346321	1346905	.	-	0	Rv1203c	UniProt_AC=O05304	0	0.786994	0.687787	0.906603	-0.14235	0.699445	0.714316	1.57984	0.838037	2.16893	hypothetical protein
NC_000962.3	Mycobrowser_v3	gene	1346936	1348624	.	-	0	Rv1204c	UniProt_AC=O05305	0	-0.106596	-0.630061	-0.635884	-0.355133	-0.343678	-0.513576	-0.337108	-0.601514	0.306866	hypothetical protein
NC_000962.3	fimo	nucleotide_motif	1347737	1347758	52.9	-	.	Name=1_NC_000962.3-	sequence=TGTCGGCCATCCGCTGTACGCC	0	#N/A	#N/A	#N/A	#N/A	#N/A	#N/A	#N/A	#N/A	#N/A	#N/A
NC_000962.3	Mycobrowser_v3	gene	1348719	1349282	.	+	0	Rv1205	UniProt_AC=O05306	0	-0.411564	-0.158277	-0.650823	0.525513	-0.524175	-0.432331	-1.00531	0.0984991	-0.174791	hypothetical protein; K06966
NC_000962.3	Mycobrowser_v3	gene	1349332	1351125	.	+	0	Rv1206	UniProt_AC=O05307	0	-0.0537706	0.356391	0.31265	0.697838	-0.480161	0.327558	-0.404732	0.998604	0.0164216	fatty-acid-CoA ligase FadD6; K00666 fatty-acyl-CoA synthase [EC:6.2.1.-]
NC_000962.3	Mycobrowser_v3	gene	1351191	1352147	.	+	0	Rv1207	UniProt_AC=P9WNC9	0	-0.394443	-0.236525	-0.365974	-0.17019	-0.372249	-0.115325	-0.381575	0.10569	0.0175312	dihydropteroate synthase 2 FolP2; K00796 dihydropteroate synthase [EC:2.5.1.15]
NC_000962.3	Mycobrowser_v3	gene	1352144	1353118	.	+	0	Rv1208	UniProt_AC=P9WMW9	0	-0.217223	-0.557007	-0.506153	-0.0254308	-0.2072	-0.347972	-0.565217	-0.323069	-0.551332	glucosyl-3-phosphoglycerate synthase GpgS; K13693 glucosyl-3-phosphoglycerate synthase [EC:2.4.1.266]
NC_000962.3	Mycobrowser_v3	gene	1353157	1353525	.	+	0	Rv1209	UniProt_AC=O05310	0	1.56183	-0.283579	0.857528	0.475834	2.80872	-0.124741	-0.917729	-0.484104	-0.488439	DivIVA family protein
NC_000962.3	Mycobrowser_v3	gene	1353522	1354136	.	+	0	Rv1210	UniProt_AC=O05311	0	0.929093	-0.397264	0.921103	0.0679312	1.88937	-0.198356	-0.33065	-0.411723	-1.02498	DNA-3-methyladenine glycosylase I TagA; K01246 DNA-3-methyladenine glycosylase I [EC:3.2.2.20]
NC_000962.3	Mycobrowser_v3	gene	1354243	1354470	.	+	0	Rv1211	UniProt_AC=O05312	0	-0.328333	-0.424149	-0.433396	0.198103	-0.233156	-0.623411	-1.6328	-0.861355	-1.08375	hypothetical protein
NC_000962.3	Mycobrowser_v3	gene	1354498	1355661	.	-	0	Rv1212c	UniProt_AC=P9WMZ1	0	-0.298604	-0.443441	-0.349953	-0.410113	-0.667371	-0.359389	-0.136069	0.0169605	0.48724	glycosyltransferase GlgA; K16148 starch synthase [EC:2.4.1.21]
NC_000962.3	Mycobrowser_v3	gene	1355836	1357050	.	+	0	Rv1213	UniProt_AC=P9WN43	0	-0.30903	-0.00477628	-0.729745	0.532714	-0.679286	-0.650439	-1.08199	-0.733783	-0.996328	glucose-1-phosphate adenylyltransferase GlgC; K00975 glucose-1-phosphate adenylyltransferase [EC:2.7.7.27]
NC_000962.3	Mycobrowser_v3	gene	1357293	1357625	.	-	0	Rv1214c	UniProt_AC=L7N6A7	0	-0.630975	-0.803078	0.44472	-0.298021	-0.431089	0.745644	-0.215548	-0.182229	0.736694	PE family protein PE14
NC_000962.3	Mycobrowser_v3	gene	1357759	1359444	.	-	0	Rv1215c	UniProt_AC=O05316	0	-0.138463	1.24751	1.98484	0.423288	-0.702776	2.03502	-0.247589	0.998729	0.40649	hydrolase; K06978
NC_000962.3	fimo	nucleotide_motif	1358633	1358654	45.7	-	.	Name=1_NC_000962.3-	sequence=TGTCGGCGATCAAGGTTCCGAT	0	#N/A	#N/A	#N/A	#N/A	#N/A	#N/A	#N/A	#N/A	#N/A	#N/A
NC_000962.3	Mycobrowser_v3	gene	1359472	1360146	.	-	0	Rv1216c	UniProt_AC=O05317	0	-0.330546	3.24613	3.98304	1.40179	-0.336216	3.86919	-0.379405	0.991276	0.494364	integral membrane protein
NC_000962.3	Mycobrowser_v3	gene	1360155	1361801	.	-	0	Rv1217c	UniProt_AC=O05318	0	-0.389892	3.70006	4.48058	1.47746	-0.199424	4.46738	0.430765	1.26255	0.918082	antibiotic transporter permease; K01992 ABC-2 type transport system permease protein
NC_000962.3	fimo	nucleotide_motif	1361638	1361659	53.7	-	.	Name=1_NC_000962.3-	sequence=TGTCGGTGCCGCTGGCCACCGT	0	#N/A	#N/A	#N/A	#N/A	#N/A	#N/A	#N/A	#N/A	#N/A	#N/A
NC_000962.3	Mycobrowser_v3	gene	1361798	1362733	.	-	0	Rv1218c	UniProt_AC=O86311	0	-0.702373	3.27134	3.96094	2.11227	-0.294258	3.9838	0.588589	1.11436	1.06684	antibiotic transporter ATP-binding protein; K01990 ABC-2 type transport system ATP-binding protein
NC_000962.3	Mycobrowser_v3	gene	1362723	1363361	.	-	0	Rv1219c	UniProt_AC=O86312	0	-0.674473	3.35237	3.97015	1.38074	0.0241483	4.11254	1.14359	0.877991	1.11588	transcriptional regulator
NC_000962.3	Mycobrowser_v3	gene	1363369	1363374	.	-	0	Rv1219c	UniProt_AC=O86312	0	-0.674473	3.35237	3.97015	1.38074	0.0241483	4.11254	1.14359	0.877991	1.11588	transcriptional regulator
NC_000962.3	Mycobrowser_v3	gene	1363392	1363397	.	-	0	Rv1219c	UniProt_AC=O86312	0	-0.674473	3.35237	3.97015	1.38074	0.0241483	4.11254	1.14359	0.877991	1.11588	transcriptional regulator
NC_000962.3	Mycobrowser_v3	gene	1363503	1364150	.	-	0	Rv1220c	UniProt_AC=P9WJZ7	0	-0.980769	-0.589691	-0.436188	-0.82344	-0.595737	-0.770131	-1.43099	-0.949953	-0.706785	methyltransferase
NC_000962.3	fimo	nucleotide_motif	1364255	1364276	52.9	-	.	Name=1_NC_000962.3-	sequence=TGTCGGGTACAGCCGCAAGCGT	0	#N/A	#N/A	#N/A	#N/A	#N/A	#N/A	#N/A	#N/A	#N/A	#N/A
NC_000962.3	Mycobrowser_v3	gene	1364413	1365186	.	+	0	Rv1221	UniProt_AC=P9WGG7	0	-0.56437	-0.437827	0.0130966	0.65619	1.1356	0.0167654	0.757811	-0.0237776	1.60132	RNA polymerase sigma factor SigE; K03088 RNA polymerase sigma-70 factor, ECF subfamily
NC_000962.3	Mycobrowser_v3	gene	1365274	1365365	.	+	0	MTB000062	UniProt_AC=	0	0.805884	0.249755	0.932418	0.568785	1.21869	0.620405	2.05678	0.163651	1.14833	#N/A
NC_000962.3	Mycobrowser_v3	gene	1365344	1365808	.	+	0	Rv1222	UniProt_AC=L0T905	0	-0.149153	0.501949	-0.0962026	0.602707	0.340812	-0.115667	0.343111	0.682811	0.741658	anti-sigma factor RseA
NC_000962.3	Mycobrowser_v3	gene	1365875	1367461	.	+	0	Rv1223	UniProt_AC=O06291	0	-0.00839613	0.160806	-0.130943	0.506813	-0.056436	0.027941	0.124047	0.312504	0.647033	serine protease HtrA
NC_000962.3	Mycobrowser_v3	gene	1367463	1367858	.	+	0	Rv1224	UniProt_AC=P9WG99	0	0.0728061	-0.154504	-0.0602901	-0.139537	-0.24076	0.0223601	0.707057	0.212484	0.603171	protein TatB; K03117 sec-independent protein translocase protein TatB
NC_000962.3	Mycobrowser_v3	gene	1367891	1368721	.	-	0	Rv1225c	UniProt_AC=O33221	0	0.149977	0.353412	0.109695	0.0107818	-0.538448	0.158802	0.845755	1.02707	1.73384	HAD hydrolase, family IIA
NC_000962.3	Mycobrowser_v3	gene	1368832	1370295	.	-	0	Rv1226c	UniProt_AC=O33222	0	0.400514	0.017467	0.0481856	-0.303671	0.497973	-0.100038	0.835946	-0.338865	0.632646	transmembrane protein; K08981 putative membrane protein
NC_000962.3	Mycobrowser_v3	gene	1370292	1370825	.	-	0	Rv1227c	UniProt_AC=O33223	0	0.121467	-1.14311	-1.04971	-1.0506	-0.368264	-1.02164	0.952882	-0.880681	0.0647202	transmembrane protein; K09167 hypothetical protein
NC_000962.3	Mycobrowser_v3	gene	1370920	1371477	.	+	0	Rv1228	UniProt_AC=O33224	0	0.210411	-0.196309	0.103542	0.480937	0.674669	-0.164841	0.460447	0.488689	1.83219	lipoprotein LpqX
NC_000962.3	Mycobrowser_v3	gene	1371777	1372949	.	-	0	Rv1229c	UniProt_AC=P9WJN7	0	0.249856	-0.3485	-0.553774	-0.196644	-0.197635	-0.156694	-0.163378	-0.680427	-0.857861	mrp protein; K03593 ATP-binding protein involved in chromosome partitioning
NC_000962.3	Mycobrowser_v3	gene	1372962	1374197	.	-	0	Rv1230c	UniProt_AC=O86313	0	-0.827378	-0.0550873	-0.295946	0.326511	-1.57048	-0.570757	-2.20969	0.164848	-1.63473	membrane protein
NC_000962.3	Mycobrowser_v3	gene	1374322	1374864	.	-	0	Rv1231c	UniProt_AC=O86314	0	-0.236846	-0.303165	-0.404636	-0.228014	-1.09922	-0.511481	-1.07952	-0.458583	-1.01332	membrane protein
NC_000962.3	Mycobrowser_v3	gene	1374861	1376168	.	-	0	Rv1232c	UniProt_AC=O86315	0	-0.203685	-1.53063	-1.70974	-0.389061	-0.794297	-1.14798	-1.33297	-1.83496	-1.03493	hypothetical protein
NC_000962.3	Mycobrowser_v3	gene	1376230	1376826	.	-	0	Rv1233c	UniProt_AC=O86316	0	-0.0596779	-0.337046	0.00927205	-0.602143	-0.403292	0.111496	0.0174777	-0.0490393	-0.253511	hypothetical protein
NC_000962.3	Mycobrowser_v3	gene	1376976	1377503	.	+	0	Rv1234	UniProt_AC=O50451	0	-0.178305	-0.984834	-1.17895	0.25174	-0.355765	-1.18154	-1.21047	-1.0794	-1.18003	transmembrane protein
NC_000962.3	Mycobrowser_v3	gene	1377524	1378930	.	+	0	Rv1235	UniProt_AC=P9WGU9	0	-0.11242	-0.272773	-0.235987	0.364067	-0.114277	-0.290931	-0.0265109	0.0104739	-0.374602	sugar-binding lipoprotein LpqY; K02027 multiple sugar transport system substrate-binding protein
NC_000962.3	Mycobrowser_v3	gene	1378927	1379850	.	+	0	Rv1236	UniProt_AC=P9WG03	0	0.0212677	0.588189	0.423827	0.0822057	-0.251078	0.226801	0.129723	0.581517	-0.32335	sugar-transport ABC transporter integral membrane protein SugA; K02025 multiple sugar transport system permease protein
NC_000962.3	Mycobrowser_v3	gene	1379855	1380679	.	+	0	Rv1237	UniProt_AC=P9WG01	0	-0.270807	0.367412	0.117347	0.30708	-0.3184	0.0903042	-0.778707	0.231128	-0.579272	sugar-transport ABC transporter integral membrane protein SugB; K02026 multiple sugar transport system permease protein
NC_000962.3	Mycobrowser_v3	gene	1380684	1381865	.	+	0	Rv1238	UniProt_AC=P9WQI3	0	-0.462093	0.109189	0.332599	0.421959	-0.361011	0.183522	-0.849997	0.312808	0.0665781	sugar-transport ABC transporter ATP-binding protein; K10112 multiple sugar transport system ATP-binding protein
NC_000962.3	Mycobrowser_v3	gene	1381942	1383042	.	-	0	Rv1239c	UniProt_AC=O50455	0	0.0319328	-0.0134406	-0.249485	0.933888	0.579839	-0.213441	-0.435248	0.0198638	0.0927747	magnesium and cobalt transporter CorA; K03284 magnesium transporter
NC_000962.3	Mycobrowser_v3	gene	1383213	1384202	.	+	0	Rv1240	UniProt_AC=P9WK13	0	-0.418987	-1.03822	-1.03872	0.00276914	-0.39396	-1.01852	-0.672457	-0.841149	-0.452949	malate dehydrogenase Mdh; K00024 malate dehydrogenase [EC:1.1.1.37]
NC_000962.3	Mycobrowser_v3	gene	1384278	1384538	.	+	0	Rv1241	UniProt_AC=O50456	0	-0.0617499	-0.0759298	-0.280077	-0.207385	-0.319557	-0.299182	0.0470514	-0.314374	0.471505	antitoxin VapB33
NC_000962.3	Mycobrowser_v3	gene	1384535	1384966	.	+	0	Rv1242	UniProt_AC=P9WF69	0	-0.449428	-0.708688	-0.549786	-0.973381	-0.894725	-0.710289	0.217469	-0.244857	0.514054	toxin VapC33
NC_000962.3	Mycobrowser_v3	gene	1384989	1386677	.	-	0	Rv1243c	UniProt_AC=Q79FQ7	0	-0.181514	-1.42023	-1.26532	-0.982705	-0.268028	-0.874015	0.569516	0.044188	0.237784	PE-PGRS family protein PE_PGRS23
NC_000962.3	Mycobrowser_v3	gene	1386857	1387717	.	+	0	Rv1244	UniProt_AC=O50459	0	0.277732	-0.338321	0.310107	-0.399007	-0.201037	0.0948895	0.0925426	0.240662	0.775758	lipoprotein LpqZ
NC_000962.3	Mycobrowser_v3	gene	1387798	1388628	.	-	0	Rv1245c	UniProt_AC=O50460	0	-0.525726	-2.10618	-2.53769	-0.0924853	-0.334998	-2.18119	-0.941687	-0.837364	-1.10408	oxidoreductase
NC_000962.3	Mycobrowser_v3	gene	1388685	1388978	.	-	0	Rv1246c	UniProt_AC=O50461	0	-0.115393	0.311203	0.569576	0.0794354	0.0819986	0.351469	0.877963	0.79019	0.872225	toxin RelE
NC_000962.3	Mycobrowser_v3	gene	1388975	1389244	.	-	0	Rv1247c	UniProt_AC=O50462	0	0.246225	0.420082	0.36996	0.594397	0.334714	0.156591	-0.0382564	1.00534	0.685184	antitoxin RelB
NC_000962.3	Mycobrowser_v3	gene	1389357	1393052	.	-	0	Rv1248c	UniProt_AC=P9WIS5	0	0.00965821	-0.0593587	-0.277486	0.558304	-0.119839	-0.165284	-0.619897	0.695311	-0.278421	2-oxoglutarate decarboxylase; K01616 2-oxoglutarate decarboxylase [EC:4.1.1.71]
NC_000962.3	Mycobrowser_v3	gene	1393194	1393982	.	-	0	Rv1249c	UniProt_AC=O50464	0	-0.0309361	-0.0640185	-0.232989	0.686449	-0.17655	-0.284679	-0.955995	0.259738	-0.27948	membrane protein
NC_000962.3	Mycobrowser_v3	gene	1394179	1395918	.	+	0	Rv1250	UniProt_AC=P9WG87	0	0.187414	0.201489	-0.114784	0.296755	-0.157863	-0.0588634	-0.129774	0.26837	0.111821	drug:H+ antiporter-2 (14 Spanner) (DHA2) family drug resistance MFS transporter
NC_000962.3	Mycobrowser_v3	gene	1395821	1399240	.	-	0	Rv1251c	UniProt_AC=O50466	0	-0.271306	0.0594326	-0.0766383	0.0150206	0.123814	-0.265037	0.143576	-0.0453526	0.072523	hypothetical protein; K06860 uncharacterized protein
NC_000962.3	Mycobrowser_v3	gene	1399296	1399904	.	-	0	Rv1252c	UniProt_AC=P9WK49	0	-0.656269	-0.402677	-0.131364	0.196102	0.0204891	-0.429392	-0.661932	-0.549683	-0.81587	lipoprotein LprE
NC_000962.3	Mycobrowser_v3	gene	1399970	1401661	.	+	0	Rv1253	UniProt_AC=P9WH05	0	-0.214344	-0.315774	-0.691852	0.0607458	0.061015	-0.434442	-0.0986701	-0.268504	-0.301121	cold shock DeaD-box protein A DeaD; K05592 ATP-dependent RNA helicase DeaD [EC:3.6.4.13]
NC_000962.3	Mycobrowser_v3	gene	1401658	1402809	.	+	0	Rv1254	UniProt_AC=Q11064	0	-0.0652684	-0.0289492	-0.267939	-0.280978	-0.308935	0.0118345	0.219344	0.0697728	-0.344959	acyltransferase
NC_000962.3	Mycobrowser_v3	gene	1402778	1403386	.	-	0	Rv1255c	UniProt_AC=P9WMD5	0	0.00298129	-0.709971	-0.131729	0.66904	-0.448544	-0.0297433	0.518802	1.16252	0.330686	transcriptional regulator
NC_000962.3	Mycobrowser_v3	gene	1403386	1404603	.	-	0	Rv1256c	UniProt_AC=P9WPN5	0	0.633649	-0.44115	-0.208496	0.698304	-0.10589	-0.163371	0.914405	0.52647	0.959999	cytochrome P450 130 Cyp130
NC_000962.3	Mycobrowser_v3	gene	1404717	1406084	.	-	0	Rv1257c	UniProt_AC=Q11061	0	0.0765376	-0.194206	-0.160778	-0.0903878	-0.271457	-0.303964	0.0863697	-0.0328261	-0.199395	glycolate oxidase subunit GlcD; K00104 glycolate oxidase [EC:1.1.3.15]
NC_000962.3	Mycobrowser_v3	gene	1406081	1407340	.	-	0	Rv1258c	UniProt_AC=P9WJX9	0	1.01956	0.292843	-0.230005	1.29133	1.74492	-0.412142	1.5514	0.747922	1.15431	H+ antiporter protein
NC_000962.3	fimo	nucleotide_motif	1406448	1406469	50.5	-	.	Name=1_NC_000962.3-	sequence=TGTCGACCGCGGTTCTTACCCT	0	#N/A	#N/A	#N/A	#N/A	#N/A	#N/A	#N/A	#N/A	#N/A	#N/A
NC_000962.3	Mycobrowser_v3	gene	1407339	1408238	.	+	0	Rv1259	UniProt_AC=P9WM53	0	0.151492	0.02223	-0.35374	0.404503	0.491598	0.062719	0.482425	0.388156	2.27866	uracil DNA glycosylase UdgB
NC_000962.3	Mycobrowser_v3	gene	1408240	1409358	.	+	0	Rv1260	UniProt_AC=P9WM51	0	-0.77368	-0.875466	-0.762757	-0.992282	-1.03033	-0.754793	-1.01461	-1.27488	-0.999912	oxidoreductase
NC_000962.3	fimo	nucleotide_motif	1409129	1409150	53.7	+	.	Name=1_NC_000962.3+	sequence=TGTCGGGGCAGGGGACCAGCGT	0	#N/A	#N/A	#N/A	#N/A	#N/A	#N/A	#N/A	#N/A	#N/A	#N/A
NC_000962.3	Mycobrowser_v3	gene	1409484	1409933	.	-	0	Rv1261c	UniProt_AC=P9WP13	0	-0.359648	0.346761	0.122764	-0.323834	-0.843505	-0.216154	-0.849161	-0.285686	-1.01762	deazaflavin-dependent nitroreductase
NC_000962.3	Mycobrowser_v3	gene	1409938	1410372	.	-	0	Rv1262c	UniProt_AC=P9WML1	0	-0.839438	0.718201	0.648978	-0.603419	-0.756149	-0.0375239	-0.0480608	-0.000303048	-0.100993	hypothetical protein
NC_000962.3	fimo	nucleotide_motif	1410023	1410044	48.3	-	.	Name=1_NC_000962.3-	sequence=TGTCGGTCGCCAAGGGAATGAT	0	#N/A	#N/A	#N/A	#N/A	#N/A	#N/A	#N/A	#N/A	#N/A	#N/A
NC_000962.3	Mycobrowser_v3	gene	1410431	1411819	.	+	0	Rv1263	UniProt_AC=P9WQ97	0	-0.358616	-1.06112	-1.03789	-0.594144	-0.537311	-0.798724	0.056162	-1.29601	0.0126695	amidase AmiB2; K01426 amidase [EC:3.5.1.4]
NC_000962.3	fimo	nucleotide_motif	1411878	1411899	44.4	-	.	Name=2_NC_000962.3-	sequence=TGTCACCAGTCAACGTTAACGC	0	#N/A	#N/A	#N/A	#N/A	#N/A	#N/A	#N/A	#N/A	#N/A	#N/A
NC_000962.3	Mycobrowser_v3	gene	1411894	1413087	.	+	0	Rv1264	UniProt_AC=P9WMU9	0	-0.309189	-0.575217	-0.570326	-0.854915	-0.996822	-0.383147	-0.594782	-0.498984	-0.186209	adenylate cyclase
NC_000962.3	Mycobrowser_v3	gene	1413094	1413224	.	-	0	MTB000063	UniProt_AC=	0	0.843739	1.43103	1.05782	1.91868	0.906076	1.08884	1.22835	2.23998	3.33403	#N/A
NC_000962.3	Mycobrowser_v3	gene	1413105	1413227	.	-	0	MTB000130	UniProt_AC=	0	#N/A	#N/A	#N/A	#N/A	#N/A	#N/A	#N/A	#N/A	#N/A	#N/A
NC_000962.3	Mycobrowser_v3	gene	1413232	1413237	.	-	0	MTB000063	UniProt_AC=	0	0.843739	1.43103	1.05782	1.91868	0.906076	1.08884	1.22835	2.23998	3.33403	#N/A
NC_000962.3	Mycobrowser_v3	gene	1413255	1413260	.	-	0	MTB000063	UniProt_AC=	0	0.843739	1.43103	1.05782	1.91868	0.906076	1.08884	1.22835	2.23998	3.33403	#N/A
NC_000962.3	Mycobrowser_v3	gene	1413260	1413940	.	+	0	Rv1265	UniProt_AC=P9WM49	0	-0.414324	-0.635158	-0.789107	-0.139019	0.118056	-0.472817	-0.310851	-0.289169	-0.696316	hypothetical protein
NC_000962.3	Mycobrowser_v3	gene	1413960	1415840	.	-	0	Rv1266c	UniProt_AC=P9WI71	0	-0.281558	-0.570989	-0.787354	0.608885	-0.419917	-0.717242	-1.24672	-0.0548839	-0.67255	transmembrane serine/threonine-protein kinase H PknH; K08884 serine/threonine protein kinase, bacterial [EC:2.7.11.1]
NC_000962.3	fimo	nucleotide_motif	1415249	1415270	50.9	+	.	Name=1_NC_000962.3+	sequence=TGTCGGCGCGGTAGGTTACCTC	0	#N/A	#N/A	#N/A	#N/A	#N/A	#N/A	#N/A	#N/A	#N/A	#N/A
NC_000962.3	fimo	nucleotide_motif	1415854	1415875	53.7	-	.	Name=1_NC_000962.3-	sequence=TGTCGGCGGCAGCGGGTTGGTT	0	#N/A	#N/A	#N/A	#N/A	#N/A	#N/A	#N/A	#N/A	#N/A	#N/A
NC_000962.3	Mycobrowser_v3	gene	1416181	1417347	.	-	0	Rv1267c	UniProt_AC=P9WGJ9	0	-0.176015	0.233322	-0.221137	0.464642	0.172272	-0.114156	-0.157327	0.127941	0.216464	transcriptional regulator EmbR
NC_000962.3	Mycobrowser_v3	gene	1417658	1418356	.	-	0	Rv1268c	UniProt_AC=P9WM47	0	0.248574	1.22436	1.854	-0.178483	0.10397	1.55984	1.24245	1.94136	2.26845	hypothetical protein
NC_000962.3	Mycobrowser_v3	gene	1418579	1418953	.	-	0	Rv1269c	UniProt_AC=P9WM45	0	-0.272179	1.24789	1.34777	1.01453	-0.408476	0.888747	-0.174238	2.17417	0.922024	secreted protein
NC_000962.3	Mycobrowser_v3	gene	1419014	1419748	.	-	0	Rv1270c	UniProt_AC=P9WK55	0	-0.1062	0.984041	0.745392	1.24625	0.0555911	0.452745	-0.371487	1.4582	0.486585	lipoprotein LprA; K14955 lipoprotein LprA
NC_000962.3	Mycobrowser_v3	gene	1419961	1420302	.	-	0	Rv1271c	UniProt_AC=P9WM43	0	-0.522598	0.416967	0.132791	-0.314232	-0.968542	0.114342	-0.456872	0.951888	-0.976858	secreted protein
NC_000962.3	Mycobrowser_v3	gene	1420410	1422305	.	-	0	Rv1272c	UniProt_AC=P9WQJ3	0	-0.657911	-0.150781	-0.309662	-0.46869	-1.15922	-0.44958	-0.793989	-0.0417791	-1.05288	ABC transporter membrane protein; K06147 ATP-binding cassette, subfamily B, bacterial
NC_000962.3	Mycobrowser_v3	gene	1422302	1424050	.	-	0	Rv1273c	UniProt_AC=P9WQJ1	0	-0.499119	-0.257462	-0.72149	-0.409184	-0.705083	-0.610743	-0.56479	-0.0324808	-1.21894	ABC transporter membrane protein; K06147 ATP-binding cassette, subfamily B, bacterial
NC_000962.3	Mycobrowser_v3	gene	1424197	1424754	.	+	0	Rv1274	UniProt_AC=P9WK53	0	0.654486	-0.598197	-0.403758	0.0988507	0.446284	-0.118417	-0.356263	-0.48882	-0.224926	lipoprotein LprB
NC_000962.3	fimo	nucleotide_motif	1424231	1424252	48.3	+	.	Name=1_NC_000962.3+	sequence=TGTCGGCGTTGGTGGCTTTGTT	0	#N/A	#N/A	#N/A	#N/A	#N/A	#N/A	#N/A	#N/A	#N/A	#N/A
NC_000962.3	Mycobrowser_v3	gene	1424751	1425293	.	+	0	Rv1275	UniProt_AC=O86337	0	0.55851	-0.248605	0.387812	0.597144	0.310593	0.614836	-0.190664	-0.0136831	-0.22711	lipoprotein LprC
NC_000962.3	Mycobrowser_v3	gene	1425438	1425914	.	-	0	Rv1276c	UniProt_AC=P9WGF9	0	0.138866	-0.561327	-0.362123	-0.0892083	0.368874	-0.362029	-0.686851	-0.421611	0.279117	phosphohistidine phosphatase; K08296 phosphohistidine phosphatase [EC:3.1.3.-]
NC_000962.3	Mycobrowser_v3	gene	1426164	1427417	.	+	0	Rv1277	UniProt_AC=Q50699	0	2.50955	-0.237225	2.40629	0.83479	4.28466	-1.43061	-0.608466	-1.03407	-0.683944	hypothetical protein
NC_000962.3	fimo	nucleotide_motif	1426206	1426227	61.4	+	.	Name=1_NC_000962.3+	sequence=TGTCGGTGTGCAGACCTACACT	0	#N/A	#N/A	#N/A	#N/A	#N/A	#N/A	#N/A	#N/A	#N/A	#N/A
NC_000962.3	Mycobrowser_v3	gene	1427414	1430041	.	+	0	Rv1278	UniProt_AC=P9WM41	0	2.56335	-0.00830714	2.45513	0.703653	3.50177	-0.37669	-0.376903	-0.331001	-0.132204	hypothetical protein
NC_000962.3	Mycobrowser_v3	gene	1430062	1431648	.	+	0	Rv1279	UniProt_AC=P9WMV5	0	2.10499	0.357483	2.23711	0.652167	3.12899	-0.0720988	-1.09553	-0.272202	-0.194333	dehydrogenase FAD flavoprotein gmc oxidoreductase
NC_000962.3	Mycobrowser_v3	gene	1431665	1433440	.	-	0	Rv1280c	UniProt_AC=P9WGU5	0	-0.776378	-0.180308	0.10402	-0.836717	-1.13101	-0.458166	-0.940598	-0.600818	-1.00669	periplasmic oligopeptide-binding lipoprotein OppA; K02035 peptide/nickel transport system substrate-binding protein
NC_000962.3	Mycobrowser_v3	gene	1433433	1435271	.	-	0	Rv1281c	UniProt_AC=P9WQJ5	0	-0.493667	-0.392694	-0.218949	-0.543475	-0.706439	-0.182691	-0.238774	-0.136713	-0.208543	oligopeptide-transport ABC transporter ATP-binding protein OppD; K02031 peptide/nickel transport system ATP-binding protein K02032 peptide/nickel transport system ATP-binding protein
NC_000962.3	Mycobrowser_v3	gene	1435268	1436143	.	-	0	Rv1282c	UniProt_AC=P9WFZ9	0	-0.477633	-0.642729	-0.759393	-0.418706	-0.68257	-0.61231	-0.186176	-0.508024	-0.683771	oligopeptide-transport ABC transporter integral membrane protein OppC; K02034 peptide/nickel transport system permease protein
NC_000962.3	Mycobrowser_v3	gene	1436140	1437117	.	-	0	Rv1283c	UniProt_AC=P9WFZ7	0	-0.482609	0.0168287	-0.306835	-0.552448	-0.730186	-0.230534	0.0373508	-0.0918215	-0.469466	oligopeptide-transport ABC transporter integral membrane protein OppB; K02033 peptide/nickel transport system permease protein
NC_000962.3	Mycobrowser_v3	gene	1437324	1437815	.	+	0	Rv1284	UniProt_AC=P9WPJ7	0	-0.717389	0.658261	0.553424	2.05111	0.420308	0.60525	-0.520607	1.27935	0.441061	beta-carbonic anhydrase; K01673 carbonic anhydrase [EC:4.2.1.1]
NC_000962.3	Mycobrowser_v3	gene	1437909	1438907	.	+	0	Rv1285	UniProt_AC=P9WIK1	0	0.383463	2.89377	0.499558	1.61322	0.819136	1.32017	0.710036	0.904524	1.42949	sulfate adenylyltransferase subunit 2 CysD; K00957 sulfate adenylyltransferase subunit 2 [EC:2.7.7.4]
NC_000962.3	Mycobrowser_v3	gene	1438907	1440751	.	+	0	Rv1286	UniProt_AC=P9WNM5	0	0.503933	2.54991	-0.245514	1.93549	1.17009	0.512582	0.889629	0.689655	1.02503	bifunctional enzyme CysN/CysC; K00955 bifunctional enzyme CysN/CysC [EC:2.7.7.4 2.7.1.25]
NC_000962.3	fimo	nucleotide_motif	1439858	1439879	50.9	-	.	Name=1_NC_000962.3-	sequence=TGTCGGCCATCCAGCACACGGT	0	#N/A	#N/A	#N/A	#N/A	#N/A	#N/A	#N/A	#N/A	#N/A	#N/A
NC_000962.3	Mycobrowser_v3	gene	1440805	1441290	.	+	0	Rv1287	UniProt_AC=P9WME3	0	-1.09737	-1.01423	-1.71309	-0.154115	-1.02164	-1.74191	-1.34603	-1.59427	-1.02874	Rrf2 family protein
NC_000962.3	Mycobrowser_v3	gene	1441348	1442718	.	+	0	Rv1288	UniProt_AC=P9WM39	0	-0.574693	-0.527734	-0.954558	0.174163	-0.282971	-0.918516	0.0333549	-0.541915	0.01384	mycolyltransferase II
NC_000962.3	Mycobrowser_v3	gene	1442767	1443399	.	+	0	Rv1289	UniProt_AC=P9WM37	0	-0.277877	-1.78921	-1.77828	-0.335402	-0.731771	-1.61854	-1.85438	-1.99508	-1.92496	hypothetical protein
NC_000962.3	Mycobrowser_v3	gene	1443482	1445047	.	-	0	Rv1290c	UniProt_AC=P9WM35	0	-0.114368	-1.06299	-0.813023	-0.898592	-0.0219976	-1.03572	-0.202894	-1.01161	-0.641943	hypothetical protein
NC_000962.3	Mycobrowser_v3	gene	1445058	1445372	.	+	0	Rv1290A	UniProt_AC=Q79FQ6	0	2.42519	-2.48621	-0.0631293	0.0762293	3.21123	-1.78704	0.820449	-0.272428	1.46389	hypothetical protein
NC_000962.3	Mycobrowser_v3	gene	1445499	1445834	.	-	0	Rv1291c	UniProt_AC=P9WM33	0	1.34748	-0.237644	-0.344664	-1.10794	0.911443	0.0200169	1.68492	-1.13885	1.8791	secreted protein
NC_000962.3	Mycobrowser_v3	gene	1446193	1446265	.	-	0	MTB000018	UniProt_AC=	0	0.691639	-0.575863	-0.10411	-1.12345	0.453777	-0.138935	0.254167	-0.267484	0.84933	#N/A
NC_000962.3	Mycobrowser_v3	gene	1446379	1448031	.	+	0	Rv1292	UniProt_AC=P9WFW5	0	-0.220004	-0.740922	-0.742562	-0.417309	-0.315111	-0.350485	0.0250608	-1.0336	-0.328288	arginyl-tRNA synthetase ArgS; K01887 arginyl-tRNA synthetase [EC:6.1.1.19]
NC_000962.3	Mycobrowser_v3	gene	1448028	1449371	.	+	0	Rv1293	UniProt_AC=P9WIU7	0	0.0504346	-0.469484	-0.280689	-0.978536	-0.547388	-0.126316	0.246233	-1.17124	-0.448477	diaminopimelate decarboxylase LysA; K01586 diaminopimelate decarboxylase [EC:4.1.1.20]
NC_000962.3	Mycobrowser_v3	gene	1449375	1450700	.	+	0	Rv1294	UniProt_AC=P9WPX1	0	0.127723	-0.683845	-0.433823	-0.892602	-0.452781	-0.125513	0.521248	-0.980423	-0.476798	homoserine dehydrogenase ThrA; K00003 homoserine dehydrogenase [EC:1.1.1.3]
NC_000962.3	Mycobrowser_v3	gene	1450697	1451779	.	+	0	Rv1295	UniProt_AC=P9WG59	0	-0.0355387	-0.896593	-0.624091	-1.02907	-0.746976	-0.392154	0.254719	-1.37267	-1.29011	threonine synthase ThrC; K01733 threonine synthase [EC:4.2.3.1]
NC_000962.3	Mycobrowser_v3	gene	1451997	1452947	.	+	0	Rv1296	UniProt_AC=P9WKE7	0	-0.267734	-0.870122	-0.578475	-1.16493	-0.571488	-0.239905	0.0170824	-1.17039	-0.133308	homoserine kinase ThrB; K00872 homoserine kinase [EC:2.7.1.39]
NC_000962.3	Mycobrowser_v3	gene	1453204	1455012	.	+	0	Rv1297	UniProt_AC=P9WHF3	0	-0.110263	0.438368	0.147302	0.0283139	-0.527087	0.0837453	-0.645418	1.17238	-0.530891	transcription termination factor Rho; K03628 transcription termination factor Rho
NC_000962.3	Mycobrowser_v3	gene	1455163	1455405	.	+	0	Rv1298	UniProt_AC=P9WHA1	0	-0.23378	0.553639	0.558856	-0.0797736	-0.1472	0.495615	0.129048	0.822869	-0.902197	50S ribosomal protein L31 RpmE; K02909 large subunit ribosomal protein L31
NC_000962.3	Mycobrowser_v3	gene	1455386	1455461	.	+	0	MTB000131	UniProt_AC=	0	0.427414	3.15147	2.80236	-0.305446	-0.49363	2.42828	3.18101	2.24242	1.25354	#N/A
NC_000962.3	Mycobrowser_v3	gene	1455406	1455461	.	+	0	MTB000132	UniProt_AC=	0	#N/A	#N/A	#N/A	#N/A	#N/A	#N/A	#N/A	#N/A	#N/A	#N/A
NC_000962.3	Mycobrowser_v3	gene	1455495	1456568	.	+	0	Rv1299	UniProt_AC=P9WHG3	0	0.149351	-0.110897	-0.242157	-0.0665027	0.067091	-0.156918	0.449842	0.369971	-0.273452	peptide chain release factor 1 PrfA; K02835 peptide chain release factor 1
NC_000962.3	Mycobrowser_v3	gene	1456565	1457542	.	+	0	Rv1300	UniProt_AC=P9WHV3	0	0.210167	0.103772	0.496822	-0.0758444	-0.0437227	0.0778644	0.41714	0.333019	0.0175465	HemK protein; K02493 release factor glutamine methyltransferase [EC:2.1.1.297]
NC_000962.3	Mycobrowser_v3	gene	1457558	1458211	.	+	0	Rv1301	UniProt_AC=P9WGC9	0	0.142637	-0.46526	0.21935	-0.533881	-0.311339	-0.217326	-0.0229051	-0.43603	-0.515028	Sua5/YciO/YrdC/YwlC family protein
NC_000962.3	fimo	nucleotide_motif	1458285	1458306	46.5	+	.	Name=3_NC_000962.3+	sequence=TCTCAGGTTGGTGCAGTACGGT	0	#N/A	#N/A	#N/A	#N/A	#N/A	#N/A	#N/A	#N/A	#N/A	#N/A
NC_000962.3	Mycobrowser_v3	gene	1458295	1459509	.	+	0	Rv1302	UniProt_AC=P9WMW5	0	0.412351	0.759545	0.97118	-0.838664	-0.861252	0.977356	0.544471	-0.399093	-0.446332	undecaprenyl-phosphate alpha-N-acetylglucosaminyltransferase Rfe; K02851 UDP-GlcNAc:undecaprenyl-phosphate GlcNAc-1-phosphate transferase [EC:2.7.8.33]
NC_000962.3	Mycobrowser_v3	gene	1459766	1460251	.	+	0	Rv1303	UniProt_AC=P9WM31	0	-0.0363257	-0.380232	0.616291	-0.00993557	-0.249662	0.666699	-0.276261	-0.93037	-1.24054	hypothetical protein
NC_000962.3	Mycobrowser_v3	gene	1460244	1460996	.	+	0	Rv1304	UniProt_AC=P9WPV7	0	-0.433138	-0.458491	0.66031	-0.0156642	-0.895991	0.533569	-0.148679	-0.585117	-1.22866	ATP synthase A chain AtpB; K02108 F-type H+-transporting ATPase subunit a
NC_000962.3	Mycobrowser_v3	gene	1461045	1461290	.	+	0	Rv1305	UniProt_AC=P9WPS1	0	0.175052	-0.41606	0.853568	0.529301	-0.587651	0.553932	-1.09358	-0.550397	-0.979824	ATP synthase C chain AtpE; K02110 F-type H+-transporting ATPase subunit c
NC_000962.3	Mycobrowser_v3	gene	1461321	1461836	.	+	0	Rv1306	UniProt_AC=P9WPV5	0	-0.289255	-0.719698	0.396179	-0.044345	-0.939996	0.175862	-1.19169	-0.890119	-1.29392	ATP synthase B chain AtpF; K02109 F-type H+-transporting ATPase subunit b
NC_000962.3	Mycobrowser_v3	gene	1461843	1463183	.	+	0	Rv1307	UniProt_AC=P9WPV3	0	-0.350942	-0.517682	0.548708	-0.287026	-1.03314	0.44974	-1.06642	-0.685224	-1.10986	ATP synthase delta chain AtpH
NC_000962.3	fimo	nucleotide_motif	1462827	1462848	48.3	-	.	Name=1_NC_000962.3-	sequence=TGTCGGCACGCTCAAGCACCTT	0	#N/A	#N/A	#N/A	#N/A	#N/A	#N/A	#N/A	#N/A	#N/A	#N/A
NC_000962.3	Mycobrowser_v3	gene	1463228	1464877	.	+	0	Rv1308	UniProt_AC=P9WPU7	0	-0.306031	-0.470224	0.507207	0.105918	-0.974335	0.475332	-1.19157	-0.56291	-0.812153	ATP synthase alpha chain AtpA; K02111 F-type H+-transporting ATPase subunit alpha [EC:3.6.3.14]
NC_000962.3	Mycobrowser_v3	gene	1464884	1465801	.	+	0	Rv1309	UniProt_AC=P9WPU9	0	-0.480171	-0.355437	0.725614	-0.146236	-1.01681	0.585838	-0.852718	-0.410872	-0.731624	ATP synthase gamma chain AtpG; K02115 F-type H+-transporting ATPase subunit gamma
NC_000962.3	Mycobrowser_v3	gene	1465841	1467301	.	+	0	Rv1310	UniProt_AC=P9WPU5	0	-0.484525	-0.669064	0.476369	-0.0657499	-1.31506	0.32111	-1.3497	-0.791255	-1.15337	ATP synthase beta chain AtpD; K02112 F-type H+-transporting ATPase subunit beta [EC:3.6.3.14]
NC_000962.3	fimo	nucleotide_motif	1466953	1466974	50.9	+	.	Name=1_NC_000962.3+	sequence=TGTCGGGGATGAGCACTACCGC	0	#N/A	#N/A	#N/A	#N/A	#N/A	#N/A	#N/A	#N/A	#N/A	#N/A
NC_000962.3	Mycobrowser_v3	gene	1467315	1467680	.	+	0	Rv1311	UniProt_AC=P9WPV1	0	-0.493831	-0.87692	0.204641	0.0148139	-1.47961	0.0548135	-1.85054	-1.00399	-1.25245	ATP synthase epsilon chain AtpC; K02114 F-type H+-transporting ATPase subunit epsilon
NC_000962.3	Mycobrowser_v3	gene	1467688	1468131	.	+	0	Rv1312	UniProt_AC=P9WM29	0	-0.432477	-0.603454	0.403839	-0.0943456	-1.40001	0.444672	-1.43519	-0.875085	-1.31217	secreted protein
NC_000962.3	Mycobrowser_v3	gene	1468171	1469505	.	-	0	Rv1313c	UniProt_AC=P9WKH7	0	0.140934	-1.27502	-0.587723	-0.682509	-0.756848	-0.194248	-0.418945	-0.00725481	0.511202	transposase
NC_000962.3	Mycobrowser_v3	gene	1469671	1470252	.	-	0	Rv1314c	UniProt_AC=P9WP99	0	-0.490115	-0.739599	-0.785555	-0.0456546	-0.080234	-0.876414	-0.796879	-0.285665	-0.455722	cob(I)yrinic acid a,c-diamide adenosyltransferase
NC_000962.3	fimo	nucleotide_motif	1469738	1469759	43.5	-	.	Name=1_NC_000962.3-	sequence=TGTCGGATCTGCTGTTCATCCT	0	#N/A	#N/A	#N/A	#N/A	#N/A	#N/A	#N/A	#N/A	#N/A	#N/A
NC_000962.3	Mycobrowser_v3	gene	1470321	1471577	.	+	0	Rv1315	UniProt_AC=P9WJM1	0	0.187305	-0.0674348	-0.165229	-0.160314	0.340676	-0.0901619	0.131649	0.156352	0.623488	UDP-N-acetylglucosamine 1-carboxyvinyltransferase MurA; K00790 UDP-N-acetylglucosamine 1-carboxyvinyltransferase [EC:2.5.1.7]
NC_000962.3	fimo	nucleotide_motif	1470441	1470462	45.7	-	.	Name=1_NC_000962.3-	sequence=TGTCGGGACAGTTGGTGATCGT	0	#N/A	#N/A	#N/A	#N/A	#N/A	#N/A	#N/A	#N/A	#N/A	#N/A
NC_000962.3	Mycobrowser_v3	gene	1471619	1471742	.	+	0	MTB000064	UniProt_AC=	0	0.696267	1.30724	1.27676	1.55444	1.36504	0.978859	1.57407	1.07819	2.43543	#N/A
NC_000962.3	Mycobrowser_v3	gene	1471846	1473382	.	+	0	MTB000019	UniProt_AC=	0	#N/A	#N/A	#N/A	#N/A	#N/A	#N/A	#N/A	#N/A	#N/A	#N/A
NC_000962.3	Mycobrowser_v3	gene	1473385	1473503	.	+	0	MTB000133	UniProt_AC=	0	0.836777	2.9318	2.94816	0.859676	1.90365	2.27877	3.26164	2.96777	5.70598	#N/A
NC_000962.3	Mycobrowser_v3	gene	1473658	1476795	.	+	0	MTB000020	UniProt_AC=	0	#N/A	#N/A	#N/A	#N/A	#N/A	#N/A	#N/A	#N/A	#N/A	#N/A
NC_000962.3	Mycobrowser_v3	gene	1476899	1477013	.	+	0	MTB000021	UniProt_AC=	0	#N/A	#N/A	#N/A	#N/A	#N/A	#N/A	#N/A	#N/A	#N/A	#N/A
NC_000962.3	Mycobrowser_v3	gene	1477134	1477631	.	-	0	Rv1316c	UniProt_AC=P9WJW5	0	2.74616	0.463102	3.16406	1.55618	4.10274	-0.256851	-0.46222	0.378071	1.03007	methylated-DNA-protein-cysteine methyltransferase Ogt; K00567 methylated-DNA-[protein]-cysteine S-methyltransferase [EC:2.1.1.63]
NC_000962.3	fimo	nucleotide_motif	1477374	1477395	40.8	+	.	Name=3_NC_000962.3+	sequence=TGTCAGCAATGCTTTCCATACT	0	#N/A	#N/A	#N/A	#N/A	#N/A	#N/A	#N/A	#N/A	#N/A	#N/A
NC_000962.3	Mycobrowser_v3	gene	1477628	1479118	.	-	0	Rv1317c	UniProt_AC=P9WJW3	0	2.67854	-0.378688	2.46578	0.944051	4.08204	-1.0574	0.526739	-0.112417	1.64708	bifunctional regulatory protein and DNA repair enzyme AlkA; K13529 AraC family transcriptional regulator, regulatory protein of adaptative response / DNA-3-methyladenine glycosylase II [EC:3.2.2.21]
NC_000962.3	fimo	nucleotide_motif	1479126	1479147	48.3	-	.	Name=1_NC_000962.3-	sequence=TGTCGGTGGGCGGGTGTAATTG	0	#N/A	#N/A	#N/A	#N/A	#N/A	#N/A	#N/A	#N/A	#N/A	#N/A
NC_000962.3	Mycobrowser_v3	gene	1479199	1480824	.	-	0	Rv1318c	UniProt_AC=P9WQ33	0	-0.350361	-0.117415	-0.316736	0.223177	-0.460314	-0.455127	0.695025	0.769488	1.35705	adenylate cyclase
NC_000962.3	Mycobrowser_v3	gene	1480894	1482501	.	-	0	Rv1319c	UniProt_AC=P9WQ31	0	-0.284687	-0.27672	-0.461987	-0.151274	-0.767642	-0.476276	-0.289159	0.0819476	-0.187967	adenylate cyclase
NC_000962.3	Mycobrowser_v3	gene	1482514	1484217	.	-	0	Rv1320c	UniProt_AC=P9WQ29	0	-0.494665	-0.512797	-0.9916	0.222935	-0.796032	-0.978051	-0.784693	-0.386436	-0.719438	adenylate cyclase
NC_000962.3	Mycobrowser_v3	gene	1484279	1484959	.	+	0	Rv1321	UniProt_AC=P9WIY5	0	0.325807	0.104105	0.123363	-0.455668	-0.149356	0.0261712	0.0976541	0.0724903	0.490978	hypothetical protein; K07503 hypothetical protein
NC_000962.3	Mycobrowser_v3	gene	1484982	1485278	.	+	0	Rv1322	UniProt_AC=P9WM27	0	0.465791	1.31894	1.12609	0.400893	0.7673	0.961576	1.26869	1.36794	1.49205	hypothetical protein
NC_000962.3	Mycobrowser_v3	gene	1485313	1485771	.	-	0	Rv1322A	UniProt_AC=L7N6B1	0	-0.753645	-0.477436	-0.548744	-0.465708	-1.36828	-0.34433	-1.54445	-0.668281	-1.13377	methylmalonyl-CoA epimerase
NC_000962.3	Mycobrowser_v3	gene	1485862	1487031	.	+	0	Rv1323	UniProt_AC=P9WG69	0	-0.036299	0.0195728	0.292957	-0.13754	0.429707	-0.0396147	-0.572728	-0.227149	-0.42341	acetyl-CoA acetyltransferase FadA4; K00626 acetyl-CoA C-acetyltransferase [EC:2.3.1.9]
NC_000962.3	fimo	nucleotide_motif	1486907	1486928	49.7	+	.	Name=3_NC_000962.3+	sequence=TGTCAGGGACGCGAATCACGCT	0	#N/A	#N/A	#N/A	#N/A	#N/A	#N/A	#N/A	#N/A	#N/A	#N/A
NC_000962.3	Mycobrowser_v3	gene	1487161	1488075	.	+	0	Rv1324	UniProt_AC=P9WG61	0	0.0476133	-0.670792	-0.462429	-0.814729	-0.367523	-0.360408	-0.264272	-1.15655	-0.70283	thioredoxin; K05838 putative thioredoxin
NC_000962.3	Mycobrowser_v3	gene	1488154	1489965	.	-	0	Rv1325c	UniProt_AC=P9WIF7	0	0.0470497	0.840894	0.579736	-0.576461	-0.0417151	1.10053	1.6375	0.8053	1.16585	PE-PGRS family protein PE_PGRS24
NC_000962.3	Mycobrowser_v3	gene	1490117	1492312	.	-	0	Rv1326c	UniProt_AC=P9WN45	0	-0.108716	-0.918487	-0.798223	-0.735405	-0.797237	-0.499203	-0.585691	-1.06227	-1.01877	1,4-alpha-glucan-branching enzyme GlgB; K00700 1,4-alpha-glucan branching enzyme [EC:2.4.1.18]
NC_000962.3	Mycobrowser_v3	gene	1492320	1494425	.	-	0	Rv1327c	UniProt_AC=P9WQ17	0	-0.244676	-1.14062	-0.956411	-0.318466	-0.95795	-0.568842	-1.00194	-1.01243	-1.46904	glucanase GlgE; K16147 starch synthase (maltosyl-transferring) [EC:2.4.99.16]
NC_000962.3	Mycobrowser_v3	gene	1494564	1497155	.	+	0	Rv1328	UniProt_AC=P9WMW1	0	-0.0989576	-0.21904	-0.0752236	-0.847545	-0.557376	-0.141181	0.188717	-0.495249	-0.0923953	glycogen phosphorylase GlgP; K00688 starch phosphorylase [EC:2.4.1.1]
NC_000962.3	fimo	nucleotide_motif	1495283	1495304	52.8	+	.	Name=2_NC_000962.3+	sequence=CGTCACCGACCGCCTCTACGGT	0	#N/A	#N/A	#N/A	#N/A	#N/A	#N/A	#N/A	#N/A	#N/A	#N/A
NC_000962.3	Mycobrowser_v3	gene	1497132	1497220	.	+	0	MTB000134	UniProt_AC=	0	0.421045	0.279967	0.508385	-0.761258	-0.0766989	0.869694	0.381903	-0.668241	0.905209	#N/A
NC_000962.3	Mycobrowser_v3	gene	1497195	1499189	.	-	0	Rv1329c	UniProt_AC=P9WMR5	0	0.0960776	-0.403681	-0.214372	-0.540528	-0.408661	-0.0953416	0.353017	-0.275532	-0.222442	ATP-dependent DNA helicase DinG; K03722 ATP-dependent DNA helicase DinG [EC:3.6.4.12]
NC_000962.3	Mycobrowser_v3	gene	1499213	1500559	.	-	0	Rv1330c	UniProt_AC=P9WJI9	0	-0.00579802	-0.110655	-0.102058	-0.1054	-0.19771	-0.000656422	0.346226	-0.416525	-0.171776	nicotinate phosphoribosyltransferase PncB1; K00763 nicotinate phosphoribosyltransferase [EC:6.3.4.21]
NC_000962.3	Mycobrowser_v3	gene	1500661	1500966	.	+	0	Rv1331	UniProt_AC=P9WPC1	0	-0.390671	0.0130891	0.107957	0.31244	-0.462819	-1.01458	-1.55041	-1.82154	-1.70584	ATP-dependent Clp protease adapter protein ClpS; K06891 ATP-dependent Clp protease adaptor protein ClpS
NC_000962.3	Mycobrowser_v3	gene	1500926	1501582	.	+	0	Rv1332	UniProt_AC=P9WM25	0	-0.32045	0.394428	0.529605	0.273342	-0.460527	-0.573793	-0.632001	-0.965898	-1.19711	transcriptional regulator
NC_000962.3	Mycobrowser_v3	gene	1501599	1502633	.	+	0	Rv1333	UniProt_AC=P9WM23	0	0.0298688	0.1094	0.525879	-0.542775	-0.596538	-0.449876	-0.302739	-1.352	-1.12521	hydrolase
NC_000962.3	fimo	nucleotide_motif	1502586	1502607	47	-	.	Name=2_NC_000962.3-	sequence=TGTCACGGTAGGTCGGTATTCC	0	#N/A	#N/A	#N/A	#N/A	#N/A	#N/A	#N/A	#N/A	#N/A	#N/A
NC_000962.3	Mycobrowser_v3	gene	1502641	1503081	.	+	0	Rv1334	UniProt_AC=P9WHS1	0	-0.28544	0.636732	1.29053	-0.508978	-0.0355038	-0.107381	1.01055	-0.135057	0.103068	hydrolase
NC_000962.3	Mycobrowser_v3	gene	1503103	1503384	.	+	0	Rv1335	UniProt_AC=P9WP33	0	0.0375425	0.344369	0.617607	-0.267184	-0.323291	-0.593068	0.38028	-0.81628	-0.565664	sulfur carrier protein CysO
NC_000962.3	fimo	nucleotide_motif	1503164	1503185	50.5	+	.	Name=1_NC_000962.3+	sequence=TCTCGGCCAGCGGCGATACCTT	0	#N/A	#N/A	#N/A	#N/A	#N/A	#N/A	#N/A	#N/A	#N/A	#N/A
NC_000962.3	Mycobrowser_v3	gene	1503394	1504365	.	+	0	Rv1336	UniProt_AC=P9WP53	0	-0.251994	0.0311356	0.443851	-0.609853	-0.826195	-0.452288	-0.065239	-0.778169	-0.375387	cysteine synthase B CysM; K12339 cysteine synthase B [EC:2.5.1.47]
NC_000962.3	Mycobrowser_v3	gene	1504356	1505078	.	+	0	Rv1337	UniProt_AC=P9WM21	0	0.236955	0.169516	0.50456	-0.166025	-0.134263	-0.156478	-0.206727	-0.492141	-0.322934	membrane protein
NC_000962.3	Mycobrowser_v3	gene	1505075	1505890	.	+	0	Rv1338	UniProt_AC=P9WPW9	0	-0.185316	0.104007	1.02069	-0.782531	-0.889002	0.206322	0.0779127	-0.0483032	-0.285572	glutamate racemase MurI; K01776 glutamate racemase [EC:5.1.1.3]
NC_000962.3	Mycobrowser_v3	gene	1505917	1506738	.	+	0	Rv1339	UniProt_AC=P9WGC1	0	0.0154289	-0.0532704	0.137836	-0.210282	-0.557158	-0.22151	0.219336	-0.321337	-0.0375553	hypothetical protein
NC_000962.3	Mycobrowser_v3	gene	1506755	1507534	.	+	0	Rv1340	UniProt_AC=P9WGZ7	0	0.0811045	0.0242787	0.215923	-0.0459026	-0.740571	0.120033	-0.0578887	0.0136955	-0.541502	ribonuclease RphA; K00989 ribonuclease PH [EC:2.7.7.56]
NC_000962.3	Mycobrowser_v3	gene	1507573	1508187	.	+	0	Rv1341	UniProt_AC=P9WMR7	0	0.0857714	-0.248186	-0.0746061	-0.0419155	-0.745769	-0.0852742	-0.281254	-0.376384	-0.295809	nucleoside-triphosphatase; K02428 XTP/dITP diphosphohydrolase [EC:3.6.1.66]
NC_000962.3	Mycobrowser_v3	gene	1508184	1508546	.	-	0	Rv1342c	UniProt_AC=P9WM19	0	0.989017	0.397904	0.934187	1.04729	0.936219	0.449549	-0.109576	0.414846	0.162351	integral membrane protein
NC_000962.3	Mycobrowser_v3	gene	1508543	1508923	.	-	0	Rv1343c	UniProt_AC=P9WK51	0	0.373834	1.12382	1.3569	0.592151	1.06797	0.832707	0.767918	1.41528	0.77612	lipoprotein LprD
NC_000962.3	Mycobrowser_v3	gene	1508968	1509288	.	+	0	Rv1344	UniProt_AC=P9WQF1	0	1.78462	-0.159567	0.811839	0.632865	1.74707	0.584596	1.23531	1.05367	1.60745	acyl carrier protein MbtL; K02078 acyl carrier protein
NC_000962.3	Mycobrowser_v3	gene	1509281	1510846	.	+	0	Rv1345	UniProt_AC=P9WQ41	0	1.08995	0.542724	0.800787	-0.0641836	0.213009	0.51721	0.690149	0.265546	0.0778294	fatty acyl-AMP ligase MbtM; K01909 long-chain-fatty-acid--[acyl-carrier-protein] ligase [EC:6.2.1.20]
NC_000962.3	Mycobrowser_v3	gene	1510846	1512006	.	+	0	Rv1346	UniProt_AC=P9WQF9	0	0.946435	0.417154	0.797368	0.212551	0.013769	0.663732	0.271329	0.375619	0.297316	acyl-CoA dehydrogenase MbtN
NC_000962.3	Mycobrowser_v3	gene	1511973	1512605	.	-	0	Rv1347c	UniProt_AC=P9WK15	0	1.33331	0.568329	1.36114	0.620104	0.408646	1.11866	-0.118091	1.37298	1.06013	lysine N-acetyltransferase MbtK
NC_000962.3	Mycobrowser_v3	gene	1512728	1512811	.	+	0	MTB000022	UniProt_AC=	0	1.36901	-0.896159	0.0239914	-0.590907	0.967408	0.420732	1.02122	-1.51514	1.36744	#N/A
NC_000962.3	Mycobrowser_v3	gene	1513047	1515626	.	+	0	Rv1348	UniProt_AC=P9WQJ9	0	2.81846	0.689639	0.939606	0.896858	0.859347	1.52668	1.64938	0.92579	1.20073	iron-regulated transporter IrtA; K14698 ATP-binding cassette, subfamily B, bacterial IrtA [EC:3.6.3.-]
NC_000962.3	fimo	nucleotide_motif	1515241	1515262	50.9	+	.	Name=1_NC_000962.3+	sequence=TGCCGGACGGCTACGATACCGT	0	#N/A	#N/A	#N/A	#N/A	#N/A	#N/A	#N/A	#N/A	#N/A	#N/A
NC_000962.3	Mycobrowser_v3	gene	1515623	1517362	.	+	0	Rv1349	UniProt_AC=P9WQJ7	0	2.53112	0.719146	1.08095	1.11571	0.260007	1.61117	1.24684	0.83062	0.874098	iron-regulated transporter IrtB; K14699 ATP-binding cassette, subfamily B, bacterial IrtB [EC:3.6.3.-]
NC_000962.3	Mycobrowser_v3	gene	1517491	1518234	.	+	0	Rv1350	UniProt_AC=P9WGR9	0	-0.57781	-1.34561	-1.6821	-0.613238	-0.625784	-1.40244	-1.20143	-1.79871	-1.82156	3-oxoacyl-[acyl-carrier protein] reductase FabG2; K00059 3-oxoacyl-[acyl-carrier protein] reductase [EC:1.1.1.100]
NC_000962.3	fimo	nucleotide_motif	1517918	1517939	47.5	+	.	Name=1_NC_000962.3+	sequence=TGTCAGGCAAGGTCGGTATGGT	0	#N/A	#N/A	#N/A	#N/A	#N/A	#N/A	#N/A	#N/A	#N/A	#N/A
NC_000962.3	Mycobrowser_v3	gene	1518231	1518560	.	+	0	Rv1351	UniProt_AC=P9WM17	0	0.346231	-0.622509	0.323292	0.120989	0.202816	0.710031	-1.06146	-0.550021	-0.336003	hypothetical protein
NC_000962.3	Mycobrowser_v3	gene	1518763	1519134	.	+	0	Rv1352	UniProt_AC=P9WM15	0	-0.323602	0.279376	0.363106	-0.138136	-0.802067	0.382676	-0.778493	0.626555	-0.696646	hypothetical protein
NC_000962.3	Mycobrowser_v3	gene	1519200	1519985	.	-	0	Rv1353c	UniProt_AC=P9WMD3	0	-0.984622	-1.00386	-0.561456	-0.993857	-0.75435	-0.479033	-0.23792	-0.0390057	-0.506189	transcriptional regulator
NC_000962.3	Mycobrowser_v3	gene	1520005	1521876	.	-	0	Rv1354c	UniProt_AC=P9WM13	0	-0.291651	0.190368	-0.0530672	-0.53227	-0.610175	0.140536	0.0996839	0.220106	0.158988	diguanylate cyclase (GGDEF) domain-containing protein
NC_000962.3	Mycobrowser_v3	gene	1521885	1524032	.	-	0	Rv1355c	UniProt_AC=P9WM11	0	-0.154659	-0.507325	-0.592824	-0.713248	-0.0786112	-0.357696	0.124226	-0.56363	-0.346391	molybdopterin biosynthesis protein MoeY
NC_000962.3	Mycobrowser_v3	gene	1524029	1524820	.	-	0	Rv1356c	UniProt_AC=P9WM09	0	0.384411	-0.802829	-0.540892	0.0987796	1.00102	-0.482304	0.679994	-0.0942805	1.06947	hypothetical protein
NC_000962.3	Mycobrowser_v3	gene	1525293	1526216	.	-	0	Rv1357c	UniProt_AC=P9WM07	0	0.59519	-0.965874	-0.0303315	1.2653	0.897047	-0.233215	0.632758	0.0295028	1.99759	hypothetical protein
NC_000962.3	Mycobrowser_v3	gene	1526612	1530091	.	+	0	Rv1358	UniProt_AC=Q11028	0	0.00582256	-0.551363	-0.718916	-0.67368	0.253874	-0.68743	0.578275	-0.812483	0.369914	transcriptional regulator
NC_000962.3	fimo	nucleotide_motif	1527908	1527929	40.8	-	.	Name=3_NC_000962.3-	sequence=TGTCAGCAACGATCTCAAAATT	0	#N/A	#N/A	#N/A	#N/A	#N/A	#N/A	#N/A	#N/A	#N/A	#N/A
NC_000962.3	Mycobrowser_v3	gene	1530173	1530925	.	+	0	Rv1359	UniProt_AC=P9WM05	0	-1.01303	-1.0269	-1.27537	-0.462516	-1.05404	-1.14409	-1.88552	-1.26916	-1.16479	transcriptional regulator
NC_000962.3	Mycobrowser_v3	gene	1531348	1532370	.	+	0	Rv1360	UniProt_AC=P9WM03	0	-1.06284	0.132343	-0.233404	-1.0961	-1.93217	-0.0801839	-0.397988	-0.112087	-1.00601	oxidoreductase
NC_000962.3	Mycobrowser_v3	gene	1532443	1533633	.	-	0	Rv1361c	UniProt_AC=P9WI25	0	-0.858122	-2.24904	-2.85199	-0.258018	-1.27553	-2.43241	-1.59131	-2.2228	-0.695767	PPE family protein PPE19
NC_000962.3	Mycobrowser_v3	gene	1533948	1534610	.	-	0	Rv1362c	UniProt_AC=P9WM01	0	-0.630169	-0.808144	-0.638274	-0.108319	-0.721978	-0.892771	-1.47593	-1.0316	-1.59029	membrane protein; K18481 Mce-associated membrane protein
NC_000962.3	Mycobrowser_v3	gene	1534607	1535392	.	-	0	Rv1363c	UniProt_AC=P9WLZ9	0	-0.963529	-0.250451	-0.28937	-0.0228664	-0.937965	-0.51172	-1.18114	-0.308736	-0.693339	membrane protein; K18481 Mce-associated membrane protein
NC_000962.3	Mycobrowser_v3	gene	1535417	1535716	.	-	0	MTB000065	UniProt_AC=	0	-0.520589	0.590264	0.403207	0.588606	-0.873131	0.112243	-0.159314	0.299487	-0.368017	#N/A
NC_000962.3	fimo	nucleotide_motif	1535443	1535464	41.7	-	.	Name=3_NC_000962.3-	sequence=TGTTAGCAATGGGCAATACTGT	0	#N/A	#N/A	#N/A	#N/A	#N/A	#N/A	#N/A	#N/A	#N/A	#N/A
NC_000962.3	Mycobrowser_v3	gene	1535683	1537644	.	-	0	Rv1364c	UniProt_AC=P9WLZ7	0	-0.188385	-0.836489	-1.07825	0.0166322	-0.153249	-0.66283	-0.576289	0.0588705	-0.562464	anti-anti-sigma factor
NC_000962.3	Mycobrowser_v3	gene	1537783	1538169	.	-	0	Rv1365c	UniProt_AC=P9WGE3	0	0.199204	1.3717	0.842578	2.14514	0.124428	0.697713	-0.497238	1.9607	0.37	anti-anti-sigma factor RsfA
NC_000962.3	Mycobrowser_v3	gene	1538390	1539211	.	+	0	Rv1366	UniProt_AC=P9WLZ5	0	-0.255893	-0.769502	-0.637573	0.0360093	-0.268706	-0.455641	-0.565057	-0.457292	-0.59192	hypothetical protein
NC_000962.3	Mycobrowser_v3	gene	1539180	1539440	.	+	0	Rv1366A	UniProt_AC=V5QQR7	0	-0.0874368	-1.67072	-1.29488	-0.177626	-0.366375	-1.15101	-1.57753	-1.17545	-1.19921	hypothetical protein
NC_000962.3	Mycobrowser_v3	gene	1539512	1540645	.	-	0	Rv1367c	UniProt_AC=P9WLZ3	0	0.345293	0.901622	1.39581	0.378975	0.529759	0.561129	0.203787	0.213165	0.187797	hypothetical protein
NC_000962.3	Mycobrowser_v3	gene	1541020	1541805	.	+	0	Rv1368	UniProt_AC=P9WK47	0	-0.0947827	0.0602282	-0.587397	0.414695	-0.35104	-0.543773	-1.27261	-0.141472	-1.31027	lipoprotein LprF
NC_000962.3	Mycobrowser_v3	gene	1541994	1542980	.	-	0	Rv1369c	UniProt_AC=P9WKH9	0	0.337352	-0.409743	-0.273775	-0.878172	-0.124735	0.324117	-0.655703	0.264974	1.0715	transposase
NC_000962.3	Mycobrowser_v3	gene	1542929	1543255	.	-	0	Rv1370c	UniProt_AC=P9WKH5	0	#N/A	#N/A	#N/A	#N/A	#N/A	#N/A	#N/A	#N/A	#N/A	transposase
NC_000962.3	Mycobrowser_v3	gene	1543359	1544828	.	+	0	Rv1371	UniProt_AC=P71799	0	-0.519692	-1.16203	-0.710164	-0.957721	0.790512	-1.05712	0.985655	-0.157037	0.697793	membrane protein
NC_000962.3	Mycobrowser_v3	gene	1544825	1546006	.	+	0	Rv1372	UniProt_AC=P9WPF1	0	0.063406	-0.19776	-0.185319	-0.945022	0.239965	-0.279114	0.342317	-1.14801	-0.0778821	hypothetical protein; K16233 alpha-pyrone synthase
NC_000962.3	Mycobrowser_v3	gene	1546012	1546992	.	+	0	Rv1373	UniProt_AC=P9WGB9	0	-0.0224852	-0.481133	-0.36967	-0.712584	0.0366248	-0.347419	0.312222	0.133201	0.38209	glycolipid sulfotransferase; K01025 [EC:2.8.2.-]
NC_000962.3	fimo	nucleotide_motif	1547063	1547084	47	+	.	Name=3_NC_000962.3+	sequence=TGTCAGCAGTCACACCCAGTGT	0	#N/A	#N/A	#N/A	#N/A	#N/A	#N/A	#N/A	#N/A	#N/A	#N/A
NC_000962.3	Mycobrowser_v3	gene	1547072	1547530	.	-	0	Rv1374c	UniProt_AC=P71802	0	-0.157647	-0.289016	-0.0643568	-0.640019	1.12175	-0.846784	-0.922114	0.624719	0.268464	hypothetical protein
NC_000962.3	Mycobrowser_v3	gene	1547129	1547268	.	+	0	MTB000076	UniProt_AC=	0	0.377699	1.78045	1.03441	1.60824	0.349253	1.02511	-1.24155	1.4378	0.672495	#N/A
NC_000962.3	fimo	nucleotide_motif	1547517	1547538	41.7	-	.	Name=2_NC_000962.3-	sequence=TGTGACTTGTGGTAACTAGCGT	0	#N/A	#N/A	#N/A	#N/A	#N/A	#N/A	#N/A	#N/A	#N/A	#N/A
NC_000962.3	fimo	nucleotide_motif	1547580	1547601	45.7	+	.	Name=1_NC_000962.3+	sequence=TGTCGGTAGCTTGTCTTGCGGT	0	#N/A	#N/A	#N/A	#N/A	#N/A	#N/A	#N/A	#N/A	#N/A	#N/A
NC_000962.3	fimo	nucleotide_motif	1547680	1547701	40.7	-	.	Name=1_NC_000962.3-	sequence=TGTCGGTCGTAAACGAGATAAT	0	#N/A	#N/A	#N/A	#N/A	#N/A	#N/A	#N/A	#N/A	#N/A	#N/A
NC_000962.3	Mycobrowser_v3	gene	1547832	1549151	.	+	0	Rv1375	UniProt_AC=P9WF27	0	-0.245265	0.194448	-0.289039	1.19549	0.214414	-0.550518	-1.01434	-0.67743	-0.00111994	hypothetical protein; K09136 ribosomal protein S12 methylthiotransferase accessory factor
NC_000962.3	fimo	nucleotide_motif	1548689	1548710	44.8	+	.	Name=1_NC_000962.3+	sequence=TGTCTGGGACGGTTACTACTGT	0	#N/A	#N/A	#N/A	#N/A	#N/A	#N/A	#N/A	#N/A	#N/A	#N/A
NC_000962.3	Mycobrowser_v3	gene	1549148	1550641	.	+	0	Rv1376	UniProt_AC=P71804	0	0.0174665	0.264757	0.311766	-0.166968	-0.169992	0.0672072	0.727318	0.510739	0.483113	hypothetical protein
NC_000962.3	Mycobrowser_v3	gene	1550579	1551217	.	-	0	Rv1377c	UniProt_AC=P71805	0	2.59798	-0.0739243	2.74095	0.133486	0.120495	0.234818	2.78762	-0.179314	-0.579659	transferase
NC_000962.3	Mycobrowser_v3	gene	1551228	1552655	.	-	0	Rv1378c	UniProt_AC=P71806	0	3.62646	-0.129013	3.54682	-0.915893	-0.324117	0.744724	3.8953	-0.686228	0.595018	hypothetical protein
NC_000962.3	fimo	nucleotide_motif	1551962	1551983	53.9	+	.	Name=1_NC_000962.3+	sequence=TGTCGGGGGCCGGGCGGATCGT	0	#N/A	#N/A	#N/A	#N/A	#N/A	#N/A	#N/A	#N/A	#N/A	#N/A
[truncated: 3,253 more rows]
